# Supplementary material for: An adaptive behavioral control motif mediated by cortical axo-axonic inhibition
Source: Nat Neurosci. 2023 Jul 20;26(8):1379–93. doi: 10.1038/s41593-023-01380-x (PMC10400431; doi:10.1038/s41593-023-01380-x)
Supplement: Source Data Fig. 1 — Statistical source data. [file 41593_2023_1380_MOESM6_ESM.xlsx]

## Sheet: Fig_1_c
	Exp	Speed			Control	Speed
	Session	Mean	SEM		Session	Mean	SEM
	1	0.104138	0.00717606		1	0.133132	0.00901747
	2	0.112009	0.00827348		2	0.122735	0.0166689
	3	0.129099	0.0122095		3	0.138259	0.0138492
	4	0.130879	0.0105209		4	0.143595	0.0141694
	5	0.124816	0.00727248		5	0.150311	0.0171509
	6	0.133374	0.00739416		6	0.147943	0.0179307
	7	0.138641	0.00889146		7	0.150267	0.0157511

## Sheet: Fig_1_d
	Exp	Acc			Control	Acc
	Session	Mean	SEM		Session	Mean	SEM
	1	1.09258	0.0177092		1	1.08922	0.0210272
	2	1.09611	0.0162118		2	1.07327	0.0177976
	3	1.12241	0.0178659		3	1.10869	0.0204757
	4	1.13037	0.0145487		4	1.09514	0.0108331
	5	1.12935	0.0191477		5	1.09853	0.0126627
	6	1.1424	0.0138374		6	1.08695	0.0100842
	7	1.14274	0.0148038		7	1.10283	0.0136475

## Sheet: Fig_1_e
	Exp	# of Reward			Control	# of Reward
	Session	Mean	SEM		Session	Mean	SEM
	1	27.6667	3.76859		1	25.2857	5.28363
	2	36.8519	5.01698		2	24.2857	6.61619
	3	43.5556	6.15848		3	27.2143	4.92044
	4	50.5556	4.96751		4	21.5714	4.32945
	5	59.4074	6.49573		5	23.9286	3.89063
	6	66.5926	4.728		6	19.2857	2.83508
	7	77.4074	4.95054		7	18.9286	3.77741

## Sheet: Fig_1_f
		% of time spent in quadrant
	Session	Q1	Q2	Q3	Q4
	1	0.36985	0.18705	0.17817	0.26493
	2	0.35289	0.21479	0.17442	0.2579
	3	0.42542	0.21812	0.1302	0.22627
	4	0.41109	0.17582	0.15823	0.25486
	5	0.46884	0.16678	0.1298	0.23458
	6	0.51561	0.14078	0.12007	0.22354
	7	0.55803	0.14686	0.07669	0.21843

## Sheet: Fig_1_g
	Exp	Latency			Control	Latency
	Session	Mean	SEM		Session	Mean	SEM
	1	62.1921	23.0912		1	64.1542	16.5063
	2	32.9077	5.21328		2	68.5209	17.0357
	3	28.6797	4.85367		3	37.3804	5.3128
	4	19.6821	2.28958		4	51.8057	9.77894
	5	19.1382	3.16624		5	40.7308	6.23529
	6	13.5974	1.19193		6	48.1393	9.9605
	7	11.0921	0.748694		7	64.0567	16.4833

## Sheet: Fig_1_h
	Exp		Control
	Early	Late	Early	Late
	0.73496	0.79775	0.61596	0.54402
	0.52928	0.78941	0.55753	0.71182
	0.50833	0.78604	0.6738	0.64642
	0.62628	0.65321	0.71277	0.52079
	0.67794	0.68192	0.72385	0.60369
	0.7005	0.75395	0.65147	0.64758
	0.64945	0.59966	0.6129	0.63267
	0.61548	0.87836	0.44351	0.63468
	0.66678	0.72447	0.65105	0.73731
	0.65177	0.67373	0.58886	0.66194
	0.64264	0.60741	0.65334	0.64622
	0.79076	0.6613	0.83486	0.73051
	0.56544	0.76426	0.50753	0.58157
	0.75723	0.88283	0.63109	0.65106
	0.80002	0.69699	0.59908	0.64506
	0.86766	0.65977	0.64142	0.60006
	0.77075	0.75559	0.77551	0.58832
	0.70473	0.78355	0.78966	0.5316
	0.59606	0.68708	0.51587	0.54389
	0.57295	0.75198	0.65395	0.5726
	0.68506	0.70472	0.70224	0.60158
	0.64907	0.83008	0.60297	0.63624
	0.69665	0.68374	0.69778	0.56936
	0.61748	0.87027	0.58339	0.63871
	0.70562	0.67912	0.66936	0.64158
	0.82073	0.85059	0.58699	0.5441
	0.69465	0.70827	0.57216	0.59388
	0.71513	0.83666	0.62851	0.59921
	0.69993	0.86513
	0.65029	0.71054
	0.59652	0.70024
	0.66733	0.77528
	0.74102	0.79787
	0.62132	0.76459
	0.81055	0.87655
	0.77155	0.74959
	0.61841	0.6993
	0.68076	0.64081
	0.65125	0.63937
	0.75109	0.78706
	0.69237	0.89327
	0.74271	0.70519
	0.71044	0.72806
	0.66295	0.79108
	0.78363	0.7192
	0.69058	0.79958
	0.65598	0.81038
	0.66713	0.80661
	0.55603	0.80246
	0.59362	0.76319
	0.69303	0.91285
	0.5867	0.84308
	0.79004	0.8519
	0.64894	0.74113

## Sheet: Fig_1_i
	Exp		Control
	Early	Late	Early	Late
	0.73496	0.79775	0.61596	0.54402
	0.52928	0.78941	0.55753	0.71182
	0.50833	0.78604	0.6738	0.64642
	0.62628	0.65321	0.71277	0.52079
	0.67794	0.68192	0.72385	0.60369
	0.7005	0.75395	0.65147	0.64758
	0.64945	0.59966	0.6129	0.63267
	0.61548	0.87836	0.44351	0.63468
	0.66678	0.72447	0.65105	0.73731
	0.65177	0.67373	0.58886	0.66194
	0.64264	0.60741	0.65334	0.64622
	0.79076	0.6613	0.83486	0.73051
	0.56544	0.76426	0.50753	0.58157
	0.75723	0.88283	0.63109	0.65106
	0.80002	0.69699	0.59908	0.64506
	0.86766	0.65977	0.64142	0.60006
	0.77075	0.75559	0.77551	0.58832
	0.70473	0.78355	0.78966	0.5316
	0.59606	0.68708	0.51587	0.54389
	0.57295	0.75198	0.65395	0.5726
	0.68506	0.70472	0.70224	0.60158
	0.64907	0.83008	0.60297	0.63624
	0.69665	0.68374	0.69778	0.56936
	0.61748	0.87027	0.58339	0.63871
	0.70562	0.67912	0.66936	0.64158
	0.82073	0.85059	0.58699	0.5441
	0.69465	0.70827	0.57216	0.59388
	0.71513	0.83666	0.62851	0.59921
	0.69993	0.86513
	0.65029	0.71054
	0.59652	0.70024
	0.66733	0.77528
	0.74102	0.79787
	0.62132	0.76459
	0.81055	0.87655
	0.77155	0.74959
	0.61841	0.6993
	0.68076	0.64081
	0.65125	0.63937
	0.75109	0.78706
	0.69237	0.89327
	0.74271	0.70519
	0.71044	0.72806
	0.66295	0.79108
	0.78363	0.7192
	0.69058	0.79958
	0.65598	0.81038
	0.66713	0.80661
	0.55603	0.80246
	0.59362	0.76319
	0.69303	0.91285
	0.5867	0.84308
	0.79004	0.8519
	0.64894	0.74113

## Sheet: Fig_1_k
	Exp		Control
	Early	Late	Early	Late
	96802.9	83583.4	50598	48638.6
	35384	157071	67425	33916.1
	58413.8	108919	54066.5	66227.8
	118394	111239	75162.8	69223.3
	68675	121880	51890.1	56457.8
	47122.4	67452.2	75207.3	39855.1
	60066.3	137646	16558.5	89315.4
	26119.3	84022	35800.4	40248.7
	44337.6	67430.3	58053.6	45774.5
	58822.1	83830.1	71842.4	47994.5
	75437.7	90530.2	75002.1	60055.2
	61334.6	126964	20758	44104.4
	31518.3	111576	36633.2	49856.1
	38175.8	100509	61085.8	25051.9
	58172.9	103178	32425.5	43857.9
	59816.4	94451.7	72800.7	42447.1
	38657.4	50102.4	29600.4	75812.2
	126645	87649.1	53017	59552.7
	65821.5	81647.2	43333.9	63796.2
	107670	112600	63401.1	52888.6
	130378	121543	21484.6	88114.2
	36603.9	98182.7	38420.5	38864.1
	44930	53832.4	45548.4	44235.7
	50440.8	179242	91707	60584.4
	55936.9	95192.2	51570.7	43889.3
	68822.1	87623.7	46083.1	33877.8
	58312.9	79055.4	45380.1	29350.5
	108004	90276.4	41715.2	30034.6
	47050.1	103934
	88733.7	107315
	100172	118128
	43021.2	96999.7
	94124.2	93441.4
	80751.4	155389
	75233.5	92778.8
	62843	79377.8
	60931.4	101387
	75091.9	113239
	81505	121630
	39427.1	172212
	69956.7	98083.6
	76870.8	91766.1
	78659.1	106429
	57499.6	66457.9
	103947	84142.2
	50385.8	84756.8
	142665	165326
	115818	145379
	55751.8	117301
	47069.8	41038.4
	137423	110692
	67461.9	103799
	65786.4	112910
	61039.8	76653
