# Supplementary material for: An adaptive behavioral control motif mediated by cortical axo-axonic inhibition
Source: Nat Neurosci. 2023 Jul 20;26(8):1379–93. doi: 10.1038/s41593-023-01380-x (PMC10400431; doi:10.1038/s41593-023-01380-x)
Supplement: Source Data Fig. 2 — Statistical source data. [file 41593_2023_1380_MOESM7_ESM.xlsx]

## Sheet: Fig_2_d
	Precision
	Exp		Control
	Early	Late	Early	Late
	2183.68	5533.72	4704.42	1746.24
	1698.26	4511.84	1958.22	1271.67
	1702.05	5241.17	3606.42	2659.33
	1728.03	2206.25	3508.09	3121.27
	3200.24	5181.21	1872.34	1002.06
	3094.56	7375.75

## Sheet: Fig_2_f
		Change (%)
		Exp		Control
		Early	Late	Early	Late
		0	-37.2917	0	-14.0478
		0	-44.487	0	32.1852
		0	-71.4485	0	-31.437
		0	-11.9839	0	-54.7047
		0	-40.563	0	57.0647
		0	-66.4882

## Sheet: Fig_2_j
		Exp				Control
		Early		Late		Early		Late
	Delat_PD	Mean	SEM	Mean	SEM	Mean	SEM	Mean	SEM
	5	1	0.02955	0.71138	0.01914	1	0.04791	1.67026	0.07187
	15	0.35181	0.02024	0.29694	0.01456	0.86355	0.04614	1.23844	0.06782
	25	0.21025	0.0193	0.2484	0.01409	0.74181	0.0448	1.18065	0.06556
	35	0.24029	0.01988	0.18111	0.01319	0.61053	0.04102	0.87782	0.06545
	45	0.15217	0.01818	0.13165	0.01229	0.48317	0.04043	0.8417	0.06353
	55	0.16579	0.01835	0.10311	0.01245	0.44979	0.03759	0.73419	0.06388
	65	0.18317	0.01848	0.12251	0.01274	0.39421	0.03981	0.56986	0.05849
	75	0.09625	0.01717	0.08268	0.01238	0.39402	0.03707	0.48163	0.05635
	85	0.07523	0.01719	0.03592	0.01195	0.3133	0.03594	0.5154	0.05573
	95	0.13219	0.01817	0.02847	0.01172	0.43216	0.04074	0.48412	0.05727
	105	0.13461	0.01836	0.0996	0.01271	0.31615	0.03737	0.62841	0.05887
	115	0.12965	0.01838	0.03948	0.01261	0.36769	0.03676	0.54952	0.0567
	125	0.07695	0.01617	0.04621	0.01182	0.40633	0.03977	0.6817	0.05944
	135	0.11577	0.01786	0.06694	0.01314	0.42916	0.03909	0.6189	0.05652
	145	0.08632	0.01753	0.05938	0.0122	0.47413	0.03928	0.84127	0.05906
	155	0.16336	0.01943	0.07817	0.01271	0.39512	0.0408	0.82029	0.0627
	165	0.07932	0.01672	0.11494	0.01291	0.51174	0.04014	0.91103	0.06571
	175	0.18414	0.01702	0.13199	0.01214	0.46206	0.03811	1.24782	0.07068
