# Supplementary material for: An adaptive behavioral control motif mediated by cortical axo-axonic inhibition
Source: Nat Neurosci. 2023 Jul 20;26(8):1379–93. doi: 10.1038/s41593-023-01380-x (PMC10400431; doi:10.1038/s41593-023-01380-x)
Supplement: Source Data Fig. 3 — Statistical source data. [file 41593_2023_1380_MOESM8_ESM.xlsx]

## Sheet: Fig_3_a
		# Success		# Success
		PV-NpHR		SOM-NpHR
	Session	Mean	SEM	Mean	SEM
	1	23.5	3.61544	24.8	6.28808
	2	44.25	6.50481	35.6	7.30479
	3	54.875	6.18592	54	7.28011
	4	63.625	7.67868	63.4	2.29347
	5	61.125	8.57413	74	10.1637
	6	68.875	5.91136	69.4	7.63282
	7	82.375	8.50407	68	5.59464
	8	38.375	6.63308	73.6	8.91403
	9	80.25	5.96044	69	6.44981

## Sheet: Fig_3_d
		DFoF		DFoF
		PV-Control		PV-TeTxLC
	Time (s)	Mean	SEM	Mean	SEM
	-2	0.03495	0.00432	0.00050355	0.00348
	-1.8	0.02454	0.00445	-0.01551	0.00342
	-1.6	0.0206	0.00438	-0.01024	0.0035
	-1.4	0.03272	0.00475	0.04321	0.00359
	-1.2	0.06455	0.0053	0.13627	0.00401
	-1	0.10876	0.00615	0.24633	0.00519
	-0.8	0.15925	0.00718	0.34859	0.00758
	-0.6	0.17653	0.0078	0.37416	0.00878
	-0.4	0.17893	0.0081	0.36268	0.00905
	-0.2	0.17604	0.00813	0.34901	0.00872
	0	0.17096	0.00784	0.33975	0.0082
	0.2	0.16999	0.00749	0.32362	0.00775
	0.4	0.16486	0.00727	0.30034	0.0075
	0.6	0.16137	0.00713	0.27554	0.00744
	0.8	0.15369	0.00689	0.25426	0.00721
	1	0.15049	0.00672	0.23897	0.00723
	1.2	0.14849	0.00656	0.23662	0.00718
	1.4	0.1419	0.00623	0.22132	0.00665
	1.6	0.13809	0.00609	0.20466	0.0064
	1.8	0.13341	0.00593	0.19353	0.00601
	2	0.13231	0.00592	0.18451	0.00572
	2.2	0.13075	0.00568	0.17312	0.00538
	2.4	0.13026	0.00563	0.16785	0.00512
	2.6	0.12559	0.00542	0.16284	0.00522
	2.8	0.12318	0.00542	0.15084	0.00528
	3	0.12759	0.00534	0.14789	0.00479
	3.2	0.1276	0.00542	0.15161	0.00434
	3.4	0.12303	0.00543	0.15165	0.0043
	3.6	0.12494	0.0056	0.15163	0.00401
	3.8	0.12553	0.00562	0.14052	0.00393
	4	0.12528	0.00554	0.13632	0.00375
	4.2	0.12099	0.0055	0.13544	0.00373
	4.4	0.11599	0.00552	0.13211	0.00388
	4.6	0.11635	0.00551	0.12644	0.00379
	4.8	0.11731	0.00557	0.12027	0.0038
	5	0.11087	0.00544	0.12013	0.00379

## Sheet: Fig_3_f
		Speed (m/s)				Prob. of Max. activation
		PV-TeTxLC		PV Control		PV-TeTxLC		PV Control
	Time (s)	Mean	SEM	Mean	SEM	Mean	SEM	Mean	SEM
	-1	0.00734	0.000798782	0.00796	0.00067255	0.0705	0.03193	0.17802	0.04934
	-0.8	0.00846	0.000649084	0.00806	0.000711304	0.18876	0.07138	0.21325	0.03332
	-0.6	0.00931	0.00062936	0.00919	0.00105	0.45097	0.07332	0.29032	0.02426
	-0.4	0.01112	0.00102	0.00978	0.00107	0.66944	0.07382	0.43727	0.03365
	-0.2	0.01273	0.00106	0.0108	0.00112	0.78759	0.04265	0.5565	0.02471
	0	0.02406	0.00293	0.01936	0.00225	0.76376	0.06409	0.58088	0.02784
	0.2	0.02776	0.00314	0.02225	0.00156	0.74302	0.07631	0.58376	0.03456
	0.4	0.03277	0.00177	0.02895	0.00142	0.75191	0.06874	0.56934	0.03516
	0.6	0.04143	0.00103	0.04532	0.00174	0.75385	0.05418	0.58707	0.02752
	0.8	0.0686	0.00411	0.07792	0.00521	0.72703	0.04826	0.60765	0.02558
	1	0.09866	0.0092	0.10266	0.00636	0.69789	0.05717	0.59635	0.01274
	1.2	0.11511	0.01051	0.11789	0.00863	0.631	0.07912	0.58997	0.01832
	1.4	0.11333	0.0112	0.12634	0.01091	0.61067	0.06092	0.58818	0.05234
	1.6	0.1118	0.01263	0.1326	0.01244	0.57493	0.05169	0.61209	0.05217
	1.8	0.11412	0.01501	0.13635	0.01403	0.59683	0.04144	0.61096	0.04669
	2	0.12137	0.01744	0.13171	0.01437	0.58631	0.03199	0.60447	0.03469
	2.2	0.11979	0.01804	0.12707	0.01475	0.56021	0.04052	0.59137	0.03297
	2.4	0.12254	0.01936	0.12001	0.01539	0.56126	0.0552	0.57271	0.04195
	2.6	0.12555	0.02248	0.11803	0.01519	0.53904	0.05266	0.55591	0.06773
	2.8	0.11799	0.024	0.11231	0.01461	0.49749	0.03106	0.54127	0.05866
	3	0.11349	0.02761	0.11086	0.01355	0.50242	0.05804	0.52415	0.06286
	3.2	0.1119	0.02858	0.10491	0.01296	0.51398	0.06572	0.52081	0.0582
	3.4	0.11296	0.03102	0.10147	0.01164	0.45219	0.05985	0.49191	0.06508
	3.6	0.11092	0.02869	0.1003	0.01123	0.42384	0.06222	0.51661	0.05116
	3.8	0.11018	0.03232	0.098	0.01155	0.42553	0.0609	0.51471	0.03274
	4	0.10839	0.03386	0.09246	0.01225	0.38825	0.06801	0.52557	0.04243
	4.2	0.10867	0.03335	0.09325	0.01377	0.34463	0.07657	0.49375	0.0335
	4.4	0.10845	0.03437	0.09153	0.0157	0.27158	0.06502	0.46764	0.04774
	4.6	0.10868	0.03329	0.09342	0.01701	0.25567	0.07375	0.43906	0.04368
	4.8	0.10943	0.03429	0.09279	0.0175	0.27848	0.08265	0.44054	0.05149
	5	0.10905	0.03255	0.08846	0.01753	0.29504	0.0769	0.40748	0.05265

## Sheet: Fig_3_h
		# of Pairs			Percentage (%)
		PV-TeTxLC	PV-Control			PV-TeTxLC	PV-Control
	Positive	30539	15224		Positive	96.4593	63.2725
	Negative	1121	8837		Negative	3.54075	36.7275
