# Supplementary material for: An adaptive behavioral control motif mediated by cortical axo-axonic inhibition
Source: Nat Neurosci. 2023 Jul 20;26(8):1379–93. doi: 10.1038/s41593-023-01380-x (PMC10400431; doi:10.1038/s41593-023-01380-x)
Supplement: Source Data Fig. 4 — Statistical source data. [file 41593_2023_1380_MOESM9_ESM.xlsx]

## Sheet: Fig_4_d
		Speed (m/s)				Prob. of Max. activation
		ChC-TeTxLC		ChC Control		ChC-TeTxLC		ChC Control
	Time (s)	Mean	SEM	Mean	SEM	Mean	SEM	Mean	SEM
	-1	0.00579	0.000458068	0.00633	0.000344244	0.10173	0.0356	0.21556	0.07924
	-0.8	0.0066	0.000275628	0.00631	0.000722854	0.10998	0.01521	0.23317	0.07206
	-0.6	0.00649	0.00107	0.00688	0.00102	0.18246	0.04067	0.23539	0.06348
	-0.4	0.00774	0.00129	0.00742	0.000516391	0.31641	0.04783	0.24109	0.01514
	-0.2	0.00761	0.000814672	0.00791	0.00104	0.47822	0.10208	0.41566	0.05583
	0	0.01345	0.00457	0.01187	0.00189	0.56507	0.10447	0.53301	0.05214
	0.2	0.01793	0.00624	0.02017	0.00107	0.61896	0.09158	0.61419	0.0493
	0.4	0.02688	0.00937	0.02467	0.00369	0.62673	0.0805	0.59265	0.04477
	0.6	0.04187	0.01066	0.0389	0.00407	0.62359	0.07252	0.61397	0.03346
	0.8	0.08549	0.00751	0.08889	0.01118	0.61528	0.05869	0.59605	0.03912
	1	0.12174	0.01522	0.117	0.00916	0.62013	0.06483	0.58211	0.03869
	1.2	0.15353	0.02047	0.13471	0.00285	0.63953	0.05882	0.5847	0.03414
	1.4	0.16472	0.02308	0.15064	0.00799	0.64406	0.05479	0.55367	0.01424
	1.6	0.16378	0.02506	0.16754	0.0091	0.61695	0.05081	0.59191	0.02392
	1.8	0.17998	0.02432	0.18083	0.01382	0.62432	0.06234	0.59661	0.01757
	2	0.1728	0.01925	0.1801	0.01523	0.60602	0.05261	0.59063	0.02799
	2.2	0.18139	0.01665	0.18162	0.01502	0.59513	0.04137	0.58813	0.02069
	2.4	0.18926	0.01521	0.17129	0.01302	0.58537	0.04457	0.58823	0.04272
	2.6	0.19459	0.01996	0.16877	0.01467	0.62329	0.02289	0.59991	0.03692
	2.8	0.19492	0.01886	0.15906	0.02123	0.59134	0.02153	0.56004	0.04368
	3	0.20006	0.02137	0.15274	0.0263	0.5728	0.02392	0.57639	0.03241
	3.2	0.19823	0.02314	0.1569	0.02763	0.60871	0.04338	0.56774	0.02085
	3.4	0.20073	0.0195	0.16882	0.03471	0.60023	0.05674	0.5374	0.03809
	3.6	0.21581	0.02592	0.17208	0.03566	0.57578	0.05802	0.52588	0.04934
	3.8	0.21313	0.02929	0.17725	0.03792	0.53855	0.05447	0.52594	0.04312
	4	0.20829	0.02608	0.1799	0.03833	0.53588	0.06202	0.53597	0.04367
	4.2	0.2077	0.02747	0.1927	0.03813	0.55202	0.07746	0.55256	0.03753
	4.4	0.21297	0.03273	0.19574	0.04181	0.51466	0.08978	0.56529	0.04216
	4.6	0.2098	0.03815	0.20603	0.03452	0.4943	0.08533	0.55923	0.04808
	4.8	0.20992	0.04577	0.20787	0.02701	0.48635	0.07593	0.56725	0.06427
	5	0.21722	0.04981	0.21166	0.02532	0.49935	0.08576	0.57284	0.04646

## Sheet: Fig_4_f
		# of Pairs			Percentage (%)
		ChC-TeTxLC	ChC-Control			ChC-TeTxLC	ChC-Control
	Positive	9354	38780		Positive	66.4252	66.9128
	Negative	4728	19176		Negative	33.5748	33.0872
