# Supplementary material for: An adaptive behavioral control motif mediated by cortical axo-axonic inhibition
Source: Nat Neurosci. 2023 Jul 20;26(8):1379–93. doi: 10.1038/s41593-023-01380-x (PMC10400431; doi:10.1038/s41593-023-01380-x)
Supplement: Source Data Fig. 5 — Statistical source data. [file 41593_2023_1380_MOESM10_ESM.xlsx]

## Sheet: Fig_5_c
			ChC-hM4Di
			# of Success
		Session	Mean	SEM
		1	35.2222	4.60609
		2	46.1111	5.73838
		3	52.4444	6.01413
		4	52	5.49242
		5	53.7778	5.50196
		6	60.3333	3.54338
		7	65.3333	4.71405
	CNO	8	29.7778	5.43593
	Saline	9	62.1111	5.91478

## Sheet: Fig_5_d
		# of Success
		Saline	CNO	hM4Di+Saline	hM4Di+CNO
		81	60	75	34
		62	106	85	34
		79	108	61	51
		79	88	67	25
		44	68	33	18
		45	46	76	14
	avg	65	79.3333	48	13
	sem	7.06635	10.3623	73	59
				41	20
			avg	62.1111	29.7778
			sem	5.91478	5.43593

## Sheet: Fig_5_f
	Cumulative Turning angle
	7	CNO	Saline
	95782.4	55148.8	127221
	87254	73189.8	103951
	74163.2	93124.2	65447.1
	99965.3	44032.9	132798
	101377	40503.1	101486
	125217	46476.3	88284.3
	56343.8	22401.5	48808.2
	86010.5	82793.1	93276.5
	98665.6	65599.5	103510

## Sheet: Fig_5_i
		Coactivity
		Locomotion	Locomotion	Locomotion	Rest	Rest	Rest
	Session	7	CNO	Saline	7	CNO	Saline
		4.17586	6.56701	3.69627	1.0688	2.03482	0.9612
		1.7801	3.9957	2.36368	0.92121	0.55596	0.85203
		1.69478	2.92728	2.8456	1.18351	0.82464	0.91793
		1.16354	3.35125	1.44772	0.66016	0.87712	1.12694
		2.06127	2.95879	1.58872	0.20363	0.39642	1.41186
		2.33333	3.62232	3.00327	0.69549	0.87535	0.83812

## Sheet: Fig_5_l
		Precision
	Session	7	CNO	Saline
		3661.44	1944.74	6252.34
		5457.73	2478.66	4161.63
		3551.29	1870.78	2386.38
		8025.54	1445.99	3536.88
		1213.46	408.182	997.434
		7431.47	3939.28	8326.66

## Sheet: Fig_5_n
		Change (%)
	Session	7	CNO	Saline
		0	84.0323	3.15186
		0	217.788	-7.55008
		0	485.468	76.8088
		0	201.998	92.167
		0	117.176	-29.112
		0	-4.34028	-17.3246
