# Supplementary material for: An adaptive behavioral control motif mediated by cortical axo-axonic inhibition
Source: Nat Neurosci. 2023 Jul 20;26(8):1379–93. doi: 10.1038/s41593-023-01380-x (PMC10400431; doi:10.1038/s41593-023-01380-x)
Supplement: Source Data Fig. 6 — Statistical source data. [file 41593_2023_1380_MOESM11_ESM.xlsx]

## Sheet: Fig_6_d
	ChC-ChC corr(r)
	Session 1	Session 7
	0.27567	-0.07845
	0.54034	0.63874
	0.57982	0.17546
	0.59618	0.66317
	0.43492	0.1722
	0.3674	0.54375
	0.57612	0.47673
	0.46208	0.04978
	0.60984	0.12745
	0.29842	-0.04298
	0.25063	0.01864
	0.40056	0.17525
	0.34594	-0.5104
	0.14612	-0.15997
	0.45931	-0.05649
	0.59364	0.28943
	0.4229	0.4261
	0.25201	-0.36321
	0.15821	-0.41994
	0.33147	-0.28558
	0.51981	0.47801
	0.51258	-0.08645
	0.35719	0.58285
	0.45498	0.09748
	0.69595	0.63771
	0.71355	0.66237
	0.3017	-0.10789
	0.35167	-0.01941
	0.368	-0.16784
	0.35823	0.1476
	0.68763	0.33388
	0.59357	0.35533
	0.40942	-0.1756
	0.6427	-0.39152
	0.68073	0.66903
	0.63801	0.67128
	0.49396	0.52094
	0.33659	-0.24993
	0.524	0.35933
	0.20159	0.55908
	0.5212	0.35812
	0.67625	0.24956
	0.69375	0.28888
	0.40867	0.07597
	0.23571	-0.00156
	0.51571	0.20678
	0.53287	0.01538
	0.56517	0.35633
	0.37893	0.27073
	0.5366	0.28149
	0.41089	0.04731
	0.65176	0.6403
	0.24354	-0.15648
	0.22942	-0.14515
	0.36024	-0.14938
	0.51361	0.26115
	0.44371	-0.34182
	0.51771	-0.29395
	0.4161	-0.31919
	0.42816	0.2745
	0.61685	0.61179
	0.54511	0.54264
	0.25244	-0.19851
	0.37038	0.55652
	0.24378	-0.24785
	0.29303	-0.16833
	0.71572	0.37442
	0.85978	0.42174
	0.65116	-0.02335
	0.51816	0.08641
	0.72471	0.06834
	0.66839	0.05721
	0.7181	0.37509
	0.76231	0.32482
	0.58488	0.20997
	0.77653	0.39075
	0.64739	-0.01301
	0.67416	0.12995
	0.79235	0.15492
	0.60182	0.08835
	0.64652	0.3531
	0.52944	0.2247
	0.49523	0.20846
	0.71166	-0.12616
	0.61635	-0.06628
	0.79986	-0.01551
	0.70205	0.05688
	0.77264	0.42252
	0.77583	0.32575
	0.613	0.20924
	0.76835	0.57523
	0.80128	0.61841
	0.76963	0.61778
	0.81591	0.29065
	0.66024	0.11853
	0.6978	0.38553
	0.81716	0.76469
	0.64519	0.50062
	0.6743	0.38282
	0.43464	0.23603
	0.56711	0.46821
	0.74134	0.57885
	0.80455	0.41697
	0.61905	0.22855
	0.64985	0.52564
	0.82455	0.44447
	0.71816	0.25898
	0.74045	0.48014
	0.76296	0.55018
	0.77535	0.67041
	0.69369	0.50323
	0.5011	0.31963
	0.49968	0.07452
	0.5957	0.26804
	0.57274	0.16151
	0.5379	0.37428
	0.59625	0.26389
	0.64229	0.31414
	0.61557	0.19522
	0.53357	0.13078
	0.57159	0.31065
	0.57693	0.45412
	0.51336	0.261
	0.6452	0.28091
	0.63798	0.25774
	0.59137	0.30693
	0.52996	0.28727
	0.51203	0.28388
	0.48411	0.21062
	0.53453	0.17863
	0.437	0.16604
	0.50815	0.17779
	0.51858	0.33508
	0.43476	0.22274
	0.76058	0.21848
	0.68706	0.38268
	0.57385	0.17588
	0.53178	0.19128
	0.56232	0.00106
	0.56282	0.11112
	0.53297	0.20315
	0.56231	0.11385
	0.58637	0.28849
	0.45197	0.15256
	0.73154	0.21493
	0.62684	0.34911
	0.59426	0.17965
	0.67363	0.1703
	0.66127	0.05066
	0.55017	0.10356
	0.61916	0.1631
	0.63751	0.33137
	0.48689	0.20867
	0.65958	0.22847
	0.63572	0.21044
	0.63551	0.03483
	0.62287	0.14007
	0.52539	0.18546
	0.5855	0.18457
	0.63793	0.33121
	0.47751	0.20121
	0.54765	0.21114
	0.58046	0.18953
	0.55284	0.06801
	0.50059	0.08339
	0.53512	0.16041
	0.57032	0.43415
	0.47104	0.26931
	0.60961	0.39917
	0.57264	0.4195
	0.52618	0.31662
	0.58321	0.34859
	0.56901	0.28164
	0.51733	0.24773
	0.6824	0.46498
	0.56369	0.32726
	0.64051	0.49119
	0.6699	0.32488
	0.53634	0.18579
	0.57071	0.32242
	0.71605	0.47008
	0.63254	0.31096
	0.53953	0.19026
	0.61625	0.38792
	0.55856	0.22733
	0.49884	0.17233
	0.63681	0.42201
	0.54878	0.23834
	0.53171	0.30391

## Sheet: Fig_6_g
		Corr(r)
		Early		Late
		Locomotion	Rest	Locomotion	Rest
		0.307042	0.186921	0.34172	0.570125
		0.148044	0.185004	0.0635514	-0.276105
		0.340805	0.14763	-0.00946711	-0.029371
		0.270914	0.15428	0.149006	-0.257515
		0.0735354	0.0786321	-0.0854784	0.680112
		-0.0339778	0.0570723	0.0494164	-0.0728603
		0.224697	0.0991337	-0.0728326	0.25099
		0.113976	-0.0192888	0.106431	0.835304
		0.225693	0.158497	0.0130189	0.655606
		0.143599	0.301711	0.048356	0.513581
		0.4028	0.0998331	0.229204	0.230143
		0.263099	0.323959	0.0318091	0.651552
		0.217038	0.394499	0.32123	0.380371
		0.159381	0.413276	-0.0717729	0.754403
		0.263536	0.292721	-0.161987	-0.048463
		0.438761	0.481851	0.116397	-0.0823971
		0.399071	0.217386	-0.0744928	-0.13847
		0.098904	0.212909	0.0652985	0.539185
		0.386982	0.360504	0.208638	0.70757
		0.332684	0.312962	0.187392	0.492905
		0.306657	0.00136275	0.0701091	0.310994
		0.177078	0.333443	-0.0398699	0.547588
		0.232038	0.0567473	0.0259653	-0.111348
		0.286765	0.377597	-0.0975535	-0.298699
		0.168005	0.00665464	0.232281	0.531114
		0.0969556	0.0712372	0.0844641	0.524219
		0.226084	0.0763083	-0.0617876	-0.250162
		0.207399	0.176597	0.0264469	0.432892
		0.336868	0.386102	0.174717	0.719042
		0.104306	0.268619	-0.0130422	0.723981
		0.389627	0.429238	0.064608	0.517739
		0.462013	0.283058	0.00089006	0.683356
		0.23043	0.267382	0.0471111	0.131905
		0.017954	0.283535	0.197567	-0.0525468
		0.404135	0.264265	-0.0442962	-0.203151
		0.393646	0.230856	0.046482	0.602275
		0.527465	0.236158	-0.0552864	-0.176142
		0.0966323	0.232412	0.010795	0.321634
		0.456126	0.449938	0.027729	0.547605
		0.466738	0.506403	-0.138064	0.699052
		0.24694	0.212255	0.304018	0.290734
		0.0512129	0.146501	-0.0187521	0.205589
		0.333205	0.343973	0.0368642	0.446628
		0.324252	0.229426	0.0732983	0.606091
		0.370392	0.331875	-0.0678899	0.500474
		0.0971551	0.287487	-0.312551	0.234788
		0.497392	0.461114	0.14964	0.677097
		0.508113	0.440394	0.103736	0.612858
		0.461739	0.475982	-0.038614	0.700578
		0.388527	0.256512	0.188734	0.301905
		0.260597	0.545169	0.0827173	0.552981
		0.294131	0.295544	0.0391581	0.190344
		0.180792	0.236269	0.110857	0.438652
		-0.17318	0.0572356	0.392365	0.203521
		0.365252	0.10385	-0.0988031	-0.101057
		0.272206	-0.01453	0.11834	0.423911
		0.127059	-0.102324	0.089236	0.277875
		-0.2076	-0.274695	0.0238221	0.60989
		0.209897	0.145572	0.0588785	-0.0178558
		0.0923297	-0.177799	0.0297018	-0.0551123
		0.247738	0.175764	0.0216456	-0.0439094
		0.0212789	0.140018	-0.0460037	-0.127969
		0.430005	0.423859	-0.191691	-0.522677
		0.444387	0.365341	-0.111867	-0.0706894
		0.409569	0.481689	0.0682668	-0.181118
		0.435345	0.462295	0.0657375	0.016278
		0.0497757	-0.15671	0.0350455	-0.364446
		-0.00619057	0.237819	0.154569	0.633436
		0.547201	0.546252	0.318096	0.660806
		0.522374	0.678398	-0.17241	0.116471
		0.178947	0.170156	0.379676	-0.128126
		0.154319	0.627396	-0.0859449	0.213183
		0.58217	0.407832	0.159617	0.277909
		0.424427	0.196737	-0.0125248	-0.0570676
		0.296948	0.391345	-0.124287	0.17126
		0.233999	0.159893	-0.00552466	0.684693
		0.245546	0.445104	-0.0229302	0.432622
		0.0706762	0.314797	0.040151	0.363062
		0.056857	0.533652	0.167579	0.506388
		0.202623	0.545405	0.0196341	0.799613
		0.197108	0.478102	0.209863	0.762962
		0.34016	0.724123	0.0312077	0.081854
		0.0671189	0.0943471	0.362201	0.527687
		0.132783	0.610721	0.130294	-0.0121552
		0.156156	0.409354	-0.18647	-0.0219883
		-0.112042	0.36564	-0.0596365	0.142373
		0.34118	0.347273	0.0664003	0.532657
		0.364845	0.337389	-0.119348	0.502492
		0.255607	0.146604	0.205337	0.235777
		0.3788	0.116797	0.213367	0.727132
		-0.02797	0.0955244	-0.0196722	0.107307
		0.0433679	0.209033	0.278848	0.53163
		0.263922	0.27635	0.0439074	0.615511
		0.475007	0.467876	-0.0157505	-0.0720247
		-0.15709	-0.0564267	0.0091731	0.532046
		-0.13298	0.313421	0.180903	0.163933
		0.123784	0.462812	0.244284	0.0559527
		0.32018	0.474602	-0.0356407	0.223122
		-0.0817569	0.00469951	-0.130506	0.739213
		0.126811	0.447522	0.178295	0.275667
		0.104496	0.206439	-0.0795881	0.285443
		0.0719112	0.191325	-0.0231522	0.668875
		0.213519	-0.12715	-0.105598	-0.187743
		0.170316	0.138814	0.131826	0.474935
		0.239275	0.137113	-0.106431	-0.0374914
		0.381147	0.490348	-0.0670433	0.424175
		0.110886	0.02466	-0.0310721	0.229831
		0.0970479	0.223535	-0.0445883	0.601824
		0.246227	0.40183	0.106954	0.603209
		0.284408	0.49568	0.172125	0.744283
		0.186035	0.204099	0.267452	0.022873
		0.184684	0.449628	-0.163604	-0.235718
		0.398671	0.315899	0.320093	-0.124086
		0.264352	0.197773	-0.0747898	0.325529
		0.214692	0.0825881	0.0210773	0.750616
		0.16395	0.225116	0.0352211	0.0640301
		0.197751	0.341214	-0.073027	0.0216748
		0.364387	0.476615	-0.219544	0.568552
		0.163971	0.300416	0.309428	0.421364
		0.126594	0.504548	-0.0251419	0.322814
		-0.113455	0.465768	-0.23139	0.504076
		0.064421	0.30476	0.285572	-0.229772
		-0.238159	0.178803	0.234834	-0.0712918
		-0.0846843	0.274744	0.109545	0.51445
		0.207441	0.247889	-0.216937	0.19724
		0.160256	0.0591539	-0.212129	0.564468
		0.244459	0.322413	0.129665	0.948066
		0.32081	0.245805	0.134242	0.68515
		0.428665	0.48309	0.110384	0.434597
		0.35904	0.601568	0.105138	-0.0718772
		0.260347	0.399951	0.0338964	0.396412
		0.291946	0.505384	0.131558	-0.207799
		0.383625	0.300416	0.167454	0.12814
		0.171991	0.43813	0.078768	0.233488
		0.237853	0.0148196	0.346033	0.060592
		0.17176	0.262493	0.107628	0.186866
		0.410844	0.160678	0.113145	0.223718
		0.202773	0.13806	0.00576203	0.209984
		0.208508	0.250629	-0.0572098	0.548159
		0.220351	0.139188	0.275024	0.392525
		0.272667	0.111975	0.192965	0.160459
		0.0600771	0.217329	-0.261785	0.514187
		0.203263	0.0989788	0.104283	-0.285814
		0.144159	0.0187233	0.174384	-0.131053
		0.299894	0.132461	0.0170191	0.508576
		0.251227	0.188468	0.0080566	0.114734
		0.141933	0.0593933	-0.0551194	0.308278
		0.0400729	-0.114085	0.0320424	0.242811
		0.36589	-0.0426801	0.112872	-0.596086
		0.15157	-0.186708	0.0367955	0.0890798
		0.324111	0.244079	0.0622531	-0.40284
		0.172397	-0.0921711	-0.158898	-0.290637
		0.138497	-0.0103736	0.146253	-0.252628
		-0.0714374	-0.0965319	0.0913017	0.0910801
		0.296889	0.0486355	-0.0406025	0.439704
		0.0989156	-0.192547	0.0632641	-0.281766
		0.305357	0.080504	0.129269	0.554703
		0.0476037	-0.0489152	0.269121	-0.276381
		0.191344	-0.00174017	-0.13448	0.417284
		-0.00558686	-0.208722	-0.130372	-0.204677
		0.375184	0.369942	-0.0345003	0.803416
		0.469318	0.395904	-0.0956782	-0.183054
		0.00183862	-0.0222212	-0.100581	-0.436095
		-0.0192139	0.450404	-0.13935	-0.525545
		0.25443	0.0645174	-0.0530835	-0.0903043
		-0.0129126	0.0863524	0.141974	-0.478474
		0.16252	0.149364	-0.0413695	-0.196005
		0.108542	-0.0307688	0.0279649	-0.53405
		0.0366288	0.105831	0.0443876	0.0672317
		0.0259928	0.263582	-0.0839741	-0.463263
		0.251929	0.00442759	-0.0175804	-0.524916
		0.142671	0.0568755	-0.00705831	0.384349
		0.15877	0.246902	-0.161933	0.70354
		0.0973758	0.223917	0.0961908	0.317994
		0.225737	0.413988	0.138768	-0.372585
		0.147671	0.220797	-0.147898	-0.342245
		0.191799	0.187725	0.246975	0.583121
		-0.0571685	0.0822431	-0.107129	-0.142637
		0.0290208	0.0642875	-0.092463	0.232444
		-0.0170341	-0.0324852	0.042678	0.609161
		0.429417	0.295033	0.0985878	-0.169997
		0.137203	0.184528	0.0500402	0.442385
		0.280733	0.23777	0.0292516	0.153192
		0.363583	0.385881	0.000983149	0.247293
		0.269283	0.462657	0.110931	0.491145
		0.407236	0.483394	0.0858378	0.442121
		0.0159074	0.268034	0.0494913	-0.0951626
		0.20493	0.687022	0.0613114	-0.275687
		0.227641	0.11776	0.0739936	0.569049
		0.179758	0.286939	0.190587	0.528206
		0.366337	0.159555	-0.0854482	0.0105342
		0.233127	0.280791	-0.0838006	-0.316662
		0.232343	0.145973	0.0084752	0.787046
		0.204872	0.268473	-0.168916	0.119278
		0.325041	0.322238	-0.0882321	-0.116517
		0.491873	0.436297	0.0120555	0.181084
		0.312426	0.236563	0.0114522	-0.113891
		0.207946	0.426669	-0.220076	-0.452876
		0.34457	0.285522	0.00147006	0.0735075
		0.459152	0.557385	-0.10936	-0.212322
		0.219347	0.37592	-0.0840702	-0.299671
		0.186428	0.258173	-0.278574	0.203263
		0.317879	0.345189	0.0127653	0.316215
		0.441928	0.549364	0.225397	0.282517
		0.381083	0.417272	-0.0551589	0.165834
		0.691297	0.547589	0.106765	0.108835
		0.0819139	0.160458	0.0796346	0.0643334
		0.0609162	0.564804	-0.0186825	-0.022452
		0.23193	0.211973	0.131893	0.669888
		0.15171	0.179127	-0.0991248	0.293261
		0.20546	0.430861	-0.19471	-0.235447
		0.268692	0.412846	-0.119128	0.699653
		0.362581	0.417252	-0.064758	-0.0461287
		0.203397	0.617733	0.01847	0.268523
		0.381632	0.220158	0.0654514	0.828887
		0.457263	0.627424	-0.0683029	0.0966459
		0.379258	0.329076	0.00575422	0.0103356
		0.352144	0.481515	0.113112	0.668844
		0.166691	0.157305	-0.014674	-0.0686692
		0.0248419	0.489357	0.190512	-0.0658984
		0.403092	0.284447	-0.00565878	0.134666
		0.412106	0.329617	0.117458	0.248321
		-0.055206	0.0293744	0.25688	0.565579
		0.0233252	0.45028	-0.0900231	-0.334886
		0.24939	0.247733	-0.0998386	0.00446557
		0.11192	0.213289	-0.0392073	-0.0676689
		0.329083	0.377548	0.355565	0.734625
		0.233195	0.199728	0.103107	0.525579
		0.422812	0.700104	0.319666	0.346357
		0.467539	0.601153	0.153154	0.767096
		0.565335	0.712418	0.0956084	0.326977
		0.421809	0.648176	-0.127081	-0.128708
		-0.135373	0.171557	0.19347	0.450623
		-0.0807434	0.234898	0.157362	-0.0745869
		-0.209736	0.0711523	-0.171405	0.19112
		-0.12081	0.0597388	0.303988	0.220023
		0.322417	-0.0195089	-0.0614204	-0.011099
		0.11411	0.0395946	0.0738649	0.217935
		0.651503	0.27769	0.00609727	0.256773
		0.217058	-0.00805803	0.0615399	0.42807
		0.220256	-0.0157188	0.213801	-0.509721
		0.280271	0.383072	0.0422605	0.378381
		0.219162	0.204275	-0.0417956	-0.0799168
		0.121173	0.198984	-0.177166	-0.779429
		-0.0230983	-0.276284	-0.0873181	0.262601
		-0.261726	-0.256646	-0.0507331	-0.148772
		0.219733	0.111434	-0.0202967	-0.420443
		-0.0195712	-0.3132	0.160772	0.0338153
		0.492031	0.256301	0.0621495	-0.286224
		0.189234	0.243289	0.136787	0.824553
		0.304945	0.324752	-0.146394	0.345221
		0.301203	0.3688	-0.126781	-0.335835
		0.0404232	0.130401	-0.000663046	0.434202
		0.12189	0.0398022	0.112193	-0.0446033
		-0.12968	0.197948	-0.055932	-0.379473
		-0.182723	-0.00518973	0.201949	0.261997
		-0.0173437	-0.15638	0.00644599	0.618271
		-0.00390324	-0.0566065	0.0423314	0.195053
		-0.159529	-0.237577	-0.0421375	0.578466
		-0.219073	-0.129079	0.0269807	0.848026
		-0.195309	0.204087	-0.108594	0.355318
		-0.12268	0.263751	0.13349	0.773765
		-0.219872	0.0543941	0.227731	0.313793
		-0.0337246	0.457205	-0.0302287	0.0364786
		-0.333468	-0.466317	0.0928215	-0.122482
		-0.251826	-0.184134	0.0867973	-0.3648
		-0.225606	-0.252493	0.126619	0.499694
		-0.116429	-0.062297	-0.0657681	-0.390761
		0.235244	0.227752	-0.00576288	-0.289753
		-0.091387	0.169011	-0.137244	0.57348
		0.250931	0.14049	-0.115079	0.646297
		0.329526	0.162908	0.359105	-0.00474104
		0.246148	0.38005	-0.034685	0.172261
		0.224481	0.349191	-0.0929878	0.662762
		0.12239	0.255794	0.143315	0.0774381
		0.140185	0.488688	0.0710753	0.569123
		0.608342	0.701667	0.0554079	-0.229312
		0.554153	0.77259	0.0930839	0.667302
		-0.00476795	0.161934	-0.184192	0.833377
		0.131172	0.629545	-0.0252663	0.353325
		0.345909	0.521286	0.0786973	0.471495
		0.630743	0.616068	-0.299842	0.660057
		0.0484452	0.293573	-0.00187219	0.372268
		0.0514146	0.324867	0.186752	0.277147
		0.201674	0.234676	0.00972274	0.149264
		0.242859	0.0805104	0.0365706	-0.173778
		-0.0228267	0.0770382	0.010355	0.146185
		0.0122234	0.0894739	-0.0353715	0.396211
		0.47036	0.612688	0.117235	0.320335
		0.450444	0.714069	-0.0164148	-0.310509
		0.103185	0.195717	0.173495	-0.0431304
		0.0625377	0.426277	-0.0500705	-0.0317695
		0.215997	0.251578	0.169863	-0.0255161
		0.132431	0.34286	-0.107053	-0.0653147
		0.341682	0.245865	0.101362	-0.382745
		0.491432	0.538748	0.436268	0.361899
		0.423746	0.211014	0.08299	0.626567
		0.20567	0.388094	0.123447	-0.0276183
		0.0770405	-0.0948222	0.15549	0.0854713
		0.0812397	0.387169	-0.156089	0.512205
		0.0480613	0.14256	0.143806	0.791841
		-0.0547576	0.192965	-0.254228	0.0439937
		0.13141	0.259433	0.100622	0.165033
		0.00814421	0.0767876	0.0572118	0.0799549
		0.315127	0.125692	-0.107141	-0.00618612
		0.169006	0.0404072	-0.0511015	-0.447688
		0.188837	0.129995	0.00189565	-0.154467
		0.21291	0.0946551	-0.108694	0.114985
		0.0719868	0.190703	-0.0357898	0.616677
		0.208371	0.0370775	-0.0289574	0.689462
		-0.0988748	0.0462245	0.0336651	0.691877
		0.0730708	0.212061	-0.149865	0.367441
		0.40593	-0.109829	0.0619547	0.355853
		0.263653	-0.188983	-0.0276046	0.634389
		0.140082	-0.12652	-0.120344	0.0631313
		0.1101	0.039048	-0.240837	0.53337
		0.330756	0.356783	-0.111287	0.261676
		0.100239	0.220791	0.0378163	-0.26911
		0.455351	0.311979	0.0341767	0.296381
		0.353904	0.180611	0.0864845	-0.00610222
		-0.312818	0.0141489	0.0559346	0.44206
		-0.064775	0.128536	0.201828	0.469673
		-0.439642	-0.207548	0.0399473	0.571612
		-0.387143	0.046062	-0.0245574	0.119605
		0.455138	0.440609	-0.141366	0.380972
		0.429231	0.340921	-0.0400012	0.367785
		0.200087	0.148621	0.0182355	0.0317028
		0.137032	0.396624	-0.127184	0.190384
		0.23918	0.332516	-0.0375211	0.435989
		0.239015	0.393722	-0.013897	-0.158928
		0.232628	0.256548	-0.0860129	0.260952
		0.275848	0.40296	0.0691928	0.651794
		0.368847	0.320644	0.136493	0.205081
		0.36856	0.195925	0.029257	0.575225
		0.115127	0.456732	0.12811	-0.287237
		0.176749	0.4163	-0.0906866	0.228853
		0.219196	0.334337	0.00115983	0.0891174
		0.0210759	0.213189	-0.185879	0.646425
		0.562591	0.772714	-0.242027	0.197361
		0.434765	0.487145	0.235206	0.609739
		0.312664	0.291381	0.124773	0.0498888
		0.370895	0.162817	0.119159	0.109035
		0.394816	0.523259	-0.217258	0.243023
		0.217651	0.352349	-0.0964382	0.449611
		0.383057	0.209227	0.195923	0.181883
		0.360713	0.26207	0.11882	0.379792
		0.657548	0.463431	0.168746	0.71118
		0.324782	0.164126	-0.0782432	-0.157453
		0.251485	0.325902	-0.0225534	0.494249
		0.339349	0.522441	-0.0206508	-0.339631
		0.270468	0.2046	-0.0242729	0.148827
		0.124893	0.447222	0.25245	-0.161558
		0.319717	0.251938	-0.00358445	-0.348732
		0.261837	0.541223	-0.0829223	0.330642
		0.34743	0.1099	0.292641	-0.201459
		0.433264	0.522952	-0.00637542	-0.491076
		0.165826	0.238891	-0.105878	0.184807
		0.154606	0.425761	0.197582	-0.369249
		0.248081	0.296713	-0.154427	-0.462537
		0.342913	0.5711	-0.0526032	0.416726
		0.250807	0.0711225	0.122221	-0.101605
		0.0973981	0.0711155	-0.190848	-0.372513
		0.667143	0.395323	0.0683052	0.333551
		0.297316	0.215713	0.326451	-0.0469687
		0.0716609	0.0936201	-0.109029	0.533127
		-0.0274652	0.181557	-0.00578397	-0.192125
		0.280978	0.185273	-0.0173976	0.0617498
		0.0763327	0.170643	0.212085	-0.288764
		0.234567	0.00882878	0.059812	0.291984
		-0.000343756	0.0998152	0.0485233	-0.0268622
		0.274824	0.198398	0.159683	0.453945
		0.159214	0.0172032	0.0403741	0.207241
		0.448669	0.068341	0.0366838	0.304739
		0.382381	0.120194	0.0475719	0.515547
		0.37165	0.187195	-0.0125631	0.0921045
		0.20442	0.101914	-0.239157	0.395848
		0.517255	0.489563	0.34028	0.0705151
		0.42725	0.630765	0.0601865	-0.0266038
		0.214623	0.277767	-0.0347568	0.0899919
		0.229801	0.652906	0.0526746	0.595719
		0.105209	0.26706	0.12516	-0.202879
		0.15488	0.394601	0.132801	0.169941
		-0.057442	0.011104	0.0520442	-0.312661
		0.0125551	0.102634	-0.103943	-0.102246
		0.308032	0.206478	-0.0591097	-0.375429
		0.305016	0.340975	0.0556771	0.307605
		0.458276	0.20153	0.131118	-0.260568
		0.237826	0.0363441	0.00919875	0.117622
		-0.337422	0.171302	0.106179	-0.121686
		-0.202834	0.203057	-0.0227949	0.300756
		-0.460147	-0.00812507	-0.117153	0.336462
		-0.350864	0.0675685	0.161992	0.739844
		0.196382	0.459274	0.0509167	-0.358397
		0.433721	0.522832	-0.104088	0.27473
		-0.224091	-0.0585568	0.355164	0.548248
		-0.24952	0.245102	0.139036	0.281115
		0.255903	0.548895	-0.101956	0.44841
		0.450996	0.464134	0.2823	-0.574397
		0.0566018	0.463211	0.0313072	-0.100889
		0.0544283	0.465293	0.0228067	-0.597642
		0.460618	0.653403	0.129546	0.00149334
		0.320296	0.425017	0.045337	0.0321097
		0.486945	0.504593	-0.00768423	-0.00209971
		0.411126	0.530297	0.161135	0.77304
		0.160366	0.35236	0.0148731	-0.243205
		0.0240337	0.433153	-0.0338227	0.374806
		0.446187	0.526454	-0.0680777	0.154172
		0.500047	0.451083	-0.0416407	0.308289
		-0.171048	0.0047852	0.0811805	0.440002
		-0.21419	0.291525	-0.0722322	0.180391
		-0.0323349	-0.01438	0.186498	-0.179335
		-0.0341016	0.140234	0.271067	-0.0926752
		0.0612827	0.0917119	-0.029608	0.431889
		-0.123384	-0.0394114	-0.0340948	-0.481794
		0.447044	0.638301	0.149725	0.131043
		0.347663	0.228531	0.14608	-0.478629
		0.551251	0.197707	-0.0617459	0.345734
		0.234665	0.172353	0.227557	-0.112739
		0.380393	0.31071	0.028368	-0.472852
		0.220077	0.297738	-0.118703	0.220897
		0.256808	0.20199	0.12677	-0.00676751
		0.350834	0.238977	0.113659	0.439159
		0.365628	0.0918878	-0.021046	-0.0529747
		0.170608	0.351375	0.0411968	0.255644
		0.23872	0.206148	0.134339	0.360653
		0.161869	0.543397	-0.122304	0.0194541
		0.364604	0.0325468	0.0463381	0.285081
		0.329628	0.553705	0.078603	-0.22373
		0.169587	0.00710934	0.0797928	0.243598
		0.045482	-0.00882223	0.126859	-0.0389825
		0.518999	0.0514255	-0.0376161	-0.165689
		0.216336	-0.0892671	0.120276	0.471421
		0.267348	0.295221	0.00842726	0.127454
		0.25248	0.292919	0.123556	-0.297017
		0.299823	0.17191	0.204762	0.297073
		0.229948	0.199143	0.0830342	0.277829
		0.277248	0.0689185	-0.00846555	0.455856
		0.141767	-0.153281	-0.0724101	-0.338191
		0.730635	0.348887	0.0555927	0.201012
		0.333773	-0.0365054	-0.0182329	0.487341
		0.115027	-0.0756874	0.000524799	0.106834
		-0.0919236	-0.257818	-0.0146	0.378534
		0.591566	0.226459	-0.0679616	0.323021
		0.176252	-0.194329	-0.00263248	0.358915
		0.3116	-0.0195005	0.0825831	0.425511
		0.105375	-0.0326065	0.0613865	0.478374
		0.363076	0.247395	-0.212989	-0.165872
		0.31874	0.249131	0.111636	0.109082
		0.19326	0.184234	-0.0619818	0.655532
		0.0350776	0.0582394	0.0273915	-0.263115
		0.345787	0.416383	-0.151839	0.364251
		0.415379	0.314173	0.22946	0.224445
		0.00438313	0.137542	0.284508	0.261599
		0.129124	0.241532	0.297755	0.436825
		-0.131618	0.203295	0.0258824	-0.656682
		-0.0490662	0.37365	-0.0933834	0.422238
		0.150274	0.340412	0.0933261	-0.1411
		0.387205	0.0940132	-0.146032	-0.276148
		-0.0801841	0.15314	-0.0360066	0.0771938
		-0.0717572	0.127532	0.169001	0.115579
		0.0710586	0.118613	-0.0906829	-0.114434
		0.223285	0.00885172	-0.0612238	0.48187
		0.0586808	0.138018	0.012218	0.145016
		0.0348923	0.125558	-0.0372567	0.322676
		-0.0138892	0.438213	-0.00749549	0.0270101
		0.0689052	0.576045	0.00507597	0.356579
		0.0115463	0.156083	0.218249	-0.43019
		0.331056	0.54971	0.0756821	0.0603639
		0.0207884	0.335063	0.021855	-0.331238
		0.0614388	0.369209	0.0708939	0.270941
		0.036714	0.0388791	-0.00571634	0.184895
		0.189741	0.428449	0.107046	0.222474
		0.29058	0.282697	-0.189512	0.0597191
		0.371336	0.344781	-0.0966712	-0.211463
		-0.0470913	-0.0465972	0.00247476	-0.371389
		-0.247351	0.259031	-0.0189232	0.320464
		0.2634	0.19602	-0.0193517	-0.188593
		0.41763	0.330613	0.240814	-0.182695
		0.127475	0.203533	0.0365365	0.562115
		0.0164674	0.368057	-0.0688415	-0.106103
		0.216387	0.394077	-0.183303	0.204567
		0.323933	0.409701	0.155431	0.00415949
		0.209947	0.172524	-0.120489	0.146699
		0.114018	0.422085	-0.0667535	0.00037291
		0.000394811	0.0993819	0.198338	0.0785736
		0.128436	0.0608292	-0.0125888	0.0666421
		-0.202091	-0.0736819	-0.138921	0.00536686
		-0.300093	0.0671475	0.180627	-0.00840201
		-0.251549	-0.426403	-0.0776202	-0.256085
		-0.156485	-0.146676	-0.0199105	-0.136698
		-0.34792	-0.352668	0.0698387	0.291349
		-0.217933	-0.20166	0.0262106	0.0357154
		-0.079544	-0.0144616	-0.184476	0.193125
		0.0967525	0.088437	-0.106201	0.264922
		-0.265356	-0.076254	-0.0689815	0.0915584
		-0.215392	0.109283	0.0481574	0.240804
		0.40603	0.179787	-0.0211478	0.0470025
		0.392584	0.18794	0.143892	0.293639
		0.177023	0.0628931	-0.0176152	0.172291
		0.12149	0.25951	-0.036406	0.0716029
		0.115237	0.274812	0.241514	0.150759
		0.223922	0.271451	0.0288643	0.0560316
		-0.283099	-0.167021	-0.0188268	0.202431
		-0.618081	0.0117453	0.00869164	-0.150573
		0.259419	0.26555	0.0740001	0.282515
		0.286951	0.414108	0.0781231	0.390006
		0.438197	0.36307	0.157737	0.140898
		0.332267	0.503826	0.034167	0.306449
		0.221026	0.0421255	-0.165704	0.155314
		-0.00456217	-0.062144	0.283378	0.0398961
		0.666074	0.291254	0.250862	0.305652
		0.282712	0.11257	-0.272185	0.0424905
		0.195469	0.289616	-0.121972	0.0252081
		0.12899	0.330298	0.0544379	0.192119
		0.339479	0.387671	0.0182087	-0.44449
		0.296992	0.222188	0.073703	0.264021
		0.0223664	0.0300307	-0.0995126	0.0860916
		0.0258084	0.0847694	0.254297	-0.318059
		-0.0323641	0.192517	-0.0211402	0.0393444
		-0.085659	-0.0195038	-0.0706039	-0.385444
		0.162232	0.157558	0.179636	-0.195433
		0.219241	0.130999	-0.0573695	0.0921654
		-0.0579029	0.206058	-0.218164	-0.179557
		-0.0838031	0.0511017	0.133596	-0.621468
		0.451984	0.0608294	-0.0125978	0.0341865
		0.144228	-0.0590768	-0.027277	-0.388422
		0.320889	0.166136	0.247338	-0.11974
		0.115775	-0.171734	0.105061	-0.215859
		0.256921	-0.0466281	-0.408857	-0.357319
		0.129951	-0.0266871	0.244905	-0.505068
		0.250184	0.295143	-0.00410907	0.307839
		0.363258	-0.0589611	-0.247268	-0.219171
		0.246776	-0.167153	0.0205815	0.195046
		0.0852066	-0.143299	-0.0217279	-0.10338
		0.202145	0.10407	-0.00672012	0.321535
		0.34619	-0.132645	0.142161	0.79546
		0.221935	0.346313	0.0301948	-0.35308
		0.173349	0.303752	0.0810532	0.21925
		0.396245	0.375547	-0.172441	0.20445
		0.666625	0.229526	-0.00605018	0.321321
		0.24593	0.104152	-0.0193556	0.327151
		0.175848	0.347722	-0.0838798	0.788379
		0.420172	0.151863	-0.104271	-0.335135
		0.21037	0.0806913	-0.0675007	0.209406
		-0.274798	-0.281798	-0.0114853	0.22958
		-0.194062	-0.0338247	-0.0188007	0.372975
		-0.421602	-0.481378	-0.0591404	0.389046
		-0.290704	-0.144544	0.120149	0.480062
		0.366206	0.216813	0.0598825	0.0790259
		0.206925	0.372216	-0.0655701	0.419783
		0.0841033	-0.184658	-0.0324399	0.203988
		-0.155534	0.033367	-0.0123195	0.331444
		0.387574	0.355172	0.0502695	0.363935
		0.487275	0.408545	0.0265214	0.661188
		0.275622	0.237111	-0.103498	-0.0873701
		0.1477	0.154367	-0.0695296	0.463096
		0.011161	0.171555	0.223212	0.109248
		-0.0526495	0.196094	0.00232894	-0.166929
		0.154596	0.122657	0.0393687	0.0867622
		0.0348818	-0.0417262	0.233452	-0.55003
		0.424107	0.381618	-0.0936337	0.0750347
		0.331584	0.351177	0.0484897	-0.17108
		0.443907	0.266518	0.105012	0.377775
		0.310016	0.202484	0.101637	0.255896
		0.402244	0.229702	0.0666791	0.448389
		0.353428	0.41518	0.00152725	0.304461
		0.268305	-0.053635	0.0148689	-0.60766
		0.104992	0.116894	-0.0159032	-0.04665
		0.394806	0.313317	0.0854523	0.575057
		-0.00864205	0.221248	0.336072	-0.32613
		0.375747	0.29063	0.050478	-0.0367351
		0.410502	0.246153	-0.0347406	0.156354
		0.461906	0.254896	-0.083683	0.413016
		0.255838	0.211871	-0.139297	0.320807
		0.129155	-0.10114	0.211447	0.364092
		0.117532	0.244493	0.15689	0.0696315
		0.147969	0.0164463	-0.0922718	0.391667
		0.0466729	0.165037	0.163254	-0.052156
		0.362994	0.0354026	0.0914667	0.293272
		0.159487	-0.0121603	0.0312402	-0.0554239
		0.093706	0.0428726	0.109638	0.0779191
		-0.0356242	-0.147928	0.0693922	0.166138
		0.30024	0.187491	-0.00275586	0.324211
		0.0903699	-0.132586	0.135011	0.08377
		0.173318	0.0464	-0.0159464	0.536267
		0.0202672	0.158755	0.0728415	0.475334
		0.495339	0.0638346	0.13774	0.619527
		0.270158	0.216422	0.00139477	-0.420531
		0.150389	-0.0157638	-0.151297	0.00684247
		0.0907297	-0.225952	0.310677	-0.12739
		0.107373	-0.0512811	-0.00335233	-0.157363
		0.125697	-0.131499	0.258234	-0.200524
		0.259264	0.289164	-0.0615938	0.430881
		0.179289	0.200831	0.00932179	0.282368
		0.349318	0.417605	-0.0439245	0.231662
		0.333253	0.374597	0.0351053	-0.108263
		0.402732	0.216239	-0.0528524	0.12307
		0.382834	0.174147	-0.0279622	0.0432004
		0.419113	0.119429	0.118676	0.599165
		0.157952	0.119559	-0.174148	0.185991
		0.562795	0.304221	0.198595	0.4532
		0.300674	0.228426	0.179527	0.703621
		0.335457	0.0383534	-0.0651064	0.00923713
		0.202125	0.332901	0.101997	0.595255
		0.240603	0.220332	-0.0647306	-0.337882
		0.0549367	0.17398	0.103113	0.0270337
		0.495256	0.429574	0.15343	-0.330996
		0.501244	0.241327	-0.0309698	-0.0165849
		0.238789	0.237153	0.104744	0.236715
		0.296256	0.0499962	0.0053125	0.0509731
		0.0913577	0.0922113	0.186055	0.134599
		0.0312046	0.222217	-0.15086	0.338602
		0.480428	0.0811269	0.111047	0.417967
		0.255247	0.0243199	-0.0305063	0.686756
		0.387974	0.288916	0.00563206	-0.296917
		0.217048	0.224915	0.111993	0.262323
		0.0308018	0.186214	-0.235306	-0.225539
		-0.0709449	0.308553	-0.158731	0.0838269
		0.660356	0.260883	0.105301	0.0518938
		0.347302	0.520482	-0.170417	0.361275
		0.240909	0.266511	-0.115183	0.0872049
		0.305152	0.168016	0.0617883	0.355171
		0.040746	0.286751	0.204742	0.608404
		-0.00301104	0.451685	-0.0630023	-0.226985
		0.128818	0.19719	-0.0977549	0.213075
		0.184439	0.182476	-0.0928323	0.228103
		0.157875	0.282714	0.0652671	0.285587
		0.0709301	0.0581476	0.0158368	0.307932
		0.206854	0.0511193	0.228346	-0.715805
		0.198286	0.194418	-0.0166536	0.279354
		0.294657	0.210889	0.0128724	-0.422795
		0.0916007	0.0668311	0.0603901	-0.271861
		-0.0417065	-0.399004	-0.00272046	0.186739
		-0.254213	-0.254303	-0.00934369	0.0398767
		0.0705088	-0.155691	0.227177	0.146857
		-0.0173754	-0.14999	0.0735299	0.420775
		-0.149357	0.187296	0.0233863	0.484984
		0.0456455	0.197809	0.00562547	-0.216835
		-0.325114	0.241116	0.0297382	-0.0640022
		-0.263781	0.138725	-0.00841234	-0.266169
		0.186777	0.150306	0.0381163	-0.607375
		0.15779	0.128364	0.0637421	0.0805358
		-0.0122561	0.124898	0.235398	-0.495716
		-0.026491	0.15537	-0.0663777	-0.218755
		0.0610222	0.210244	-0.210633	0.398839
		0.0550472	0.394684	-0.0314239	0.158018
		0.148887	0.0540138	0.0982642	0.553518
		0.345885	0.482186	-0.137383	-0.0656279
		-0.208351	0.181655	0.0658393	0.389006
		0.0265511	0.380437	0.11944	0.66399
		-0.202345	0.0408307	-0.0618239	-0.432413
		-0.146981	0.237926	-0.0483686	0.202427
		0.137899	0.246978	-0.325545	0.358827
		0.217879	0.294228	-0.0733368	0.205346
		-0.260027	-0.271869	-0.147515	0.322935
		-0.546445	-0.0168089	0.293933	-0.213282
		0.287127	0.462025	0.00606026	-0.22217
		0.305619	0.368877	-0.00843473	-0.138418
		0.124328	0.330112	0.120998	0.540752
		0.399089	0.493785	0.008325	0.0677483
		-0.0992131	0.0856577	0.410145	0.256167
		0.0104232	0.134175	0.0802547	0.545759
		0.0747451	0.237066	-0.0320459	-0.205699
		0.0515361	0.0709664	-0.149934	0.205966
		-0.0507059	-0.124748	-0.16628	0.570334
		0.0882744	0.0625132	-0.0640321	-0.132878
		-0.0107489	-0.0865877	0.0813804	0.303005
		0.0175978	0.062184	0.0885774	0.622309
		-0.343834	-0.444935	-0.0456762	-0.148064
		-0.198201	-0.2645	0.162578	0.160306
		-0.325065	-0.423264	0.00264398	0.576919
		-0.267359	-0.275722	-0.164235	-0.287718
		-0.22929	-0.00768815	-0.0149542	0.175552
		-0.0462987	0.170104	-0.0893984	0.556214
		-0.405832	-0.364129	-0.0136122	-0.332401
		-0.305776	0.123807	0.171083	0.301327
		-0.332173	-0.131108	0.0251219	0.818208
		-0.188793	-0.104467	0.0409904	-0.365658
		-0.447903	-0.278294	0.0712369	0.272575
		-0.370311	-0.204914	0.13927	0.16587
		0.169092	0.189795	-0.100928	0.371271
		0.0490426	0.086703	0.030159	0.387796
		0.082464	0.00266215	0.23514	0.190142
		0.0636009	0.260782	0.104918	0.481206
		0.45533	0.513678	-0.0239538	0.257089
		0.478409	0.423826	0.227794	0.180496
		0.330165	0.525117	0.0179888	0.393299
		0.240033	0.415685	-0.124011	0.353694
		0.402397	0.639863	-0.0380964	-0.242584
		0.685547	0.813176	0.0810742	0.163575
		0.13695	0.212112	-0.0300289	0.0466054
		0.14184	0.578433	-0.0275206	0.10507
		0.161952	0.411595	-0.0711	0.202218
		0.264938	0.467303	-0.0477192	0.211415
		0.0492479	0.175115	-0.0798867	0.517891
		0.0390348	0.43763	0.143401	0.0120814
		0.262684	0.476337	0.05082	0.23546
		0.221635	0.646433	0.152809	0.24116
		0.338489	0.311087	-0.0574278	-0.0237928
		0.684576	0.668595	-0.0283146	0.171692
		0.29034	0.320959	0.292863	0.572169
		0.258309	0.514751	0.0218205	0.233006
		0.214701	0.0795447	0.000324826	0.393935
		0.511401	0.561301	-0.0109024	-0.308807
		0.353326	0.274529	0.0817427	0.0222759
		0.34626	0.478183	0.325031	-0.298355
		0.218164	0.250317	0.0547355	0.365894
		0.534407	0.559322	-0.00456304	0.317122
		0.217964	0.312807	0.131574	0.48198
		0.321197	0.37888	-0.102315	-0.0962714
		0.113101	0.188175	0.0666631	-0.031163
		0.206223	0.570577	-0.0528792	-0.0827637
		0.394737	0.520008	0.0994672	0.485411
		0.295407	0.433472	0.000947237	0.0468031
		0.192558	0.360625	0.0641359	0.607477
		0.159639	0.434276	0.204845	0.093805
		0.264165	0.340563	0.0331944	0.48034
		0.231823	0.354216	0.305216	0.412137
		0.126922	0.171109	-0.0689477	0.114044
		0.057392	0.358779	-0.160524	0.160054
		0.131662	0.163319	0.125133	0.264397
		0.0118548	0.232037	-0.0655525	0.443155
		0.144786	0.208458	0.0722672	0.148205
		0.0600611	0.0623602	0.268685	0.477811
		0.0687463	-0.108173	0.190939	0.355045
		0.0938523	0.0432143	0.073501	0.223646
		-0.183264	0.117197	0.0211389	0.426657
		-0.0827689	-0.142426	0.0845096	0.182228
		0.138064	0.185365	-0.0965603	0.108142
		0.198934	0.256852	0.242369	0.199007
		-0.0508407	0.1351	0.0865482	0.525545
		-0.203354	0.387296	-0.0638582	-0.348545
		0.0676541	-0.336638	0.0925817	0.0866965
		0.0376864	-0.167832	0.174373	-0.0893317
		-0.220893	-0.335979	-0.0148521	0.256141
		-0.431618	-0.163791	0.0550445	0.103808
		-0.298284	-0.331988	-0.011759	0.230187
		-0.359667	-0.0376909	0.0400211	0.132832
		-0.241606	-0.289232	0.21922	0.380766
		-0.19306	-0.0880742	-0.0377123	0.127473
		-0.287196	-0.551072	0.0455574	0.143848
		-0.300281	-0.378919	-0.0952798	0.144457
		-0.307085	-0.462972	-0.00668075	-0.0341732
		-0.238285	-0.363445	0.0222305	-0.20584
		-0.326927	-0.436208	-0.117093	-0.269154
		-0.3838	-0.227919	0.294634	0.701509
		-0.391384	-0.429414	-0.0223241	-0.163703
		-0.244415	-0.27203	0.0118487	0.180709
		-0.241614	0.296005	0.0448095	0.0824596
		0.0441945	0.37282	-0.0762424	0.276155
		-0.303269	0.0484624	-0.315798	0.326031
		-0.190011	0.292274	0.157674	0.544527
		-0.190682	0.0614814	0.095943	-0.185088
		-0.19981	0.162201	-0.0355025	-0.00148383
		-0.213168	0.08535	0.180126	-0.165271
		-0.143648	0.159748	0.0839164	0.345209
		0.161238	0.196707	0.0486739	0.142183
		0.236731	0.146496	0.0817035	-0.0597908
		0.280769	0.548462	0.385873	0.36683
		0.290046	0.318208	-0.0741841	0.134577
		0.200632	0.207219	0.116972	-0.0591818
		0.103418	0.341331	0.0900654	0.291635
		0.324235	0.357122	0.000496977	0.136597
		0.146954	0.223453	0.0381536	-0.15651
		0.446053	0.268395	0.0273349	0.285623
		0.293946	0.323671	0.0481613	0.329683
		0.222083	0.0601872	-0.0304428	0.608346
		0.175336	0.276249	-0.193402	0.0278846
		0.383588	0.404212	-0.114084	0.621174
		0.26654	0.40221	0.0356711	0.0394765
		0.331311	0.480165	0.061779	0.17223
		0.272081	0.42914	0.0661905	0.478871
		0.298908	0.426473	0.140842	0.25526
		0.154612	0.612787	0.307179	0.368221
		0.0816807	0.0754737	-0.142499	0.412652
		0.166936	0.412919	0.330658	-0.0711996
		0.383675	0.296406	-0.092033	0.113293
		0.262595	0.408818	0.174073	-0.173529
		0.249772	0.175919	-0.0361756	0.135617
		0.272041	0.354624	-0.11226	0.478047
		0.301108	0.424746	0.0199961	0.467401
		0.266074	0.383882	-0.0011703	0.393577
		0.28267	0.228213	0.0454155	0.27745
		0.455982	0.450213	0.174499	0.268051
		0.545924	0.218722	-0.0101928	0.140321
		0.436653	0.195455	0.20925	0.100058
		0.17621	0.370607	0.0354545	0.210758
		0.0426283	0.185289	0.256319	0.466944
		0.453893	0.29008	0.130607	0.0711667
		0.429514	0.359666	-0.199517	0.145176
		0.394735	0.354188	-0.0664454	0.559142
		0.237487	0.31375	0.0486728	-0.0701735
		0.307134	0.202304	-0.0541029	0.449146
		0.253283	0.227229	0.215453	0.168117
		0.2435	0.235351	0.211442	0.0148358
		0.327699	0.515917	0.0610596	0.136629
		0.311094	0.0957155	0.303182	-0.180897
		0.34641	0.137561	0.0376082	0.3309
		0.431683	0.345623	-0.0193283	0.100639
		0.215621	0.0875905	0.018645	-0.210385
		0.300549	0.57989	0.183344	0.271685
		0.271253	0.597997	0.26803	-0.088429
		0.395098	0.584316	-0.0249687	0.0313349
		0.341378	0.724433	-0.121079	0.292516
		0.290824	0.406787	0.214137	0.206563
		0.358295	0.295787	-0.0668846	-0.393757
		0.168314	0.56365	-0.0198598	0.364171
		0.153324	0.322271	-0.0725114	-0.132677
		0.153984	0.153396	0.148218	0.175389
		0.251982	0.14711	-0.10676	0.173529
		0.263524	0.2856	-0.0971879	0.22824
		0.340738	0.148106	-0.036883	-0.405026
		0.0399385	0.000358471	-0.0409043	0.343631
		0.20902	0.188	0.108509	0.0520914
		0.187513	0.117283	0.156329	-0.428816
		0.139898	0.018594	0.264395	0.231442
		0.194507	0.230727	-0.154168	0.0758082
		0.377903	0.226492	0.329791	0.239759
		0.262252	0.34197	-0.0865281	0.207778
		0.285372	0.167418	0.0412661	0.266296
		0.134773	0.354946	0.0322566	0.156024
		0.263393	0.382355	-0.0742676	-0.0322647
		0.403372	0.448684	-0.207902	0.451348
		0.229902	0.371977	0.28003	0.0358321
		0.0644013	0.196797	-0.0381065	0.0919695
		0.428598	0.330614	-0.178622	-0.172954
		0.28863	0.206164	0.295096	0.225191
		0.413099	0.235714	0.226179	0.35432
		0.150387	0.300495	0.0648248	0.364951
		0.233063	0.263295	-0.206953	-0.201029
		0.225956	0.150781	-0.202044	0.298328
		0.317868	0.00341223	0.198048	0.231172
		0.122866	0.0574923	0.135215	-0.519365
		0.235294	0.0694609	0.103116	0.433179
		0.161065	0.165829	0.163562	0.0967647
		0.197308	0.0102906	0.055406	-0.553159
		0.111053	0.199271	0.114396	0.286129
		0.352125	0.31362	0.1534	-0.167829
		0.454025	0.329012	0.0373287	-0.018849
		0.381571	0.348171	0.347749	0.224862
		0.00459494	0.208776	0.134268	0.340499
		0.409051	0.371111	0.11762	-0.523182
		0.336147	0.201106	0.00523714	0.259591
		0.259167	0.221382	0.0227301	-0.189166
		0.0932585	0.181287	0.278511	-0.569518
		0.440227	0.525488	0.180528	0.212621
		0.457646	0.400572	-0.219477	-0.127164
		0.562433	0.276095	0.15334	-0.238439
		0.0353545	0.133889	0.171141	0.188347
		0.381928	0.365108	0.0631245	0.270983
		0.290481	0.047726	0.0451231	-0.135598
		0.254746	0.218957	-0.0598576	0.206107
		0.0736256	0.203313	0.0447105	-0.190142
		0.472694	0.524286	0.107801	-0.239772
		0.449332	0.377192	0.0375146	0.106663
		0.402293	0.337992	0.0393631	-0.0948101
		0.362302	0.2171	-0.164493	-0.302714
		0.177685	0.469247	0.153871	0.158724
		0.366286	0.334072	0.099217	-0.209814
		0.46971	0.44341	-0.0385847	-0.388997
		-0.148793	0.00596446	0.0630589	-0.168322
		0.385577	0.0381177	0.125871	-0.509669
		0.227921	0.112357	0.220708	-0.101731
		0.241711	0.207175	-0.129185	-0.0534242
		-0.162463	-0.293032	-0.171852	-0.0259141
		0.148212	0.0563767	-0.0451637	-0.0550964
		0.167726	-0.121935	-0.101245	-0.223729
		0.196345	-0.128673	-0.155148	-0.392565
		-0.0100623	0.0891912	-0.151775	0.169025
		0.448933	0.484466	-0.0606497	0.542577
		0.374184	0.238505	0.112788	0.454311
		0.27864	0.162036	-0.0638841	0.452333
		0.41633	0.497246	0.0260493	0.281714
		0.0433972	-0.158729	0.0284775	0.522406
		0.0378506	0.245456	-0.0928504	0.669357
		0.406104	0.477882	-0.0128736	-0.217018
		0.482493	0.672865	-0.0581716	0.181849
		0.143671	0.222289	-0.174058	0.653049
		0.231519	0.473606	0.0960505	0.0844664
		0.545454	0.52807	0.135538	0.497883
		0.371452	0.205842	-0.149833	0.250084
		0.16938	0.30624	0.255843	0.236875
		0.377822	0.226848	-0.116997	0.287251
		0.584905	0.366214	-0.0935615	0.394029
		0.0585184	0.322253	0.0360768	-0.0789403
		0.106474	0.141454	0.104356	0.320108
		0.219628	0.259445	0.0363184	-0.317852
		0.249913	0.293614	0.038809	0.0227559
		0.346153	0.729183	-0.0230092	-0.271113
		0.148885	0.108999	0.0844901	0.674843
		0.110729	0.434299	0.0906351	-0.104004
		0.206881	0.442457	0.0205895	0.350197
		-0.090806	0.248632	0.0261903	0.53781
		0.391007	0.437922	0.0803667	0.305928
		0.291962	0.357951	0.232434	0.534772
		0.200232	0.359859	-0.0633065	0.600126
		0.409428	0.114223	-0.082124	-0.219794
		-0.00551235	-0.0105829	-0.0357987	0.290986
		0.0592061	0.259135	-0.171498	0.638091
		0.269639	0.112706	-0.0755789	-0.11723
		0.462641	0.506179	0.0282901	0.440941
		-0.183926	-0.130404	0.0421413	0.138127
		-0.0630686	0.276874	-0.22532	0.123286
		0.245845	0.27945	0.00522604	0.261667
		0.34636	0.506223	-0.0941128	0.63261
		-0.0404135	0.0202898	-0.0856824	0.0531581
		0.170912	0.370425	-0.301666	0.365013
		0.123213	0.39502	0.0123905	0.189535
		0.192025	0.168931	0.227256	0.218575
		0.212203	-0.191512	-0.030375	0.259692
		0.193595	0.21817	0.139434	-0.0326127
		0.196406	0.165831	0.0815357	0.502266
		0.366347	0.47497	0.0569208	0.276592
		0.0636861	-0.00301688	0.15704	0.503795
		0.110028	0.16464	-0.105072	0.273512
		0.246757	0.11647	-0.219746	0.485586
		0.259565	0.503942	-0.109834	0.257841
		0.212763	0.21266	-0.070625	-0.000306773
		0.134502	0.250902	0.0123501	0.459738
		0.252491	0.426141	0.0398428	0.404614
		0.239542	0.225519	-0.0742888	0.0277732
		0.140585	0.0515491	-0.0122283	0.45827
		0.19734	0.268518	0.108881	0.241219
		0.396254	0.324117	-0.00906365	0.0711169
		0.332364	0.468972	0.158924	0.470043
		0.147109	0.312912	-0.00904701	0.260774
		0.133413	0.333647	0.126436	0.335098
		0.195323	0.372879	0.221019	0.381676
		0.0620048	0.316505	-0.0867731	-0.232068
		-0.181093	0.204176	-0.0984264	-0.427503
		-0.0956325	0.323254	0.00543938	-0.34821
		-0.132769	0.463331	0.31326	0.398734
		0.167489	0.0962269	0.10598	-0.339704
		0.233972	0.240548	0.284187	0.097521
		0.318045	0.157441	0.116979	-0.0757349
		0.233533	0.262353	0.0930485	0.382581
		0.311555	0.541889	-0.0913431	0.0665669
		0.172843	0.335486	0.20036	-0.320871
		0.364728	0.50079	0.154415	0.450119
		0.433215	0.481829	-0.0633452	-0.102904
		0.197163	0.37974	0.345949	0.00778398
		0.189622	0.017553	-0.0693627	0.2986
		0.2094	0.21307	0.11479	0.166264
		0.431756	0.269049	0.0159251	0.0111601
		0.195421	0.107604	0.0615576	0.490493
		0.183023	0.14903	0.27748	0.462687
		0.284471	0.097943	0.0530991	0.233619
		0.439976	0.124671	-0.0452066	0.12395
		0.0304346	0.179332	-0.202922	0.280216
		0.107823	0.0855478	-0.0646072	0.199274
		0.183978	0.0489368	-0.048962	0.277977
		0.273666	0.0851804	0.0518005	0.397368
		0.230559	0.169881	0.191452	-0.109004
		0.0894115	-0.003533	0.0587411	0.0180611
		0.0888913	-0.0378928	0.0916891	0.224984
		0.285277	0.0863678	-0.145531	0.691167
		0.118791	-0.190158	-0.11602	-0.230082
		0.208543	0.104641	0.0249017	0.0777125
		0.206495	-0.0706213	0.114122	-0.190616
		0.370073	-0.0506979	-0.0476966	0.3555
		-0.0492984	-0.115821	0.225737	0.197247
		0.219735	0.0280222	0.00276303	-0.0903781
		0.155039	-0.135284	0.0527576	0.485203
		0.170857	-0.0322789	-0.0539454	0.324634
		0.0460788	-0.0650928	0.00508612	0.628694
		0.00673099	-0.0648336	-0.111521	-0.573631
		0.138525	-0.00538882	0.198808	0.0694582
		0.308688	0.0689438	0.215009	0.501892
		0.451735	0.431854	-0.0362197	0.0641531
		0.00474083	0.00941281	0.111129	0.400628
		0.0675371	0.338493	0.0517768	0.249546
		0.36596	0.33919	0.131318	0.346588
		-0.0239913	0.0526162	-0.0591501	0.360448
		0.127045	0.178216	0.0183975	0.786724
		0.185533	-0.0441995	-0.142316	-0.252141
		0.250037	0.0178092	-0.110151	0.428821
		0.0912934	0.226282	0.281971	-0.655782
		0.359904	-0.0412526	-0.0269254	0.124627
		0.111258	0.0669859	-0.0893262	-0.507042
		0.0652044	0.0681611	0.117893	-0.178188
		0.136363	0.139939	0.0881526	0.285703
		0.208366	0.531893	0.0687059	-0.0785242
		0.200931	0.226444	0.102621	0.00742455
		0.18275	0.227579	-0.190996	-0.0195336
		-0.0291941	0.0566391	-0.010704	0.140398
		-0.0349944	-0.024705	0.107943	-0.47375
		0.0642241	0.105652	-0.303443	0.110199
		0.201169	0.145084	0.0180846	-0.127712
		0.139012	0.153929	0.152205	-0.0978583
		0.206661	0.224894	0.0113795	0.157866
		0.435912	0.315253	0.0546191	0.156504
		0.462882	0.289226	0.0167894	0.222081
		0.407573	0.505072	-0.041815	0.233848
		0.0434236	0.331805	0.0941949	0.3272
		0.19501	0.509322	-0.0248819	-0.04283
		0.277608	0.460699	0.172785	0.383842
		0.268608	0.226337	-0.02077	0.182349
		0.386764	0.19787	0.153451	0.277504
		0.267511	0.228797	-0.107616	0.245145
		0.328635	0.110934	0.123932	0.131468
		0.18767	0.229073	0.380818	0.630041
		0.27554	0.518979	0.0819125	-0.37953
		0.482961	0.302258	0.182065	0.28376
		0.250493	0.164272	0.171221	0.278092
		0.196333	0.361317	-0.152919	-0.0366166
		0.34792	0.365262	0.0680011	0.237879
		0.378617	0.41628	-0.274418	-0.343936
		0.344605	0.251881	0.117494	0.230675
		0.152984	0.206849	0.0352211	0.0716366
		0.328945	0.416886	-0.0824815	0.265255
		0.363405	0.463403	-0.048591	0.247123
		0.23304	0.360542	-0.00652207	0.45805
		0.694551	0.576055	-0.115429	-0.157553
		0.103884	0.206814	-0.0290062	0.295296
		0.106823	0.42495	-0.0323825	0.0910366
		0.376427	0.436295	0.0496529	0.406591
		0.121471	0.146574	-0.151558	0.17659
		0.223249	0.535829	0.0664362	0.416114
		0.234545	0.318381	-0.0173211	0.600011
		0.23419	0.23717	-0.119278	0.0745283
		0.163539	0.583646	-0.277287	0.458163
		0.36283	0.281951	-0.100424	0.275898
		0.38431	0.498	0.0420062	-0.300925
		0.375787	0.436574	0.0275574	0.3009
		0.313077	0.449341	0.0568347	-0.0840202
		0.0998337	0.194415	0.0670951	0.411361
		0.0869681	0.441716	0.211707	0.445203
		0.376274	0.361064	0.0297992	0.549003
		0.41621	0.34931	-0.0221422	0.0955574
		-0.0675006	0.0439581	-0.126092	0.338911
		0.142443	0.335315	-0.0300605	0.330491
		0.403505	0.240555	0.0112851	0.0224237
		0.078034	0.186379	-0.154442	0.194432
		0.326396	0.316565	-0.0574813	0.435346
		0.222845	0.0799933	-0.0161348	-0.172226
		0.254091	0.255902	-0.0677396	0.237898
		0.474152	0.556052	0.0602361	0.598685
		0.610962	0.703876	0.136184	0.168019
		0.393046	0.627635	0.104675	0.511475
		0.444587	0.712673	0.172717	-0.325799
		-0.090505	0.23576	-0.0985356	0.17559
		-0.222668	0.0438447	-0.0424869	0.100566
		-0.142958	0.0356254	-0.172367	0.587469
		-0.157697	0.172533	-0.236324	0.173689
		0.0848257	-0.0213001	0.215076	0.559813
		0.480587	0.265921	0.0893842	-0.0338932
		0.256252	0.05094	0.133146	0.134197
		0.345352	-0.0548295	-0.26012	0.257731
		0.291541	0.315558	-0.112573	0.409937
		0.262268	0.257731	0.18992	0.169545
		0.130548	0.154168	0.118273	0.363904
		0.230282	-0.01462	0.174846	0.668308
		-0.258143	-0.280469	-0.0782814	-0.160424
		0.122283	-0.00941126	-0.0157875	0.471685
		0.0228811	-0.225673	-0.0221397	-0.372801
		-0.00120907	-0.306182	-0.0242205	0.256208
		0.181063	0.217077	0.230294	-0.108046
		0.271939	0.386714	-0.0103074	-0.333063
		0.33586	0.375316	-0.0720781	0.351676
		0.515415	0.245312	0.296533	-0.185242
		0.109997	0.0579776	-0.0175286	-0.461063
		-0.163855	0.090089	-0.108452	0.193651
		-0.146793	0.0335252	0.209973	-0.35202
		0.0161752	0.119938	-0.141478	-0.497596
		-0.0305334	-0.0341992	-0.0466119	0.472258
		-0.19477	-0.268221	0.0753144	-0.0521023
		-0.181231	-0.0877919	-0.200129	-0.41722
		-0.0465381	-0.142699	0.0882517	0.383344
		-0.123647	0.329238	0.332069	0.00370732
		-0.0788098	0.0783708	-0.133977	0.55692
		-0.113024	0.229542	-0.00261722	-0.213377
		-0.213035	0.201413	-0.00687163	-0.0154005
		-0.267702	-0.153029	0.194653	-0.318016
		-0.167153	-0.150213	0.0602409	0.327831
		-0.21677	-0.244622	0.0335898	0.014572
		-0.346783	-0.379513	0.12344	0.411383
		-0.081153	0.136778	0.0370553	0.272996
		0.272937	0.110079	0.0317063	0.256528
		0.269286	0.200054	0.0579154	0.485478
		0.281854	0.188852	-0.0151561	0.030268
		0.205844	0.363961	-0.223612	0.32617
		0.0775749	0.307115	0.321529	0.0191218
		0.158273	0.393112	0.0526084	0.0274824
		0.242344	0.374824	-0.0172131	0.0705688
		0.561688	0.780041	0.0539662	0.608504
		0.0412485	0.103641	0.124844	-0.21602
		0.177963	0.505075	0.136346	0.10198
		0.613143	0.631747	0.0421888	-0.317384
		0.604588	0.570341	-0.10281	-0.0916267
		-0.0627363	0.229388	-0.0583626	-0.347143
		0.153237	0.431783	0.0580716	0.316552
		0.338903	0.452846	0.134552	-0.31107
		0.266023	0.105459	0.0175004	0.1128
		-0.070022	0.0353817	0.12752	-0.189741
		0.0727118	0.115818	-0.0227977	0.28921
		0.207262	0.186851	-0.114293	0.361771
		0.417338	0.719373	0.151617	0.751153
		0.0188746	0.0825978	0.0510916	-0.367032
		0.259413	0.419489	-0.0886827	0.168473
		0.464126	0.578618	0.355298	0.495109
		0.103671	0.298805	0.136833	0.298112
		0.398538	0.461529	-0.0950225	0.402003
		0.367902	0.348797	0.25572	-0.508234
		0.235209	0.255095	0.0244684	-0.0801427
		0.198051	0.412283	0.0637751	-0.577799
		0.098038	0.11033	0.141025	-0.0129637
		0.0827848	0.274205	0.0460909	0.123454
		0.426426	0.221863	0.0428613	0.00781775
		-0.0527897	0.141692	0.190531	0.754002
		0.105599	0.201384	0.0154173	-0.246519
		0.0377026	0.135151	-0.0602075	0.307639
		0.0541461	0.120931	-0.0831105	0.0971163
		0.13669	0.0592866	-0.0357704	0.353528
		0.131528	0.135657	0.0647034	0.446704
		0.272073	0.0464166	-0.0863912	0.201782
		0.309259	0.102248	0.191762	-0.160362
		0.214704	0.165489	0.234443	-0.118349
		-0.0072635	0.0557079	-0.0278632	0.442103
		0.0884683	0.0964652	-0.0266286	-0.482616
		0.0662701	0.165092	0.137587	0.104828
		0.226424	-0.159561	0.133234	-0.536267
		0.000962137	-0.199846	-0.0615265	0.366433
		0.246763	0.0481557	0.210988	-0.0307601
		0.397767	-0.0585241	0.0103386	-0.46934
		0.0830197	0.155074	-0.104229	0.144765
		0.432464	0.372154	0.134595	0.0260755
		0.340968	0.224133	0.0824561	0.419214
		0.345044	0.309249	-0.0121457	-0.0366461
		-0.0713969	0.205624	0.0292963	0.208371
		-0.44077	-0.313672	0.139399	0.363775
		-0.357714	-0.00983412	-0.122098	-0.0279209
		-0.357613	0.0423366	0.0674804	0.242235
		0.38374	0.357172	0.0693664	-0.192754
		0.136873	0.0993391	0.0809331	0.206832
		0.193185	0.360873	0.142786	-0.0512852
		0.461213	0.451051	-0.0411008	-0.233598
		0.192575	0.387282	0.118445	0.495745
		0.197527	0.245495	0.116342	0.171137
		0.274634	0.317751	0.117894	-0.338788
		0.235036	0.337219	0.203294	0.254988
		0.355352	0.185719	0.141576	0.314095
		0.0642697	0.335076	0.012722	0.457233
		0.263048	0.385028	-0.0670182	-0.328573
		0.370789	0.36948	0.0793077	0.14115
		0.0145309	0.103096	-0.0173962	0.434574
		0.593449	0.738579	0.0008532	0.0956149
		0.347316	0.433393	-0.0100404	0.315086
		0.249055	0.341881	-0.0583113	0.281311
		0.378523	0.137563	-0.00277641	0.228918
		0.431411	0.451806	0.0999953	0.32007
		0.194176	0.338403	0.0853118	0.481186
		0.330885	0.357514	-0.210091	-0.175496
		0.365713	0.20492	0.112882	0.0401243
		0.678376	0.434377	-0.0500935	0.646218
		0.326289	0.207695	0.0354605	-0.299568
		0.407569	0.186281	-0.127716	0.269301
		0.333886	0.508048	0.218527	0.147804
		0.321217	0.260167	0.27532	0.247235
		0.121579	0.310329	0.26666	0.465154
		0.261166	0.351009	-0.00053159	-0.709592
		0.240173	0.494285	-0.0815076	0.413898
		0.292897	0.222607	0.0615347	-0.0599578
		0.3743	0.418594	-0.151794	-0.322557
		0.346823	0.257587	-0.030321	0.101805
		0.114851	0.383411	0.159635	0.153857
		0.208691	0.436658	-0.0922013	-0.17411
		0.293439	0.342577	-0.058309	0.513726
		0.171194	0.259951	-0.0174908	0.169096
		0.118854	0.01922	-0.0426718	0.292125
		0.748051	0.400175	-0.00910666	0.0473852
		0.26936	0.210048	0.0459227	0.325603
		0.29264	0.0597145	0.22307	-0.398049
		0.0640004	0.135804	0.0653704	-0.0229022
		0.322844	0.283198	0.0359878	-0.322622
		0.133736	0.114288	0.0695472	0.261079
		0.127165	0.10043	-0.0104699	0.188971
		0.0438405	0.0512438	0.108252	0.181125
		0.274633	0.185768	-0.165455	0.100741
		0.224957	0.0365628	-0.0947644	-0.195332
		0.280175	-0.0278225	-0.00521679	-0.399922
		0.362034	0.088236	-0.0205807	0.382024
		0.308892	0.16084	-0.0227095	-0.201815
		0.221061	0.145944	0.278029	-0.247411
		0.448754	0.0588636	0.048605	0.55622
		0.38539	0.626239	-0.0686515	-0.165469
		0.130221	0.26627	-0.168283	0.0586821
		0.305677	0.504922	0.142328	0.0264048
		0.524522	0.514313	-0.13304	0.0741346
		0.195452	0.404522	-0.0627503	-0.0437478
		0.0698016	0.0356912	0.241749	0.141834
		-0.0183995	0.101493	-0.00519828	0.0402058
		0.0960885	0.247817	-0.0768641	-0.0838601
		0.316005	0.287285	0.171509	0.0508694
		0.475769	0.162164	-0.0795315	-0.287835
		0.250302	0.0962039	-0.00274022	-0.160369
		0.325804	0.155695	0.0268523	0.296228
		-0.199929	0.276432	0.028511	0.0808591
		-0.423306	-0.138867	-0.229865	0.146
		-0.367146	0.0758955	-0.123557	0.250729
		-0.362526	0.185461	-0.0693399	0.171868
		0.434929	0.578044	0.0325198	0.219123
		-0.241345	-0.206177	-0.02466	-0.00670886
		-0.153194	0.176954	0.134015	0.335963
		0.168227	0.372721	-0.059688	0.181112
		0.465648	0.478217	-0.0669964	0.0254022
		0.0419348	0.304411	0.247995	0.158666
		0.0916912	0.422462	0.0385528	0.0622703
		0.253903	0.555711	-0.0236834	0.166585
		0.372488	0.394944	0.0156233	-0.181397
		0.497353	0.546176	0.0714211	0.279445
		0.420987	0.616162	0.0503008	0.357523
		0.512421	0.628824	0.156529	0.166596
		0.00770833	0.323291	-0.0284405	0.282413
		0.428319	0.444551	-0.180244	0.116313
		0.402332	0.396723	0.30037	0.00454175
		0.193048	0.337358	0.239749	0.315595
		-0.230495	0.25877	-0.235055	0.0629028
		-0.0256885	-0.0572725	-0.123206	-0.0661407
		-0.128584	0.0744276	0.027772	0.157572
		-0.198707	0.0191101	-0.00972844	-0.454114
		-0.131697	-0.113504	0.0822365	0.20592
		0.492162	0.607894	-0.0045993	0.119572
		0.247923	0.123047	0.235877	-0.259296
		0.0840187	0.110662	-0.0263193	0.0287374
		0.194306	0.126283	-0.075223	-0.382421
		0.248124	0.332004	0.13394	-0.221588
		0.35069	0.33706	-0.0676959	0.133652
		0.556651	0.182569	-0.256576	-0.13541
		0.312962	0.215257	0.0800122	-0.59509
		0.351125	0.216595	-0.014809	0.0780091
		0.169158	0.283711	0.00368839	-0.330963
		0.258227	0.199464	0.225281	-0.0954657
		0.159772	0.52268	0.108005	-0.196089
		0.437562	0.292507	-0.289354	-0.356308
		0.26536	0.375484	0.260275	-0.500246
		0.252915	0.215882	-0.00801581	0.274798
		0.0437181	-0.0320824	-0.280934	-0.174632
		0.559064	0.0839038	-0.0274974	0.156115
		0.195972	-0.108098	-0.0187145	-0.115657
		0.184286	-0.00290084	-0.00193256	0.316107
		0.272824	0.286691	0.115812	0.810491
		0.303099	0.0620509	0.0285709	-0.401337
		0.23806	0.210443	0.08586	0.139128
		0.294944	0.280704	-0.162745	0.169939
		0.112883	-0.170323	-0.00190553	0.34095
		0.683847	0.387041	-0.0233931	0.302342
		0.320093	-0.0393843	-0.0211931	0.801463
		0.294676	0.0701799	-0.100175	-0.351965
		-0.0706144	-0.288617	-0.0708077	0.115035
		0.603284	0.246956	-0.026047	0.141212
		0.199573	-0.175447	-0.0117962	0.346492
		0.161972	-0.103573	-0.0835081	0.369993
		0.0862136	-0.0586527	0.0715058	0.4299
		0.286846	0.292154	0.057855	0.0989899
		0.322635	0.150613	-0.0969072	0.389936
		0.327084	-0.00954892	-0.041816	0.157079
		0.0447643	0.0441685	-0.00943969	0.33419
		0.382374	0.401778	0.059367	0.35565
		0.289013	0.257405	0.0230048	0.632555
		0.2263	0.209624	-0.101273	-0.118949
		0.141008	0.273753	-0.0366754	0.409118
		-0.0797112	0.307154	0.231173	0.096139
		-0.0395075	0.22334	-0.00573534	-0.192835
		-0.00589466	0.154561	0.0646259	0.0717509
		0.405015	0.12043	0.235888	-0.573125
		-0.121313	0.119317	-0.0941446	0.0404824
		-0.0415192	0.123362	0.0444374	-0.116627
		0.15128	0.303669	0.0791705	0.335002
		0.282032	0.0328133	0.103025	0.261624
		0.0441146	0.0104313	0.0900181	0.415524
		0.0510421	0.144103	0.0260235	0.35092
		0.0900139	0.111777	0.0196537	-0.585811
		0.0756156	0.578722	-0.00358533	-0.0568445
		0.132475	0.191795	0.0745143	0.630263
		0.209955	0.417998	0.331574	-0.363253
		-0.0054621	0.416351	0.0181235	-0.0805446
		0.041847	0.412014	-0.051151	0.142691
		0.146163	0.0825262	-0.0745411	0.409425
		0.135738	0.366181	-0.112886	0.270793
		0.0147824	0.325186	0.218897	0.301072
		0.348974	0.390496	0.156168	0.0528822
		-0.114717	-0.135953	-0.112157	0.381768
		-0.13145	0.2371	0.139085	-0.0537377
		0.266148	0.296045	0.0848507	0.266896
		0.373959	0.307664	0.0382028	-0.0559885
		0.0776412	0.165376	0.0844141	0.0485978
		0.0752454	0.282503	0.0750446	0.18859
		0.252507	0.18764	-0.0178482	0.318155
		0.28896	0.395978	0.0654216	-0.0145056
		0.129955	0.167613	-0.019985	0.556815
		0.138043	0.334654	0.117588	0.491753
		0.21261	0.424366	0.146482	0.645208
		0.11804	0.167593	0.000652718	-0.424275
		-0.203266	-0.246668	-0.130543	-0.0638534
		-0.245874	0.110466	0.316148	-0.149476
		-0.0174166	0.124763	-0.00962045	-0.0207492
		-0.168757	-0.146009	0.239602	-0.17535
		-0.340863	-0.32328	-0.0803388	0.420711
		-0.237979	-0.254048	0.0153426	0.290146
		-0.267382	-0.395322	-0.0311388	0.166396
		0.0744656	0.159995	0.0273632	-0.169904
		-0.321287	-0.145622	-0.0578224	0.173998
		-0.205148	-0.0392131	-0.0139334	0.0876542
		-0.105593	0.0492147	0.15442	0.550419
		0.350475	0.217202	-0.172306	0.198906
		0.136454	0.0900822	0.261045	0.421862
		0.1627	0.21047	0.177749	0.64466
		0.399542	0.189049	-0.0748937	-0.00390826
		0.222854	0.350165	0.114065	0.549605
		-0.305586	-0.420508	-0.0668204	-0.366547
		-0.53406	0.114499	0.114534	0.0736528
		0.0778413	0.257632	0.159271	-0.276181
		0.295228	0.351584	-0.0339653	-0.0279408
		0.499626	0.402802	0.114046	0.230713
		0.317816	0.393715	0.0566724	0.0350074
		0.285961	0.251611	0.210267	0.0295027
		0.0282616	-0.127915	-0.158295	0.375859
		0.660826	0.265139	0.118656	0.436767
		0.325532	0.187987	-0.0283377	0.708242
		0.291507	0.0169442	0.00115588	-0.334595
		0.127625	0.285933	0.099794	0.139942
		0.343827	0.244864	-0.214325	-0.250519
		0.254194	0.170787	-0.148378	0.13014
		0.207115	0.307066	0.063816	0.0903847
		0.00121907	0.0938995	-0.185409	0.31635
		-0.0442376	0.0447936	-0.105613	0.0623428
		-0.0914547	-0.0367861	0.118197	0.307927
		0.0100064	0.0420761	0.247537	0.617
		0.219425	0.131665	-0.074219	-0.222886
		-0.0880319	0.064385	-0.130211	0.145784
		-0.0648279	0.0463289	-0.125309	0.249184
		0.144425	0.157301	0.0642132	0.253642
		0.0860557	-0.0800279	0.073034	0.259523
		0.174014	0.13218	0.331366	-0.711626
		0.255446	-0.0738999	-0.0208429	0.328747
		0.448211	0.0138918	0.00586933	-0.354122
		0.122973	-0.0560777	0.0557214	-0.263364
		0.173985	0.190788	-0.00069415	0.187608
		0.431088	-0.0380162	0.0551327	0.057695
		0.281874	-0.0601345	0.253388	0.0990514
		0.0413282	-0.147965	0.0732382	0.442024
		0.0947136	0.173033	0.061923	0.49157
		0.424796	-0.128317	0.044939	-0.235393
		0.244746	-0.1935	0.0345436	-0.0921753
		0.126688	0.266168	0.0311063	-0.2445
		0.32592	0.197553	0.0677583	-0.583584
		0.629986	0.220302	0.0704581	0.13007
		0.235415	0.320701	0.227539	-0.436442
		0.182493	0.268362	-0.0577985	-0.300079
		0.285002	0.0471916	-0.207697	0.412971
		0.237313	0.152132	-0.0010764	0.211909
		0.293674	0.0558823	0.102659	0.523101
		-0.204123	0.0277813	-0.141514	-0.0850445
		-0.422738	-0.50423	0.0620808	0.345174
		-0.297986	-0.212247	0.0496669	0.720426
		-0.30032	-0.232621	-0.0640092	-0.445353
		0.167545	0.356379	-0.0589679	0.121687
		-0.0330788	-0.231047	-0.209882	0.279389
		-0.0165965	0.0907424	-0.0727951	0.215049
		0.344923	0.198605	-0.0922375	0.316144
		0.470783	0.389083	0.313478	-0.239142
		0.214229	0.236688	-0.00207369	-0.166371
		0.185303	0.196176	0.0288713	-0.0965411
		0.381007	0.328593	0.107146	0.537689
		-0.0730058	0.155352	0.00422871	0.0241766
		0.0641325	0.0595545	0.418719	0.169044
		0.0429341	0.0504475	0.0619221	0.501589
		0.00546058	0.144915	-0.0223931	-0.236306
		0.282885	0.309911	-0.178253	0.0906288
		0.344306	0.244991	-0.150901	0.560824
		0.364159	0.337455	-0.0672023	-0.127594
		0.432108	0.362184	0.112589	0.261074
		0.301013	0.377322	0.0921383	0.628435
		0.0509318	-0.0232877	-0.0465333	-0.207049
		0.213518	0.184219	0.193086	0.0611389
		0.394111	0.195642	0.00611224	0.598821
		-0.000141699	0.159001	-0.154664	-0.335858
		0.391709	0.326136	-0.00400103	0.100123
		0.370745	0.32206	-0.0747861	0.575032
		0.447144	0.26581	-0.0224882	-0.338936
		0.244344	0.226621	0.11969	0.213218
		0.0962134	-0.0913177	-0.00982625	0.838219
		0.146396	0.276342	0.0591031	-0.353904
		0.462668	0.252276	0.0803958	0.166621
		0.0450509	0.122519	0.155713	0.0777919
		0.350789	0.0368716	-0.0890423	0.419516
		0.159747	0.0248559	0.0607867	0.397099
		0.156707	-0.0162967	0.216254	0.14737
		-0.000351485	-0.179454	0.110932	0.509368
		0.19802	0.110092	-0.0411618	0.238983
		0.17914	0.0694754	0.165207	0.1224
		0.19041	-0.0144779	0.0095112	0.392024
		0.0333752	0.117652	-0.0983983	0.348388
		0.451072	0.114159	0.0121368	-0.286429
		0.239822	0.173654	0.074035	0.158322
		0.204738	0.0539949	-0.0198802	0.0733586
		0.156825	-0.185678	-0.00293412	0.0415566
		0.0666328	-0.079242	-0.0752686	0.206127
		0.166477	-0.0557571	-0.0401946	0.237027
		0.230421	-0.0416264	-0.0827286	0.498334
		0.182302	0.152459	0.14566	-0.0251968
		0.226658	0.277354	0.0787911	0.165333
		0.361784	0.359821	0.17056	0.194526
		0.289888	0.308023	-0.0523172	0.0196508
		0.408325	0.134557	-0.0118512	0.180074
		0.201661	0.188096	0.293267	0.532191
		0.266958	0.117526	0.0231833	0.188255
		0.462097	0.226455	0.00497661	0.291702
		0.27357	0.225984	-0.023423	-0.321554
		0.261292	0.0891427	0.0887114	0.0744714
		0.260042	0.327255	-0.104358	-0.273555
		0.568604	0.307825	0.389782	0.271486
		0.0452202	0.0832174	0.0692807	0.32389
		0.489055	0.368204	0.146427	0.487845
		0.419174	0.22657	0.053866	-0.108101
		0.280181	0.204144	0.313059	0.00697825
		0.307606	0.0501325	-0.0159148	-0.0861299
		0.0460396	0.139022	-0.0679687	0.403506
		0.113537	0.227569	0.0848649	0.0699469
		0.244509	0.196347	0.307559	0.577345
		0.212893	-0.00643584	0.268757	0.0408927
		0.266973	0.305442	0.403748	0.507952
		0.255835	0.216585	0.16536	0.410511
		0.489978	0.0915052	0.196183	0.0747173
		-0.0616709	0.267541	-0.180562	0.14118
		0.837332	0.484941	-0.404895	0.251027
		0.260931	0.322173	0.333345	0.419614
		0.0646959	0.235198	-0.103323	0.138129
		0.293689	0.177956	0.108516	0.454394
		-0.0194557	0.15938	0.0405094	0.312585
		0.0990738	0.369381	0.257821	0.235139
		0.232707	0.278342	-0.122072	0.402273
		0.206392	0.157629	-0.281152	0.129958
		0.240724	0.325329	0.26167	0.188879
		0.0648886	0.00698224	0.379875	0.204165
		0.126423	0.177213	0.24365	0.555967
		0.176032	0.166634	-0.00331261	-0.335366
		0.257352	0.138133	-0.083349	0.055762
		0.12802	0.018307	0.374669	-0.125572
		0.202452	0.0541636	0.228089	0.303988
		-0.303797	-0.245654	0.405159	0.129672
		-0.0384181	-0.127119	0.237215	0.172206
		-0.0199427	-0.247433	0.0594098	0.110287
		-0.0516718	-0.371199	0.366593	0.386943
		0.0716019	0.247104	0.281842	0.0783529
		-0.267808	0.138297	0.299118	0.150082
		-0.277484	0.149487	0.434377	0.149365
		-0.170759	0.206787	0.586914	0.0058452
		0.144256	0.203278	0.395836	-0.104852
		-0.038815	0.125588	0.251078	-0.274805
		0.024099	0.167399	0.156603	0.646979
		0.170355	0.186822	0.279158	-0.176247
		0.041575	0.398945	0.140994	0.140407
		0.201523	0.122483	0.0803392	0.024175
		0.26218	0.418711	0.146926	0.27322
		0.0668083	0.235016	0.351241	0.342849
		0.048976	0.442335	0.157033	0.567002
		-0.151154	0.00191557	0.237137	-0.203171
		-0.200539	0.14333	0.22967	-0.085881
		-0.226836	0.207561	0.129909	-0.228203
		0.216686	0.340909	0.156151	0.356771
		-0.279067	-0.471976	0.345932	0.181925
		-0.423004	0.0806997	0.143691	-0.0921885
		0.101839	0.222846	0.307174	0.345834
		0.286412	0.414496	0.23196	0.14992
		0.132326	0.317142	0.0758827	-0.0866314
		0.377583	0.378528	-0.177334	0.346777
		0.297442	0.43438	-0.191933	0.149182
		-0.022655	0.121371	0.37069	-0.203153
		0.0189494	0.15469	0.167194	0.258068
		0.0452902	0.0281833	-0.128528	0.349699
		-0.116744	0.0833725	-0.0681344	0.569986
		0.0518675	0.109965	0.106653	-0.0386827
		-0.0259311	-0.140113	0.273043	0.573368
		-0.0174972	-0.0109332	0.239202	0.0177586
		-0.0696595	-0.0438287	0.15111	0.155453
		-0.228169	-0.1999	0.245775	0.471235
		-0.296018	-0.474378	0.213747	0.202944
		-0.264792	-0.319032	0.0406343	0.389208
		-0.377488	-0.407673	0.108576	0.406345
		-0.0490479	0.261859	0.0825245	-0.0835584
		-0.342682	-0.367243	0.0143761	0.147879
		-0.315366	-0.0128102	0.0755239	-0.169854
		-0.255404	0.0063161	0.245095	0.05395
		-0.190815	-0.0250492	-0.122681	0.510436
		-0.454868	-0.372718	0.268291	0.472812
		-0.350909	-0.0830482	0.374889	0.371107
		-0.360044	-0.129049	-0.163401	0.232683
		0.0276689	0.0997953	0.369193	0.183357
		0.0926587	-0.0137611	0.3586	0.118805
		0.119547	0.248876	0.012349	0.0977145
		0.155357	0.196478	0.241171	0.21826
		0.460601	0.411753	0.201669	0.473262
		0.276589	0.461925	0.291704	0.0292975
		0.264872	0.448196	0.406274	0.0547776
		0.457036	0.526171	-0.102883	0.509437
		0.67344	0.819949	-0.133486	-0.0983777
		0.134653	0.205507	0.136609	0.400689
		0.191642	0.496191	0.103482	0.205416
		0.39292	0.612382	0.237806	-0.0768666
		0.245226	0.471315	0.283083	0.0754442
		0.0668735	0.0983415	0.541815	-0.242534
		0.0594322	0.415317	0.00478712	0.297514
		0.157949	0.424581	0.485739	0.143488
		0.182505	0.612497	0.321389	-0.262736
		0.292205	0.30355	0.1796	0.336668
		0.611993	0.512113	0.01012	-0.0463589
		0.280992	0.511195	-0.0927091	-0.0376714
		0.220238	0.49629	-0.172761	0.325377
		0.175552	0.128625	0.0139976	0.230054
		0.557802	0.532702	-0.0147675	-0.418863
		0.296617	0.322415	0.104847	0.417586
		0.298622	0.496341	0.159959	-0.0845958
		0.172837	0.279987	0.500182	0.138319
		0.62656	0.335415	0.418893	0.208463
		0.357188	0.297857	0.381157	0.218688
		0.303582	0.432364	-0.199849	-0.419514
		0.132466	0.206648	-0.0197794	0.332294
		0.18175	0.339699	0.0440398	0.0876372
		0.222594	0.351681	0.122803	-0.448218
		0.276685	0.423449	0.161302	0.176033
		0.174284	0.319643	0.177594	0.107985
		0.2019	0.496977	0.253259	0.189407
		0.382464	0.519951	-0.0905319	0.231901
		0.186844	0.397401	0.294752	0.245592
		0.036656	0.189159	0.226636	0.154
		0.151595	0.350737	0.168392	-0.094983
		0.251431	0.327013	-0.114814	0.415342
		-0.0153837	0.201062	0.433275	0.091204
		0.0228626	0.169115	0.0851821	0.0688448
		0.0988108	0.102888	0.141386	-0.203763
		0.123637	0.135181	0.361991	0.14682
		0.0581767	0.0242578	0.496107	0.394629
		-0.295549	-0.0142956	0.458834	0.375288
		-0.0418811	-0.103968	0.474137	-0.226266
		0.0565294	-0.105993	0.348678	0.252051
		0.187787	0.267627	0.347394	0.248044
		-0.0718286	0.0765089	0.0782551	-0.551852
		-0.153674	0.290259	0.354067	0.438132
		0.124841	0.186561	0.397169	0.159666
		0.0058822	-0.142456	0.204775	-0.560605
		-0.281465	-0.371311	-0.137187	0.333522
		-0.338187	-0.20785	0.300017	-0.112976
		0.0312577	-0.306273	0.276856	-0.0532868
		-0.382701	-0.0356429	0.509465	0.203767
		-0.244013	-0.294417	0.261802	0.337474
		-0.238109	-0.178168	0.592842	-0.546896
		-0.317506	-0.291923	0.311489	0.292059
		-0.311825	-0.356548	0.304828	-0.134243
		-0.302941	-0.462139	0.0743187	-0.594776
		-0.23868	-0.418808	0.295567	0.184039
		-0.303322	-0.522817	-0.307163	-0.0689228
		-0.4039	-0.195895	0.340854	-0.256722
		-0.401341	-0.464759	-0.113291	0.128626
		-0.264537	-0.321259	0.0971624	0.296432
		-0.354367	-0.402886	0.0462572	-0.185863
		0.0374946	0.403713	0.19898	0.246455
		-0.260603	0.0124448	0.237147	-0.143518
		-0.225318	0.212446	0.122282	-0.222722
		-0.277637	0.316167	-0.188039	0.0598693
		-0.19284	0.132591	0.00427756	-0.0812923
		-0.215345	-0.00370649	0.222112	-0.308216
		-0.16167	0.0682093	0.257769	0.192009
		-0.2084	0.0655927	0.278995	-0.180445
		0.229236	0.142441	0.122134	-0.376247
		0.326452	0.500798	0.322248	-0.116069
		0.242005	0.29666	0.363998	-0.467783
		0.177883	0.210539	0.433696	-0.0720447
		0.0948495	0.267359	0.185119	-0.12968
		0.372158	0.446633	0.197743	-0.0389672
		0.147862	0.170471	0.332074	-0.0234875
		0.19937	0.16744	0.284578	-0.195567
		0.257124	0.31995	0.255561	-0.405094
		0.149647	0.0774885	0.343373	0.114842
		0.267037	0.300006	0.190552	0.49958
		0.439306	0.261687	0.383654	0.435546
		0.245136	0.355028	-0.0454421	0.371256
		0.290519	0.371515	0.121343	0.287757
		0.272837	0.401076	-0.0760858	0.505251
		0.395493	0.42522	0.487543	0.678592
		0.138529	0.592645	0.0102998	-0.201575
		0.0863151	0.0416421	0.0789498	0.13415
		0.120994	0.368456	0.321005	0.55444
		0.29961	0.427289	0.392061	0.0910582
		0.235779	0.365434	0.441494	0.441447
		0.144248	0.164126	0.219525	0.186674
		0.324323	0.304703	0.330792	0.227918
		0.382377	0.292957	0.288291	0.273373
		0.267307	0.326544	0.265965	0.406692
		0.225281	0.145369	0.111847	-0.0884394
		0.441705	0.38791	0.104667	0.214888
		0.342427	0.392707	-0.00726113	-0.295817
		0.394876	0.163553	0.325914	0.0213722
		0.0400548	0.243369	0.39524	-0.261773
		0.170601	0.267948	0.058045	0.665652
		0.535476	0.241688	0.119365	-0.10823
		0.339474	0.311016	0.343632	0.27043
		0.250789	0.316198	-0.08914	0.494473
		0.290015	0.291762	-0.132749	0.307273
		0.452735	0.299575	0.162268	0.473911
		0.241383	0.253579	0.172378	0.61543
		0.229631	0.319811	0.0451691	-0.210609
		0.284232	0.318065	0.269543	0.237946
		0.321156	0.232599	0.178164	0.620219
		0.386856	0.103027	0.294558	-0.132016
		0.43021	0.217549	0.246846	0.373037
		0.218561	0.121859	0.159443	0.0669479
		0.338121	0.0976226	0.113133	0.109814
		0.319715	0.572981	0.214263	0.264411
		0.495416	0.709287	-0.076593	0.620235
		0.294035	0.597426	0.105539	0.0268437
		0.320386	0.593823	-0.00694613	0.314213
		0.400612	0.314113	0.242728	0.201919
		0.202453	0.392182	0.345411	0.155581
		0.16456	0.328467	0.229001	0.185444
		0.306192	0.431761	0.10324	-0.12077
		0.133124	0.21507	0.105013	0.493543
		0.203248	0.0192117	0.409651	0.310483
		0.276244	0.228852	0.478751	0.466578
		0.264604	0.27078	0.251811	0.221701
		0.0588208	-0.160494	0.188166	0.406071
		0.192864	0.0916275	0.262027	0.191354
		-0.141348	0.214785	0.135797	-0.00177152
		-0.0921632	0.139888	0.45341	0.462101
		-0.0419109	-0.0127237	0.129564	0.386375
		0.108945	0.492046	0.287477	-0.00458125
		0.015834	0.477662	0.144259	0.433251
		0.238294	0.498315	0.0908801	0.203556
		0.236586	0.275361	0.104017	0.00124107
		0.082232	0.112381	0.0976933	0.450437
		0.306767	0.240557	0.126098	0.242554
		0.4414	0.74398	0.297039	0.326372
		-0.108697	0.191726	0.439933	0.346363
		-0.0129563	0.0244445	0.00881388	-0.220688
		0.210224	0.205009	0.0762141	-0.351666
		-0.15191	0.055614	0.0112778	-0.310722
		0.101143	0.145965	0.140094	0.421642
		0.0717255	0.0439303	0.00367716	-0.337597
		0.385449	0.447137	0.0693479	0.0451427
		0.161651	0.547522	0.107265	-0.102914
		0.0688617	-0.240855	0.219203	0.378391
		0.219999	-0.0310828	-0.0695644	0.0706599
		0.327509	0.28213	0.34541	-0.349908
		0.21566	0.564084	0.341847	0.563769
		0.333854	0.383375	0.38262	-0.0637053
		0.0782553	0.463448	-0.00551523	-0.0595614
		0.18713	0.534789	0.138257	0.355112
		-0.0785348	-0.132526	0.15856	0.174229
		0.12886	-0.0338518	0.130078	-0.0326872
		0.243524	0.406772	0.152317	0.467505
		0.0657339	0.283103	0.19954	0.468589
		0.0805612	0.378604	0.260509	0.165583
		0.14428	0.335493	0.104963	0.125916
		0.16152	0.620872	0.181898	0.273985
		0.404071	0.347754	0.548446	0.146702
		0.300286	0.496261	0.371542	0.282547
		0.102502	0.313471	0.163753	0.40418
		0.0355746	0.201993	0.283809	-0.119763
		-0.150765	0.0843349	0.0170431	-0.0462628
		0.382677	0.23821	0.266436	0.223841
		0.193559	0.16664	0.194625	0.686614
		0.563737	0.666524	0.243497	-0.240898
		0.00537815	0.1122	0.330103	-0.0154706
		0.24034	0.352292	0.327267	-0.275025
		0.100652	0.484725	0.328248	0.363001
		0.0841012	0.384876	0.291356	0.264694
		0.267798	0.586847	0.561845	-0.137753
		0.311469	0.457855	0.424083	0.509088
		0.360869	0.521352	0.105335	0.343608
		0.178863	0.401919	0.22057	0.669761
		-0.0841758	0.423942	0.174818	-0.585818
		0.109185	0.199643	0.302543	-0.0250033
		-0.039672	0.408341	0.121818	0.454665
		0.125604	0.305619	0.307455	0.0859212
		0.307225	0.163543	0.227134	0.366443
		0.266432	-0.0504793	0.314884	0.165042
		0.166666	0.048908	0.309867	0.369245
		0.0191487	-0.15763	0.0261091	0.34496
		0.390539	-0.179231	0.222235	0.774209
		0.0122413	-0.116047	0.0711534	-0.259208
		0.0785044	-0.106055	0.160213	0.305048
		0.195307	0.432133	0.199725	-0.623234
		-0.0170408	-0.0961555	0.201466	0.190955
		0.0557695	0.0880197	0.28627	-0.446923
		0.150651	0.300622	0.420989	-0.180976
		0.023388	-0.0893266	-0.130699	0.29432
		0.201104	0.235427	0.075703	-0.056528
		0.123961	0.270457	0.193609	-0.0190431
		0.164859	0.422218	0.179669	-0.0486677
		-0.0134002	0.189306	0.41776	0.167462
		-0.150638	0.0284872	0.128989	-0.500396
		0.137831	0.0564825	0.0441461	0.0809461
		0.192569	0.109465	0.199606	-0.0791396
		0.278287	0.319568	0.27372	-0.114105
		0.0350714	0.0292814	0.193242	0.0773755
		0.376445	0.634865	0.42923	0.160975
		0.16051	0.305038	0.247178	0.140742
		0.117434	0.324314	0.346331	0.209494
		-0.186566	0.443203	0.577113	0.340062
		0.140086	0.331618	0.325588	-0.104476
		0.182898	-0.0172558	0.475924	0.347642
		0.0899884	0.385377	0.705482	0.193784
		0.118123	0.245752	0.415196	0.300958
		0.21629	0.390882	0.393644	0.163336
		-0.0281881	-0.114893	0.11336	0.0189699
		0.209434	0.333601	0.359166	0.636767
		0.133041	-0.0701673	0.0508758	-0.373304
		-0.0772436	-0.19221	0.281878	0.219537
		-0.198299	0.0794542	0.400842	0.320721
		0.0442726	0.363603	0.351186	-0.133295
		0.323995	0.481241	0.519605	0.0854515
		0.41104	0.510944	0.197752	-0.395408
		0.285729	0.148021	-0.0456857	0.213737
		0.171156	0.273735	0.395119	0.140656
		0.0427711	0.0794242	0.470738	0.2298
		0.251619	0.406653	0.162712	0.224289
		0.347789	0.529803	0.35933	0.449881
		0.635743	0.687716	-0.0884332	-0.170492
		0.0103913	0.436723	0.141171	0.297346
		0.266999	0.308899	0.481201	0.110475
		0.213601	0.158317	0.384049	0.35133
		0.0669235	0.505937	0.0334499	0.175412
		0.251769	0.351401	0.347851	0.388053
		0.449658	0.560857
		0.170166	0.349069
		0.138729	0.293879
		-0.109931	0.263619
		0.328071	0.418475
		0.187738	0.286847
		0.0620756	0.155807
		0.0767466	0.0559292
		0.236526	0.0342148
		0.317619	0.551823
		0.0967523	0.292279
		0.347719	0.459507
		0.298062	0.427804
		0.257501	0.416415
		0.211494	0.495993
		0.168233	0.485914
		0.409035	0.45071
		0.311741	0.497703
		0.419478	0.309707
		0.198804	-0.0292699
		0.183852	-0.292954
		0.171846	0.292611
		0.305249	0.0961166
		0.0649802	0.00529237
		0.29999	0.38019
		0.027995	0.400322
		-0.38684	-0.176081
		0.0423872	0.249668
		0.352953	0.0436611
		0.190542	-0.0257288
		0.023746	-0.0187201
		0.234966	0.464655
		0.279925	0.377133
		0.0481771	0.512139
		0.128793	0.393144
		-0.0349052	0.0191151
		0.304502	0.190248
		0.351416	0.535026
		0.17962	0.450141
		0.07605	0.433891
		0.14275	0.406058
		0.181086	0.352065
		0.388092	0.295597
		-0.0387472	0.241315
		0.268556	0.419331
		0.133321	-0.0693818
		0.404445	0.66148
		0.149972	0.176797
		0.190557	-0.0710147
		0.260231	-0.0233386
		0.307647	0.50999
		0.141332	0.0246991
		0.280379	0.324727
		-0.0213798	0.309482
		-0.0854175	0.101537
		-0.0689701	-0.0335388
		-0.261786	-0.269277
		0.209655	0.668934
		0.23784	0.142996
		-0.229794	0.0293776
		0.0723451	0.309059
		0.192732	0.369381
		-0.108097	0.343006
		0.27602	0.106184
		0.223699	-0.18152
		0.28417	0.158214
		0.276445	0.274347
		-0.132999	0.0196541
		0.272049	0.245192
		0.0648654	0.10827
		0.17332	0.291859
		-0.296359	-0.141371
		0.689513	0.601418
		0.190297	0.180525
		-0.127603	0.0628544
		-0.0224784	0.17869
		0.114368	0.0930047
		0.0545842	-0.152369
		0.0944369	0.110092
		-0.0280158	0.506475
		0.540813	0.601975
		0.143662	0.119987
		0.0614563	0.141018
		0.11009	0.0229924
		0.0625127	-0.0275809
		0.381775	0.285066
		0.188322	0.453555
		0.0902156	0.410368
		-0.0468104	0.0242784
		0.306328	0.407088
		0.386933	0.489096
		0.462397	0.657907
		0.189725	0.508029
		0.242797	0.480443
		0.348782	0.329914
		0.351982	0.462807
		0.345101	0.412792
		0.315118	0.174073
		-0.00569651	-0.0752303
		0.138022	0.243369
		0.298068	0.390782
		0.0716711	0.0783079
		0.108041	-0.0458611
		0.121639	0.401105
		0.231792	0.549574
		0.142635	0.242193
		0.17925	0.229739
		0.182384	0.16138
		0.166351	0.0485326
		0.180687	-0.0364236
		0.203315	0.266948
		0.0779908	0.202287
		0.163224	0.0804856
		0.196657	0.437168
		0.0965082	0.0231473
		0.258079	0.375529
		0.283089	0.519727
		0.183516	0.435808
		0.453183	0.225111
		0.172264	0.344807
		-0.250365	0.127804
		-0.103443	-0.255354
		0.130964	0.21184
		0.162835	-0.106922
		0.325643	-0.117841
		0.117293	-0.0871958
		0.273555	0.119236
		0.0670718	-0.15293
		0.190001	0.286317
		-0.266381	-0.236954
		0.276736	0.212641
		0.127746	-0.0321548
		-0.19439	-0.135365
		-0.26409	-0.0430864
		-0.221957	-0.111147
		0.281153	0.0923493
		-0.222327	0.0749226
		-0.167028	-0.0469999
		-0.0820745	0.00560682
		0.402129	0.62507
		0.231949	0.295957
		0.229641	0.258112
		0.259667	0.263342
		0.407077	-0.101947
		0.378028	0.14401
		0.224302	0.378609
		0.500179	0.385757
		0.295964	-0.0556716
		0.448909	0.364622
		0.218558	0.557889
		0.218513	0.111508
		0.294748	0.292622
		0.178037	0.388634
		0.194736	0.472452
		0.208667	0.0671139
		0.304294	-0.0950854
		0.260967	0.48855
		0.228214	0.21515
		0.394694	0.653093
		0.251484	0.0672659
		0.0596479	-0.0939858
		0.243463	0.353419
		0.212672	0.278437
		0.169126	-0.334892
		0.366306	0.31888
		0.193332	0.104595
		0.181597	-0.0143916
		0.253609	0.516721
		0.538127	0.505284
		0.469659	0.353604
		0.254574	0.420966
		0.348721	0.234255
		0.452848	0.526323
		0.309591	0.244814
		0.0989703	0.218899
		0.449291	-0.192859
		0.0757004	-0.169528
		0.0843892	-0.439625
		0.381717	-0.178868
		-0.279045	-0.199681
		-0.147939	-0.0640235
		0.221988	-0.132721
		0.38544	0.0922262
		0.43778	-0.140682
		0.288659	0.238416
		0.272607	0.223881
		0.135947	-0.0971829
		0.407143	-0.00354422
		-0.0991526	-0.13696
		0.412818	-0.0302704
		0.324423	0.0502414
		0.135903	0.414884
		0.243287	0.332544
		0.334208	0.223572
		0.282919	0.448051
		0.41257	0.574459
		0.303144	0.388062
		0.343501	0.330473
		0.407277	0.0126148
		0.283715	0.0525497
		0.323735	0.163233
		0.415394	0.412693
		0.20785	0.413142
		0.440758	0.461518
		0.330016	0.263165
		0.00154967	-0.142841
		0.263192	-0.0685391
		0.380252	-0.0791959
		0.326577	0.00560085
		0.06467	-0.20706
		0.000778773	-0.259178
		-0.0345723	0.0633608
		0.464522	0.183127
		0.308192	0.0454196
		0.140895	-0.0899503
		0.312503	-0.193613
		0.395217	0.641805
		0.423225	0.306518
		0.281019	-0.0661285
		0.921035	0.954937
		0.399145	0.500317
		0.462454	0.409176
		0.338842	0.19073
		0.365892	0.36247
		0.494023	0.49144
		0.395983	0.158973
		0.439329	0.210695
		0.558308	0.354771
		0.32564	0.524143
		0.404144	0.110676
		0.262954	0.454353
		0.263316	-0.0367957
		0.432621	0.327791
		0.386581	0.0946944
