# Supplementary material for: An adaptive behavioral control motif mediated by cortical axo-axonic inhibition
Source: Nat Neurosci. 2023 Jul 20;26(8):1379–93. doi: 10.1038/s41593-023-01380-x (PMC10400431; doi:10.1038/s41593-023-01380-x)
Supplement: Source Data Fig. 7 — Statistical source data. [file 41593_2023_1380_MOESM12_ESM.xlsx]

## Sheet: Fig_7_e
		Speed
		ChC-TeTxLC		ChC Control
	Session	Mean	SEM	Mean	SEM
	1	0.19382	0.0246	0.24879	0.02979
	2	0.20236	0.03062	0.23019	0.02361
	3	0.20753	0.0283	0.28606	0.03239
	4	0.19774	0.03043	0.31045	0.04093
	5	0.24692	0.04006	0.30419	0.03826
	6	0.20203	0.0268	0.24127	0.03123
	7	0.21685	0.02611	0.25575	0.03412

## Sheet: Fig_7_f
		Acc		Acc
		ChC-TeTxLC		ChC Control
	Session	Mean	SEM	Mean	SEM
	1	1.26557	0.02146	1.30288	0.02039
	2	1.27434	0.02083	1.33823	0.02416
	3	1.2754	0.02002	1.36021	0.02497
	4	1.30921	0.03793	1.36423	0.02438
	5	1.28996	0.02003	1.35715	0.01498
	6	1.30739	0.02968	1.39839	0.04197
	7	1.30362	0.02296	1.36328	0.0195

## Sheet: Fig_7_g
		# of Success		# of Success
		ChC-TeTxLC		ChC Control
	Session	Mean	SEM	Mean	SEM
	1	31.2222	4.46834	34.875	6.40713
	2	43	4.87625	42.5	4.3136
	3	37.2222	4.24519	57.5	5.80948
	4	42.5556	5.15889	60	6.41705
	5	47.2222	3.92916	63.875	5.70538
	6	39.5556	5.09932	67.125	6.2348
	7	46	8.83176	78	6.41149

## Sheet: Fig_7_h
		Latency		Latency
		ChC-TeTxLC		ChC Control
	Session	Mean	SEM	Mean	SEM
	1	31.2222	4.46834	34.875	6.40713
	2	43	4.87625	42.5	4.3136
	3	37.2222	4.24519	57.5	5.80948
	4	42.5556	5.15889	60	6.41705
	5	47.2222	3.92916	63.875	5.70538
	6	39.5556	5.09932	67.125	6.2348
	7	46	8.83176	78	6.41149

## Sheet: Fig_7_i
	Goal Proximity
	ChC-TeTxLC		ChC Control
	Early	Late	Early	Late
	0.61491	0.57543	0.71208	0.73678
	0.65123	0.61594	0.6377	0.80919
	0.6269	0.61112	0.61462	0.67178
	0.60997	0.64587	0.55785	0.73745
	0.59383	0.54816	0.66961	0.68026
	0.61637	0.5597	0.66171	0.68459
	0.68646	0.69363	0.68952	0.66179
	0.65553	0.75768	0.6436	0.73886
	0.67858	0.60122	0.64616	0.68612
	0.61818	0.56384	0.64876	0.75527
	0.648	0.61357	0.68849	0.62966
	0.6232	0.59088	0.55116	0.67309
	0.58617	0.59164	0.65004	0.66414
	0.60835	0.57007	0.59631	0.62022
	0.66685	0.66107	0.73643	0.60915
	0.7605	0.68662	0.62195	0.70872
	0.77167	0.72442
	0.6722	0.6166

## Sheet: Fig_7_j
	Movement Accuracy
	ChC-TeTxLC		ChC Control
	Early	Late	Early	Late
	13.5594	15.1858	15.7335	17.3138
	12.1675	13.3211	11.9395	18.4408
	13.0816	14.2529	9.7873	16.8682
	15.9058	11.8372	5.24861	13.6615
	14.1501	13.0021	14.8861	16.1824
	6.43582	14.9193	10.5263	14.1327
	13.2512	13.2002	11.1199	12.6581
	7.75321	19.8488	8.57961	11.1553
	10.8519	12.3433	12.0027	20.0468
	14.2624	16.7458	13.5393	19.8572
	10.8483	11.2983	13.9989	13.3968
	14.0004	15.85	9.5159	19.6769
	16.9863	12.4995	10.4692	17.5576
	14.5122	11.8256	10.7293	13.877
	11.9409	8.5222	18.202	13.8173
	17.2471	16.1669	11.122	12.7417
	12.8496	19.1609
	14.0458	11.6528

## Sheet: Fig_7_l
	Cum. Turning Angle
	ChC-TeTxLC		ChC Control
	Early	Late	Early	Late
	80589.7	72617	142380	98807.4
	66904.4	64878.6	88065.8	140024
	92482.4	75503	49942.6	134374
	78236.4	83475.9	55798	75426.2
	56966.4	80144.5	110141	99157.2
	69322.8	66236.3	51788.7	82132
	126724	105720	81454.5	184782
	70995.4	158273	62183.3	153210
	78603	121863	68506.9	104671
	66987.6	68244.1	80937.3	186119
	55224.5	76447.5	82787.7	132945
	65598.2	64062.8	60437.3	75304.1
	74916.8	97757.7	98948.9	97380.8
	72938.5	68374.9	60532.6	82335.9
	105458	104243
	124686	120128
	96060.9	147403
	101780	121909

## Sheet: Fig_7_o
	Change (%)
	ChC-TeTxLC	ChC-TeTxLC	ChC control	ChC control
	Session 1	Session 7	Session 1	Session 7
	0	-8.02647	0	-46.934
	0	12.4035	0	-45.0676
	0	37.6745	0	-57.6464
	0	22.6026	0	-49.5964
	0	-31.0368
