# Supplementary material for: An adaptive behavioral control motif mediated by cortical axo-axonic inhibition
Source: Nat Neurosci. 2023 Jul 20;26(8):1379–93. doi: 10.1038/s41593-023-01380-x (PMC10400431; doi:10.1038/s41593-023-01380-x)
Supplement: Source Data Fig. 8 — Statistical source data. [file 41593_2023_1380_MOESM13_ESM.xlsx]

## Sheet: Fig_8_i
Control					Exp.
ID_mouse	ID_slice	ID_AIS	PreSSE	PostSSE	ID_mouse	ID_slice	ID_AIS	PreSSE	PostSSE
1	1	71	0	0	1	1	28	2.75	0.649444
1	1	92	0	0	1	1	35	0.870406	0.156901
1	1	100	1.37283	0.472984	1	1	51	1.91219	0.1875
1	1	120	2.22516	0.561281	1	1	67	1.59098	0.329123
1	1	132	1.67978	0.581082	1	1	68	0.941176	0.224517
1	1	141	2.81656	0.580653	1	1	116	1	0.118101
1	1	144	0	0	1	1	128	2.34312	0.378039
1	1	148	2.82535	0.699299	1	1	138	1.26036	0.467707
1	1	150	2.46993	0.573102	1	1	160	1.088	0.354683
1	1	153	1.12309	0.436938	1	1	165	0.442046	0.248772
1	1	161	3.46784	0.632427	1	1	217	2.83636	0.41071
1	1	201	1.7636	0.438247	1	1	223	1.03896	0.316438
1	1	225	1.36306	0.635663	1	1	237	2.30226	0.470303
1	1	239	2.45122	0.368205	1	1	263	0.882543	0.234904
1	1	251	0.580464	0.205523	1	1	264	0.545455	0.0991842
1	1	253	1.56667	0.21538	1	1	285	1.96963	0.592671
1	1	258	0.742424	0.247138	1	1	298	2.19241	0.385515
1	1	277	0	0	1	1	306	0.566667	0.0648969
1	1	290	1.32035	0.433221	1	1	314	0.759494	0.295909
1	1	300	0	0	1	1	317	0.660714	0.229991
1	1	309	1.83784	0.537591	1	1	335	0	0
1	1	322	1.36915	0.176875	1	1	345	2.33847	0.0938075
1	1	326	0	0	1	1	347	2.01648	0.47911
1	1	331	0.230769	0	1	1	351	2.42161	0.327226
1	1	349	2.38446	0.579425	1	1	382	0.642202	0.0652797
1	1	365	0.884146	0.152418	1	1	388	0.491228	0.148305
1	1	367	0	0.175843	1	1	416	1.82303	0.176927
1	1	370	2.85908	0.612448	1	1	428	0.506173	0.141274
1	1	387	0.275121	0.0398804	1	1	451	1.54493	0
1	1	391	0.75487	0.159768	1	1	474	0	0
1	1	393	2.09624	0.328112	1	1	494	0	0
1	1	420	0	0	1	1	502	0	0
1	1	422	0	0	1	1	522	0	0
1	1	442	0	0	1	1	534	1.25581	0.254241
1	1	464	0	0	1	1	547	3.31101	0.505162
1	1	467	0	0	1	1	627	0	0
1	1	474	0.746269	0.19589	1	1	630	0	0
1	1	475	0.793235	0.336533	1	1	726	0	0
1	1	480	1.00735	0.37728	1	1	734	0.544444	0.369921
1	1	486	0.324257	0.291263	1	1	745	2.10336	0.0243149
1	1	489	0	0	1	1	750	2.26471	0.295769
1	1	499	1.43871	0.63148	1	1	751	0	0
1	1	518	0	0	1	1	758	1.54692	0.652053
1	1	523	0.393443	0.0906685	1	1	779	0	0
1	1	525	3.23584	0.697998	1	1	793	1.54707	0.535437
1	1	528	1.16466	0.357499	1	1	818	0	0.356003
1	1	530	0	0.0633562	1	1	876	1.69767	0.660216
1	1	537	1.01515	0.431367	1	1	885	1.44152	0.289505
1	1	543	2.13692	0.360541	1	1	1016	2.40025	0.60002
1	1	575	0.710678	0.139241	1	1	1018	1.4067	0.505841
1	1	598	0	0	1	1	1023	3.32086	0.595456
1	1	602	0	0.261593	1	1	1040	2.45326	0.700019
1	1	616	1.44776	0.280023	1	1	1057	1.32749	0
1	1	627	0	0	1	1	1058	2.28507	0.445025
1	1	629	1.02857	0.251496	1	1	1069	0.534154	0
1	1	644	0	0	1	1	1088	1.53732	0.152495
1	1	647	0	0	1	1	1140	1.32039	0.147531
1	1	658	0	0	1	1	1230	0	0
1	1	673	0.465787	0.0504929	1	1	1234	1.10039	0.276233
1	1	705	0	0	1	1	1258	0	0
1	1	707	0	0	1	1	1320	0	0
1	1	745	0	0	1	1	1329	0	0
1	1	748	0	0	1	1	1337	1.69695	0.487449
1	1	750	0	0	1	1	1342	0	0
1	1	767	0	0	1	1	1403	0	0
1	1	772	0	0	1	1	1432	0.710526	0.377577
1	1	779	0	0	1	1	1438	0	0
1	1	803	0	0	1	1	1445	1.334	0.565627
1	1	835	0	0	1	1	1499	1.23214	0.298501
1	1	1064	1.31404	0.521668	1	1	1503	0	0
1	1	1119	0.592105	0.156223	1	1	1516	1.97682	0.71792
1	1	1163	1.85646	0.507845	1	1	1530	0	0
1	1	1175	1.97416	0.635684	1	1	1533	0.816	0.441162
1	1	1182	3.48288	0.551393	1	1	1617	0	0
1	1	1194	0	0.0598737	1	1	1685	1.47134	0.496229
1	1	1203	0	0	1	1	1698	0	0
1	1	1213	1.68609	0.38089	1	1	1716	0	0
1	1	1229	1.20792	0.189751	1	1	1733	0	0
1	1	1275	0	0	1	1	1735	3.09818	0.769394
1	1	1298	1.18865	0.216535	1	1	1746	1.38095	0.295693
1	1	1299	1.46395	0.144392	1	1	1748	0	0
1	1	1422	0	0	1	1	1777	0	0
1	1	1438	0.319328	0	1	1	1808	2.60499	0.491975
1	1	1563	1.0772	0.561937	1	1	1836	0	0
1	1	1577	1.30733	0.517349	1	1	1845	0	0
1	1	1616	1.01641	0.402583	1	1	1882	0	0
1	1	1617	2.40741	0.419669	1	1	1912	0.841257	0.386427
1	1	1622	0	0	1	1	1917	0.425	0
1	1	1625	1.20735	0.550916	1	1	1970	0.215205	0.309479
1	1	1673	1.643	0.468865	1	1	1994	0.487805	0.173507
1	1	1674	0	0.0717034	1	1	2005	1.15097	0.383355
1	1	1698	1.45136	0.388482	1	1	2008	0.443439	0.142222
1	1	1708	0.817956	0.196768	1	1	2082	0	0
1	1	1766	1	0.128463	1	1	2083	2.93504	0.237027
1	1	1771	0	0	1	1	2134	1.31878	0.310684
1	1	1788	0.60864	0.291442	1	1	2142	0.412121	0.264488
1	1	1802	0	0	1	1	2184	1.8737	0.336869
1	1	1864	0.914286	0.0197341	1	1	2210	0	0
1	1	1867	0	0	1	1	2221	1.82667	0.293591
1	1	2054	0	0	1	1	2227	1.95595	0.151484
1	1	2081	1.53129	0.302113	1	1	2256	1.02411	0
1	1	2104	2.33641	0.252322	1	1	2257	0.913165	0.247284
1	1	2123	1.53719	0.445424	1	1	2271	1.68246	0.0847885
1	1	2134	3.10656	0.578613	1	1	2288	0	0.143119
1	1	2143	0.725581	0	1	1	2324	1.67262	0.254659
1	1	2146	0.532533	0.0690073	1	1	2343	0	0
1	1	2147	1.113	0.148052	1	1	2416	0	0
1	1	2162	0.555556	0.100151	1	1	2428	0	0
1	1	2171	0	0	1	1	2448	0	0
1	1	2178	0	0	1	1	2468	0.396376	0.36299
1	1	2184	1.05646	0.194156	1	1	2487	0.917355	0.381622
1	1	2207	0	0	1	1	2505	0	0.15361
1	1	2217	0.444354	0.0624424	1	1	2529	0.612414	0.2742
1	1	2220	0	0	1	1	2557	3.32449	0.265739
1	1	2222	3.07522	0.694312	1	1	2570	0	0
1	1	2233	0.373041	0.530909	1	1	2623	1.31543	0.133796
1	1	2236	1.23312	0.259143	1	1	2703	0	0
1	1	2246	1.16912	0.183247	1	1	2710	1.25217	0.210262
1	1	2253	0	0	1	1	2719	0	0
1	1	2287	0	0	1	1	2757	0.640098	0.274608
1	1	2296	1.53719	0.376752	1	1	2758	0	0
1	1	2301	0	0	1	1	2762	0	0
1	1	2315	0.286566	0.0441357	1	1	2782	0	0
1	1	2338	0.75	0.105628	1	1	2797	1.88913	0.374694
1	1	2348	0	0	1	1	2808	2.53652	0.625621
1	1	2376	0	0	1	1	2815	0.400513	0
1	1	2399	0	0	1	1	2823	0.606061	0.226762
1	1	2430	0	0	1	1	2878	0.792412	0.585819
1	1	2448	0	0	1	1	2885	0.422535	0.117346
1	1	2557	1.5027	0.765217	1	1	2900	0.717262	0.177092
1	1	2574	0	0	1	1	2905	0	0
1	1	2583	0	0.28966	1	1	2911	0	0
1	1	2606	2.61678	0.412084	1	2	15	3.11594	0.326939
1	1	2615	0.350741	0.245524	1	2	16	0.126276	0.315237
1	1	2616	0.844511	0.424541	1	2	32	1.23429	0.352887
1	1	2617	1.43638	0.251006	1	2	46	0	0
1	1	2635	0.934258	0.437129	1	2	52	0.857732	0.544584
1	1	2647	0	0	1	2	62	0.22139	0
1	1	2656	0.395833	0.072068	1	2	64	0.825566	0.498283
1	1	2721	0.669291	0.0895631	1	2	79	0	0
1	1	2795	2.19565	0.17925	1	2	91	2.16157	0.325723
1	1	2809	0	0	1	2	108	1.64865	0.159737
1	1	2819	0	0	1	2	112	1.26316	0.269221
1	1	2981	1.92793	0.481265	1	2	113	1.05	0
1	1	3000	2.24859	0.374001	1	2	145	2.69424	0.585717
1	1	3021	0	0	1	2	146	1.76926	0.476472
1	1	3049	0.558333	0.540765	1	2	153	1.38699	0.536733
1	1	3067	1.43569	0.292654	1	2	163	0	0
1	1	3072	3.67507	0.682295	1	2	170	0	0
1	1	3078	2.58633	0.497925	1	2	174	0	0
1	1	3095	0.95039	0.200491	1	2	190	0	0
1	1	3100	0	0	1	2	200	1.26671	0.224676
1	1	3125	0	0	1	2	204	0.867925	0
1	1	3146	1.08401	0.386027	1	2	206	2.50222	0.771152
1	1	3147	0	0	1	2	210	0	0
1	1	3151	1.14776	0.301369	1	2	214	0	0
1	1	3154	0.670072	0.0355821	1	2	222	0	0
1	1	3201	0	0	1	2	223	2.17921	0.642554
1	1	3236	0.160714	0.0627027	1	2	229	0	0
1	1	3239	0	0	1	2	230	0.676393	0.525703
1	1	3258	0	0	1	2	247	0	0
1	1	3310	0	0	1	2	257	0	0
1	1	3488	1.79942	0.161284	1	2	272	0	0
1	1	3507	0	0	1	2	286	0	0
1	1	3511	0	0	1	2	307	0	0
1	1	3520	1.26506	0.511223	1	2	332	1.70618	0.471227
1	1	3521	0.548451	0.415996	1	2	342	3.55903	0.778565
1	1	3531	0	0	1	2	374	1.1837	0.215052
1	1	3534	1.9227	0.555078	1	2	382	0.905088	0.194681
1	1	3605	1.63404	0.301669	1	2	394	0.496911	0.157983
1	1	3610	1.25301	0.12749	1	2	413	0	0
1	1	3651	0	0	1	2	418	1.94175	0.588338
1	1	3657	2.03857	0.615162	1	2	419	0.304965	0
1	1	3681	0	0	1	2	425	0	0
1	1	3683	0.949686	0.247296	1	2	454	0	0
1	1	3684	0.393258	0.194199	1	2	485	0	0
1	1	3700	2.16071	0.318352	1	2	515	1.10227	0.203733
1	1	3710	0	0	1	2	577	0	0
1	1	3716	0	0	1	2	645	1.76052	0.346748
1	1	3729	0	0	1	2	646	2.06988	0.355193
1	1	3788	0	0	1	2	647	1.98382	0.417488
1	1	3934	0	0	1	2	650	1.39927	0.303424
1	1	3949	0	0	1	2	656	1.87222	0.693509
1	1	3956	0	0	1	2	688	0	0
1	1	3967	0	0	1	2	776	1.49924	0.262972
1	1	3969	0.818402	0.45789	1	2	813	0	0
1	1	3974	0.381454	0.44574	1	2	816	1.00822	0.0931286
1	1	3984	1.03102	0.458828	1	2	817	0	0
1	1	4005	0	0	1	2	851	1.6132	0.468024
1	1	4006	2.55802	0.456624	1	2	868	1.14062	0.123968
1	1	4011	1.28442	0.304458	1	2	882	0.127841	0
1	1	4038	2.25877	0.505056	1	2	890	1.4916	0.239754
1	1	4058	0	0	1	2	911	0	0
1	1	4067	0	0	1	2	931	1.68019	0.55659
1	1	4086	1.17769	0.266487	1	2	948	2.25863	0.76514
1	1	4122	0.772222	0.273871	1	2	955	0	0
1	1	4141	0	0	1	2	976	0.457204	0.591228
1	1	4205	0.624277	0.137964	1	2	988	0	0
1	1	4232	0	0	1	2	989	0	0
1	1	4307	0	0	1	2	998	1.37324	0.200055
1	1	4433	0.341735	0.181022	1	2	1016	0	0
1	1	4434	1.56863	0.233795	1	2	1020	0.131976	0
1	1	4463	0.477011	0.13294	1	2	1104	2.06962	0.354683
1	1	4505	0	0	1	2	1120	0.770805	0.241704
1	1	4520	0.822708	0.0579823	1	2	1129	1.26148	0.188762
1	1	4538	0.759494	0.135093	1	2	1133	0.285714	0
1	1	4550	0.288925	0.0823314	1	2	1152	0.264151	0.47012
1	1	4598	0	0	1	2	1183	0.581776	0.0260934
1	1	4636	0.341774	0	1	2	1204	0	0
1	1	4651	0	0	1	2	1212	0	0
1	1	4704	0	0	1	2	1238	0.598958	0.180336
1	1	4759	0	0	1	2	1285	0	0
1	2	108	0.849057	0.104605	1	2	1312	0.711026	0.2276
1	2	125	1.73197	0.295088	1	2	1322	0	0
1	2	149	1.57369	0.425102	1	2	1325	1.38663	0.266588
1	2	169	1.43932	0.448296	1	2	1347	0	0
1	2	174	0	0	1	2	1355	0.903367	0.359242
1	2	194	2.56818	0.855307	1	2	1368	0	0
1	2	201	1.04206	0.395694	1	2	1388	1.9918	0.321001
1	2	216	1.59852	0.361548	1	2	1422	0	0
1	2	230	1.02248	0.403255	1	2	1428	1.21739	0.458647
1	2	234	1.85217	0.478144	1	2	1494	0	0
1	2	239	3.06306	0.578827	1	2	1514	0	0
1	2	242	2.25275	0.511186	1	2	1521	0.672897	0.0660681
1	2	246	0	0	1	2	1544	1.49767	0.438717
1	2	265	0.892655	0.328303	1	2	1554	0.642857	0.135355
1	2	280	1.14283	0.246761	1	2	1555	0.385612	0.0776552
1	2	301	2.45359	0.700234	1	2	1563	0	0
1	2	337	1.19737	0.544614	1	2	1573	0	0
1	2	360	1.83429	0.881214	1	2	1576	1.53981	0.685065
1	2	366	1.92082	0.555668	1	2	1585	0.347729	0.049201
1	2	375	0	0.236382	1	2	1593	0	0
1	2	383	2.55285	0.78452	1	2	1602	0	0
1	2	416	1.93239	0.582693	1	2	1656	0.123686	0.202017
1	2	436	0	0	1	2	1681	0	0
1	2	443	2.1723	0.267602	1	2	1725	0	0
1	2	448	0.839161	0.392823	1	2	1742	0	0
1	2	457	0.863155	0.334724	1	2	1750	0.62069	0.18903
1	2	464	0.838095	0.201417	1	2	1766	0	0
1	2	466	1.88115	0.417308	1	2	1767	0.55466	0
1	2	470	1.22778	0.707452	1	2	1774	0	0
1	2	473	0	0	1	2	1784	0	0
1	2	475	0.32162	0.357867	1	2	1792	2.03899	0.279575
1	2	480	0	0	1	2	1815	0	0.160949
1	2	486	4.09195	0.653691	1	2	1827	0	0
1	2	502	1.4876	0.339037	1	2	1842	0	0
1	2	504	1.23977	0.350004	1	2	1873	0	0
1	2	567	1.86667	0.232236	1	2	1904	0.978495	0.142375
1	2	568	0.769841	0.0508566	1	2	1906	0.01	0
1	2	581	1.96922	0.465438	1	2	1924	1.54418	0.593382
1	2	587	0	0	1	2	1930	0.105161	0
1	2	590	0	0	1	2	1933	0	0
1	2	596	0	0	1	2	1936	0.774648	0
1	2	607	0	0	1	2	1955	0	0
1	2	609	0	0	1	2	1997	0.578767	0
1	2	610	0	0	1	2	2001	0	0
1	2	629	0	0	1	2	2011	0.16397	0
1	2	635	0	0	1	2	2034	2.11881	0.226586
1	2	648	0.609375	0.107398	1	2	2047	1.17886	0.938103
1	2	668	0	0	1	2	2072	0.129032	0
1	2	697	0	0	2	3	5	0	0
1	2	702	1.2197	0.186989	2	3	21	0.701604	0.0438907
1	2	707	0	0	2	3	22	0	0
1	2	709	1.02899	0.0952635	2	3	25	0	0
1	2	722	0	0	2	3	37	1.93548	0
1	2	734	0	0	2	3	48	0.69697	0.389363
1	2	761	0.544304	0.135831	2	3	53	0	0
1	2	763	0.255319	0.105977	2	3	63	2.02804	0.0655139
1	2	766	0	0	2	3	92	0	0
1	2	799	0	0	2	3	114	1	1
1	2	809	0.157895	0.152682	2	3	119	0	0
1	2	820	0	0	2	3	134	3.07547	0.962593
1	2	837	0	0	2	3	143	1.02198	0
1	2	844	0	0	2	3	159	2.3875	0
1	2	909	0	0	2	3	170	0	0
1	2	916	0	0	2	3	181	0.982759	0
1	2	923	0	0	2	3	197	2.33846	0
1	2	962	0	0	2	3	207	1.43758	0
1	2	1078	1.14706	0.230465	2	3	230	2.31039	0.209104
1	2	1081	2.49573	0.52021	2	3	256	0	0
1	2	1083	0	0	2	3	261	1.23611	0
1	2	1105	0.017415	0	2	3	272	0.913379	0.729578
1	2	1130	0.475303	0.147748	2	3	293	0	0
1	2	1138	1.42554	0.31094	2	3	306	0.530864	0
1	2	1218	1.93621	0.482076	2	3	316	0	0
1	2	1247	0.562211	0.0554569	2	3	341	0	0
1	2	1254	0	0	2	3	342	0	0
1	2	1256	2.18852	0.453278	2	3	347	0	0
1	2	1262	0	0	2	3	365	1.03655	0.69992
1	2	1264	1.36002	0.354558	2	3	378	2.78182	0.488488
1	2	1273	3.94742	0.63759	2	3	390	0	0
1	2	1275	1.1	0.168021	2	3	406	1.53488	0.287174
1	2	1355	0	0	2	3	460	1.0297	0
1	2	1381	0.457143	0.0916661	2	3	461	0	0
1	2	1417	0.322917	0.0326275	2	3	464	0	0
1	2	1426	0	0	2	3	466	0	0
1	2	1521	1.73733	0.471942	2	3	475	1.52713	0.116827
1	2	1528	0	0	2	3	477	0	0
1	2	1536	0.655087	0.409129	2	3	481	0	0
1	2	1558	2.5415	0.524769	2	3	494	0	0
1	2	1564	0	0	2	3	505	0	0
1	2	1583	3.84189	0.543634	2	3	534	0	0
1	2	1588	1.92243	0.565538	2	3	538	2.06452	0.0888345
1	2	1592	0	0	2	3	609	0	0
1	2	1594	0	0	2	3	611	0	0
1	2	1602	1.59563	0.615258	2	3	708	0	0
1	2	1608	1.41549	0.316486	2	3	736	3.17073	0.693962
1	2	1628	0.355438	0	2	3	738	1.75346	0.255648
1	2	1647	1.53659	0.485919	2	3	747	0.909774	0.267983
1	2	1650	1.39831	0.586729	2	3	777	0	0
1	2	1667	1.25878	0.077085	2	3	778	0.721333	0
1	2	1700	1.10733	0.252593	2	3	804	0	0
1	2	1717	0	0	2	3	814	0	0
1	2	1719	0	0	2	3	831	0.552448	0.53629
1	2	1746	0	0	2	3	836	0.699281	0.146319
1	2	1758	1.46362	0.251069	2	3	850	0	0
1	2	1777	0	0	2	3	930	0	0
1	2	1782	0.540009	0	2	3	939	1.11159	0.172262
1	2	1800	0	0	2	3	955	0.475338	0.208277
1	2	1812	0	0	2	3	958	0	0
1	2	1815	0	0	2	3	968	0.428571	0
1	2	1847	0	0	2	3	978	0	0
1	2	1858	0	0	2	3	987	0	0
1	2	1879	0.80292	0.0872147	2	3	1013	0.178295	0.228967
1	2	1883	0	0	2	3	1046	1.14004	0
1	2	1886	0	0	2	3	1056	0	0
1	2	1978	1.23148	0.153953	2	3	1078	0.415842	0
1	2	1994	1.63517	0.0983464	2	3	1114	0	0
1	2	1999	1.11189	0.187982	2	3	1119	1.61832	0.35538
1	2	2007	0.687723	0.456815	2	3	1132	1.68852	1
1	2	2025	1.20238	0.126262	2	3	1141	0	0
1	2	2054	1.95769	0.476392	2	3	1166	0	0
1	2	2084	2.4625	0.237682	2	3	1170	0	0
1	2	2101	2.08407	0.25633	2	3	1178	1.808	0.601138
1	2	2142	0	0	2	3	1201	1.38451	0.351124
1	2	2150	1.21233	0.0324602	2	3	1219	0	0
1	2	2153	0	0	2	3	1244	0	0
1	2	2163	0.0955414	0	2	3	1247	0.528889	0
1	2	2188	0	0	2	3	1259	0	0
1	2	2225	0	0	2	3	1260	1.11875	0.397136
1	2	2254	0	0	2	3	1267	0	0
1	2	2270	0.878893	0.0213679	2	3	1280	0	0
1	2	2293	0	0	2	3	1287	0	0
1	2	2428	0.962421	0.526918	2	3	1288	0.344828	0
1	2	2440	1.76931	0.448419	2	3	1301	2.25867	0.676152
1	2	2473	1.53038	0.0571725	2	3	1316	1.35616	0.339984
1	2	2490	2.23308	0.414384	2	3	1343	0	0
1	2	2508	0.472166	0.193855	2	3	1384	0.26087	0.107165
1	2	2539	0.0514706	0	2	3	1394	0.681664	0.0581798
1	2	2542	0.678095	0.0513673	2	3	1408	0	0
1	2	2545	1.67925	0.433321	2	3	1450	1.98365	0.296225
1	2	2581	0	0	2	3	1466	0	0
1	2	2592	0	0	2	3	1488	0.872727	0.491234
1	2	2593	1.86227	0.513828	2	3	1514	0	0
1	2	2598	0	0	2	3	1518	0	0
1	2	2599	0.948529	0.443968	2	3	1528	0	0
1	2	2624	1.53977	0.275356	2	3	1549	0	0
1	2	2642	1.34625	0.258034	2	3	1565	2.32198	0.148953
1	2	2660	0	0	2	3	1576	0.942857	0
1	2	2669	0.721088	0.199686	2	3	1582	1.22162	0
1	2	2670	0.658693	0.343861	2	3	1599	2.47305	0.228606
1	2	2694	0.545455	0.125529	2	3	1604	0	0
1	2	2710	0	0	2	3	1636	0.0460784	0.0815168
1	2	2757	0	0	2	3	1643	0.671357	0.200352
1	2	2763	0	0	2	3	1656	0	0
1	2	2836	1.60819	0.481742	2	3	1676	1.12584	0.140818
1	2	2864	1.02857	0.134395	2	3	1707	1.25862	0.379405
1	2	2903	1.55417	0.344912	2	3	1716	3.07595	1
1	2	2917	0	0	2	3	1724	1.09573	0.467737
1	2	2925	0.533257	0.0936584	2	3	1774	0	0
1	2	2930	0	0	2	3	1779	2.95604	0.670031
1	2	2939	0.736348	0.415385	2	3	1794	0	0
1	2	2941	0.865772	0.160627	2	3	1798	0.476923	0.159847
1	2	2952	0	0	2	3	1809	0.900901	0.335553
1	2	2967	1.43793	0.242152	2	3	1823	0	0
1	2	2991	1.89287	0.331034	2	3	1825	0.609929	0
1	2	2997	1.30894	0.236593	2	3	1831	0	0
1	2	3032	0	0	2	3	1834	0	0
1	2	3047	0	0	2	3	1889	0	0
1	2	3059	0.444949	0.0469353	2	3	1913	1.44828	0.113671
1	2	3091	0	0	2	3	1995	0	0
1	2	3110	1.23077	0.169623	2	3	2058	0	0
1	2	3114	0	0	2	3	2073	0	0
1	2	3144	0	0	2	3	2097	2.17529	0.247279
1	2	3156	0	0	2	3	2103	2.02145	0.894065
1	2	3172	0	0	2	3	2111	0.650061	0.0620337
1	2	3267	0	0	2	3	2121	1.02319	0
1	2	3273	1.9465	0.505519	2	3	2127	0	0
1	2	3277	0	0	2	3	2151	0	0
1	2	3296	0.383524	0.0942412	2	3	2160	1.17427	0.0621415
1	2	3343	0	0	2	3	2190	0	0
1	2	3376	1.20354	0.330858	2	3	2192	1.4703	0.163908
1	2	3400	0	0	2	3	2266	0	0
1	2	3448	0.437956	0.0140743	2	3	2275	1.19139	0.279148
1	2	3453	0.376812	0.0793971	2	3	2304	0	0
1	2	3463	0.466418	0.0312249	2	3	2335	0	0
1	2	3468	1.01538	0.127936	2	3	2363	0.484118	0
1	2	3487	0.876225	0.224992	2	3	2386	1.3363	0
1	2	3489	0	0	2	3	2388	1.11111	0.333522
1	2	3517	0	0	2	3	2421	0	0
1	2	3532	0	0	2	3	2448	0.0123626	0
1	2	3567	0	0	2	3	2467	0.692711	0
1	2	3590	0	0	2	3	2475	2.25606	0.513432
1	2	3665	1.15182	0.115772	2	3	2486	1.21519	0
1	2	3680	0.545455	0.135132	2	3	2490	0	0
1	2	3688	0	0	2	3	2511	0.586667	0
1	2	3698	1.41048	0.239039	2	3	2523	0	0
1	2	3721	0	0	2	3	2524	2.32626	0.638849
1	2	3722	0.57754	0.154376	2	3	2536	1.07595	0.210073
1	2	3786	1.63538	0.265604	2	3	2549	0	0
1	2	3790	0.600375	0.132138	2	3	2671	0.601526	0
1	2	3799	2.01978	0.200016	2	3	2676	1.22727	0
1	2	3803	1.65517	0.644121	2	3	2682	2.51585	0.883659
1	2	3822	0.119304	0	2	3	2689	1.47727	0.382244
1	2	3873	0.133291	0.203138	2	4	3	0	0
1	2	3900	0	0	2	4	18	0	0
1	2	3903	0.582125	0.0908103	2	4	61	0	0
1	2	3907	0	0	2	4	65	0	0
1	2	3914	0.0606061	0	2	4	67	0	0
1	2	3927	0	0	2	4	115	0	0
1	2	3966	0	0	2	4	116	0	0
1	2	4001	0	0	2	4	134	0	0
1	2	4072	0	0	2	4	176	0	0
1	2	4155	0.179245	0	2	4	177	0.949501	0.375046
1	2	4207	0.956284	0.31088	2	4	190	0.5375	0
1	2	4221	1.36364	0.308842	2	4	217	0	0
1	2	4239	0	0	2	4	260	0	0
1	2	4257	0	0	2	4	264	0	0
1	2	4278	1.19065	0.165441	2	4	276	1.32288	0.380423
1	2	4286	0	0	2	4	281	0.691729	0.145815
1	2	4312	1.61221	0.25352	2	4	295	0	0
1	2	4409	0	0	2	4	306	0.421687	0
1	2	4426	0	0	2	4	310	0.301887	0
1	2	4428	0	0	2	4	331	0	0
1	2	4441	0.140741	0	2	4	347	0.962025	0.194614
1	2	4442	0	0	2	4	363	0.662238	0
2	3	17	0	0	2	4	416	1.13425	0.23273
2	3	49	0	0	2	4	428	0	0
2	3	51	0	0	2	4	437	0	0
2	3	64	0	0	2	4	439	0	0
2	3	80	0	0	2	4	443	0	0
2	3	83	0	0	2	4	450	0	0
2	3	92	0	0	2	4	455	0	0
2	3	123	0.411765	0	2	4	457	2.19226	0.434227
2	3	163	0	0	2	4	461	2.78261	0.219487
2	3	168	0.297215	0.166279	2	4	517	0.3938	0.164556
2	3	194	0	0	2	4	530	0	0
2	3	217	0.408284	0.113769	2	4	550	0	0.130225
2	3	218	0.221739	0.263877	2	4	589	0	0
2	3	225	0	0	2	4	626	0	0
2	3	237	1.25161	0.496501	2	4	699	0	0
2	3	240	0.46046	0.628941	2	4	700	0	0
2	3	243	0	0	2	4	737	2.21127	0.212632
2	3	268	0	0	2	4	823	1.09756	0
2	3	270	0.595506	0.119708	2	4	864	3	0.596477
2	3	283	0.544118	0.104742	2	4	866	0.0869565	0
2	3	288	0	0	2	4	911	0	0
2	3	300	0.533516	0.0728535	2	4	960	0	0
2	3	310	0	0	2	4	1075	0	0
2	3	311	0	0	2	4	1103	1.25	0.380295
2	3	325	0	0	2	4	1164	2.73958	0.578767
2	3	338	0.340659	0	2	4	1178	0	0
2	3	346	0.681739	0.207257	2	4	1191	0	0
2	3	364	0.934066	0.319407	2	4	1229	0	0
2	3	371	1.71116	0.499948	2	4	1342	0	0
2	3	373	1.33504	0.570781	2	4	1451	1.62037	0.322881
2	3	374	0.15625	0.11507	2	4	1508	1.62392	1
2	3	375	0	0	2	4	1527	1.17076	0.19127
2	3	439	0	0	2	4	1555	0.384615	0
2	3	454	0	0	2	4	1581	1.97919	0.490769
2	3	462	0.669492	0	2	4	1715	0	0
2	3	487	0.554217	0.107663	2	4	1750	0	0
2	3	518	0	0	2	4	1758	0	0
2	3	526	0.708333	0.191997	2	4	1789	2.61386	1
2	3	527	1.04851	0.193241	2	4	1791	1.55396	0
2	3	558	0.63604	0.0756341	2	4	1815	0	0
2	3	581	0.669753	0.178011	2	4	1886	1.7788	0.210613
2	3	592	0	0	2	4	1910	1.66068	0.467843
2	3	595	0.64	0	2	4	1937	0	0
2	3	624	1.09202	0.299956	2	4	1939	1.15035	0.412927
2	3	740	0	0	2	4	1998	0	0
2	3	742	0.642282	0.0659356	2	4	2000	0.700794	0.201264
2	3	744	0	0	2	4	2002	0	0
2	3	745	1.13102	0.283962	2	4	2005	0	0
2	3	750	0	0	2	4	2011	0.380645	0
2	3	763	1.33581	0.15586	2	4	2013	0.628099	0
2	3	769	0	0	2	4	2019	0.365385	0.227397
2	3	816	0.284211	0.143613	2	4	2029	0.303797	0.089788
2	3	832	0	0	2	4	2061	0	0
2	3	843	1.06476	0.144047	2	4	2093	0	0
2	3	854	0	0	2	4	2094	0	0
2	3	861	0	0	2	4	2114	0	0
2	3	892	0.749516	0.365617	2	4	2158	0.574074	0.167044
2	3	896	0	0	2	4	2190	0	0
2	3	901	0.808511	0.18919	2	4	2246	0.590625	0
2	3	949	0	0	2	4	2247	1.39768	0
2	3	984	0	0	2	4	2297	0	0
2	3	992	0.132231	0	2	4	2330	0	0
2	3	1016	0	0	2	4	2349	0.361345	0
2	3	1025	0.744649	0.0871287	2	4	2361	0	0
2	3	1027	0	0	2	4	2372	0	0
2	3	1043	0.60819	0.358359	2	4	2441	0.886622	0
2	3	1067	0	0	2	4	2465	1.11333	0.470547
2	3	1082	0.605714	0.278455	2	4	2480	0	0
2	3	1092	1.78335	0.139595	2	4	2486	1.57647	0
2	3	1101	0	0	2	4	2528	0.67075	0
2	3	1102	0	0	2	4	2601	0.337945	0.30915
2	3	1108	0	0	2	4	2635	1.62572	0.499353
2	3	1120	1.04745	0.155641	2	4	2675	0	0
2	3	1147	0	0	2	4	2702	0.142119	0
2	3	1149	1.54828	0.5542	2	4	2735	0	0
2	3	1159	0.709366	0.358248	2	4	2749	0	0
2	3	1174	0	0	2	4	2803	0	0
2	3	1179	1.30545	0.194809	2	4	2839	0	0
2	3	1204	0.148352	0.413943	2	4	2852	0	0
2	3	1211	2.03146	0.40535	2	4	2877	0	0
2	3	1236	0.484429	0.154521	2	4	2881	1.27064	0.694041
2	3	1253	0	0.0181935	2	4	2884	0.834646	0.414729
2	3	1282	0.364964	0.109977	2	4	2939	1.57884	0
2	3	1283	0.664581	0.429196	2	4	2968	1.40185	0.60187
2	3	1300	1.75074	0.402765	2	4	2981	0	0
2	3	1303	0.0445205	0	2	4	3024	0.206186	0
2	3	1309	0.655844	0.233111	2	4	3041	1.15971	0.461681
2	3	1313	0.759434	0.215669	2	4	3050	0	0
2	3	1345	0	0	2	4	3102	0	0
2	3	1362	0	0	2	4	3108	0	0
2	3	1382	1.28448	0.135693	2	4	3134	0	0
2	3	1393	1.36538	0.805715	2	4	3159	0.44186	0
2	3	1465	0	0	2	4	3252	1.67033	0.387573
2	3	1476	0	0	2	4	3255	2.1236	1
2	3	1492	0	0	2	4	3317	1.84332	0.846022
2	3	1502	1.33333	0.124134	2	4	3327	0	0
2	3	1503	0	0	2	4	3346	0	0
2	3	1526	0	0	2	4	3366	0.684982	0.896662
2	3	1555	0.894118	0.444281	2	4	3400	0	0
2	3	1560	0	0	3	5	55	0.662338	0.246609
2	3	1561	0	0	3	5	119	0	0
2	3	1586	2.968	0.393755	3	5	120	0	0
2	3	1592	0.264463	0.077799	3	5	181	0	0
2	3	1595	0.371517	0.0707244	3	5	188	0	0
2	3	1669	0	0	3	5	212	0	0
2	3	1670	0	0	3	5	235	0	0
2	3	1680	1.49302	0.223121	3	5	239	1.47713	0.328648
2	3	1690	0	0	3	5	248	0	0
2	3	1693	0	0	3	5	269	0	0
2	3	1724	0	0	3	5	274	0.0277379	0
2	3	1777	0.663248	0.162188	3	5	288	0.735085	0.469318
2	3	1785	0	0	3	5	295	1.95556	0.573536
2	3	1789	1.33518	0.272291	3	5	320	0	0
2	3	1791	2.49345	0.284496	3	5	363	1.15898	0.135243
2	3	1820	0.511209	0.406847	3	5	366	0	0
2	3	1823	0	0	3	5	387	0	0
2	3	1828	0	0	3	5	410	1.69524	0.148493
2	3	1837	0	0	3	5	418	0.19845	0
2	3	1856	0	0	3	5	424	0	0
2	3	1871	1.50216	0.315757	3	5	425	0	0
2	3	1887	0.923682	0.225223	3	5	429	1.16239	0.260521
2	3	1936	0.701183	0.491043	3	5	441	1.08537	0
2	3	1938	0.721995	0.328744	3	5	456	2.05522	0.546865
2	3	1978	0.357724	0.0741277	3	5	465	0.251613	0
2	3	2021	0	0	3	5	477	0	0
2	3	2043	0.903509	0.196526	3	5	481	1.48983	0.28156
2	3	2045	0	0	3	5	491	0	0
2	3	2060	0.510067	0.0580785	3	5	498	1.40855	0.455632
2	3	2086	0	0	3	5	511	0	0
2	3	2107	0	0	3	5	513	0.410959	0.0914639
2	3	2143	0	0	3	5	548	0.949677	0.204681
2	3	2192	0.351351	0.329694	3	5	572	0.860215	0.275496
2	3	2204	0.982856	0	3	5	580	0	0
2	3	2211	0	0	3	5	584	0.465623	0
2	3	2215	0.31405	0	3	5	615	0	0
2	3	2252	0	0	3	5	620	0.0243243	0
2	3	2263	1.26446	0.488837	3	5	635	0.521991	0.467649
2	3	2336	0.621359	0.0326053	3	5	637	0.820896	0.179246
2	3	2343	0	0	3	5	641	1.63184	0.207161
2	3	2361	0.587451	0.136336	3	5	644	1.3253	0.883828
2	3	2370	0.829664	0.107052	3	5	682	1.4364	0.125203
2	3	2378	0	0	3	5	692	0	0
2	3	2380	0.675285	0.10283	3	5	713	0	0
2	3	2406	0.561497	0.147598	3	5	721	1.22727	0.325698
2	3	2411	0	0	3	5	738	0.848921	0.0737475
2	3	2419	1.01697	0.246462	3	5	785	1.79518	0.349976
2	3	2420	0.445255	0.0404701	3	5	847	1.6962	0.26957
2	3	2444	0	0	3	5	917	0.732905	0.21477
2	3	2469	0	0	3	5	992	0.456621	0.0365638
2	3	2471	0.44	0	3	5	1021	0.632463	0.112121
2	3	2477	0	0	3	5	1023	0	0
2	3	2490	1.29745	0.275776	3	5	1032	0	0
2	3	2503	0.528409	0.0974064	3	5	1050	0	0
2	3	2517	0.0364346	0.0700163	3	5	1070	1.37712	0.315914
2	3	2530	0.928267	0.358454	3	5	1088	1.21753	0.448236
2	3	2534	0.321678	0	3	5	1187	3.2088	0.681577
2	3	2596	0.617245	0.229288	3	5	1212	1.27347	0.549634
2	3	2609	0.795429	0.0660501	3	5	1247	1.94691	0.0864284
2	3	2614	1.03804	0.244739	3	5	1261	1.70745	0.381943
2	3	2648	1.65219	0.346724	3	5	1329	2.7167	0.0241466
2	3	2681	0	0	3	5	1372	0	0
2	3	2692	0	0	3	5	1445	1.17537	0.250331
2	3	2775	0	0	3	5	1447	0.798907	0.226357
2	3	2793	0.913043	0.355606	3	5	1479	0	0
2	3	2841	0	0	3	5	1492	0.846939	0.131737
2	3	2848	0	0	3	5	1548	0	0
2	3	2907	0	0	3	5	1625	1.22857	0
2	3	2912	0.521277	0.188555	3	5	1703	2.2737	0.580746
2	3	2941	0	0	3	5	1925	0	0
2	3	2942	0	0	3	5	2032	0	0
2	3	3052	0	0	3	5	2043	2.03169	0.40673
2	3	3104	1.47432	0.135773	3	5	2050	0	0
2	3	3106	0.104703	0.0978014	3	5	2060	1.68152	0.435381
2	3	3139	0.612923	0.249283	3	5	2103	0.532258	0.602231
2	3	3147	1.24441	0.377857	3	5	2108	0.473251	0
2	3	3148	0	0	3	5	2180	0	0
2	3	3149	1.28103	0.510097	3	5	2238	1.11317	0.0594
2	3	3189	1.35766	0.385114	3	5	2253	1.4781	0.319158
2	3	3209	1.8553	0.158165	3	5	2311	0	0
2	3	3222	0.381264	0.143316	3	5	2317	0	0
2	3	3228	0.256098	0	3	5	2327	1.94686	0.235836
2	3	3230	2.06501	0.434011	3	5	2353	0	0
2	3	3234	0.873626	0.237124	3	5	2374	0	0
2	3	3241	1.61442	0.306432	3	5	2386	1.84906	0.371244
2	3	3268	1.23384	0.256515	3	5	2425	0	0
2	3	3299	0	0	3	5	2549	0	0
2	3	3319	0	0	3	5	2552	0	0
2	3	3322	0	0	3	5	2610	1.54217	0.245908
2	3	3333	0.637681	0.121103	3	5	2618	0	0
2	3	3370	0	0	3	5	2656	0.41573	0
2	3	3377	0	0	3	5	2696	1.28125	0.110902
2	3	3382	0	0	3	5	2703	0	0
2	3	3403	0	0	3	5	2705	1.03729	0.599602
2	3	3427	0.429771	0	3	5	2763	0.716814	0.0592339
2	3	3439	1.59354	0.177878	3	5	2764	1.09655	0.342935
2	3	3442	0	0	3	5	2782	1.40704	0.456734
2	3	3451	1.37131	0.409541	3	5	2783	0	0
2	3	3462	0.971831	0.429536	3	5	2788	1.51455	0.761327
2	3	3500	2.38476	0.195012	3	5	2800	0	0
2	3	3517	2.88262	0.45506	3	5	2850	1.27641	0.264392
2	3	3520	0	0	3	5	2854	0	0
2	3	3522	0.778571	0.0601704	3	5	2877	0.55823	0.237411
2	3	3557	0	0	3	5	2888	1.1742	0.58176
2	3	3563	0.000894309	0	3	5	2934	0	0
2	3	3581	1.13763	0.179033	3	5	2985	1.95887	0.0314157
2	3	3592	2.43023	0.48034	3	5	3017	0	0
2	3	3619	1.31519	0.237356	3	5	3041	2.30082	0.331889
2	3	3635	1.31008	0.532901	3	5	3067	1.33615	0.350628
2	3	3640	0.587719	0	3	5	3099	2.01561	0.472689
2	3	3643	2.41754	0.559649	3	5	3122	1.24389	0.221963
2	3	3656	0.996337	0.268738	3	5	3285	0	0
2	3	3675	0	0	3	5	3401	0.159822	0.172348
2	3	3700	1.33346	0.26092	3	5	3409	1.36237	0.453788
2	3	3703	0.297297	0	3	5	3446	0	0
2	3	3710	1.04017	0.123384	3	5	3462	0	0
2	3	3734	0	0	3	5	3489	2.87554	0.878268
2	3	3749	0	0	3	5	3520	1.12023	0.175399
2	3	3760	1.02532	0.161639	3	5	3524	0.972549	0.509301
2	3	3764	0	0.0630141	3	5	3530	0	0
2	3	3776	0.888235	0.137921	3	5	3561	1.49618	0.238629
2	3	3786	0	0	3	5	3591	1.60013	0.292723
2	3	3820	0	0	3	5	3662	2.16335	0.438741
2	3	3822	0.613161	0.364105	3	5	3703	1.73297	0.467618
2	3	3825	1.09719	0.381548	3	5	3743	0.96748	0.0620087
2	3	3884	0.16	0.0486755	3	5	3749	1.43443	0.388326
2	3	3922	0.528736	0.0334847	3	5	3750	2.555	0.301629
2	3	3928	1.48	0.395029	3	5	3769	2.24382	0.768207
2	3	3941	0	0	3	5	3771	1.10769	0.167856
2	3	3943	1.37313	0	3	5	3785	1.33077	0.362857
2	3	3990	0	0	3	5	3905	0	0
2	3	4012	0	0	3	5	3915	0	0
2	3	4017	0.747115	0.47113	3	5	3919	0.666667	0
2	3	4021	1.24342	0.491352	3	5	3942	0	0
2	3	4025	1.51657	0.405351	3	5	3951	0	0
2	3	4067	0.252525	0	3	5	3966	0	0
2	3	4077	2.85526	0.56431	3	5	3970	1.54	0.123517
2	3	4123	0.641026	0.00434927	3	5	3991	0	0
2	3	4128	0.350993	0	3	5	4025	0.511327	0.187886
2	3	4182	0.961	0.398197	3	5	4027	1.009	0.0646872
2	3	4190	0	0	3	5	4043	2.61408	0.543503
2	3	4210	0.892908	0.39464	3	5	4074	2.42533	0.180493
2	3	4215	2.40455	0.123243	3	5	4103	1.77076	1
2	3	4227	0	0	3	5	4137	0	0
2	3	4231	0	0	3	5	4150	1.03704	0.580542
2	3	4239	1.62001	0.74337	3	5	4154	0.393191	0
2	3	4255	0	0	3	5	4170	0	0
2	3	4268	1.91918	0.287535	3	5	4178	0.554194	0
2	3	4305	1.17925	0.109823	3	5	4244	2.53478	0.050718
2	3	4306	1.55678	0.512929	3	5	4258	2.03862	0.362469
2	3	4310	0.709459	0.0822377	3	5	4319	1.63485	0.520969
2	3	4315	1.036	0.572293	3	5	4327	0.766486	0.071844
2	3	4321	0	0	3	5	4328	1.27338	0.203502
2	3	4333	0	0	3	5	4378	0.502857	0.127277
2	3	4344	0.14094	0	3	5	4383	0.274093	0.104989
2	3	4346	0	0	3	5	4418	1.98327	0.240784
2	3	4357	0	0	3	5	4505	1.34545	0.107458
2	3	4399	0	0	3	5	4553	0	0
2	3	4449	0.927835	0.465391	3	5	4572	0	0
2	3	4468	0	0	3	5	4584	0	0
2	3	4481	0.855615	0.130136	3	5	4585	2.49157	0.263237
2	3	4509	0	0	3	5	4624	0.804867	0.301704
2	3	4565	1.15199	0.32158	3	5	4637	1.67742	0.385922
2	3	4603	0	0	3	5	4688	1.66957	0.536353
2	3	4613	0	0	3	5	4741	0.112573	0
2	3	4625	0	0	3	5	4787	1.70475	0.608342
2	3	4628	2.89655	0.937547	3	5	4799	0	0
2	3	4675	0	0	3	5	4815	1.49206	0.385241
2	3	4683	1.07678	0	3	5	4820	2.40659	0.448354
2	3	4717	0	0	3	5	4843	1.84889	0.420708
2	3	4723	1.30952	0.191606	3	5	4847	0.105469	0
2	3	4748	1.3007	0.455622	3	5	4850	0.835821	0.246075
2	3	4757	1.2595	0.43769	3	5	4854	1.85507	0.110941
2	3	4759	0.621899	0	3	5	4867	1.78351	0.652386
2	3	4773	0	0	3	5	4887	2.63208	0.0864091
2	3	4781	0	0	3	5	4923	0.855128	0.453064
2	3	4790	0	0	3	5	4924	1.00032	0
2	3	4801	0.142012	0	3	5	4925	1.20283	0.173414
2	3	4813	1.6	0.415954	3	5	4947	1.6376	0.32256
2	3	4838	0	0	3	5	4958	1.625	0.609294
2	3	4868	0.816456	0.226927	3	5	4984	2.31633	0.79055
2	3	4869	1.93388	0.439398	3	5	5135	1.33844	0.152141
2	3	4872	1.5292	0.581919	3	5	5175	1.20059	0.421694
2	3	4893	0	0	3	5	5181	1.376	0.161084
2	3	4905	1.51621	0.25174	3	5	5227	0	0
2	3	4911	0	0.0174128	3	5	5277	2.32822	0.823449
2	3	4933	1.03937	0.312866	3	5	5335	0	0
2	3	4945	1.11209	0.330812	3	5	5386	1.10417	0
2	3	4962	0.108844	0	3	5	5393	0.902062	0.523749
2	3	4983	0	0	3	5	5444	3.02326	0.305767
2	3	4994	1.03929	0.081257	3	5	5454	0.978102	0.274909
2	3	5025	1.49393	0.579949	3	5	5470	1.91872	0.543798
2	3	5026	0.126866	0	3	5	5507	0	0
2	3	5055	0.363152	0.549954	3	5	5509	1.483	0.360038
2	3	5071	0	0	3	5	5620	2.36777	0
2	3	5109	0.95122	0.200264	3	5	5686	2.66972	0.500518
2	3	5113	1.16611	0.114973	3	5	5820	0.989011	0.286045
2	3	5119	0.509615	0	3	5	5945	0.277311	0
2	3	5130	0.833333	0.0472342	3	5	5953	1.51662	0.556809
2	3	5143	0	0	3	5	5989	0	0
2	3	5235	1.24716	0.242994	3	5	6057	0	0
2	3	5289	0	0	3	5	6192	1.26923	0.0592741
2	3	5295	0.643564	0.0759593	3	5	6292	1.40899	0.597232
2	3	5322	0.967742	0.591313	3	5	6343	1.19262	0.344293
2	3	5361	0	0	3	6	106	0.327273	0
2	3	5396	0	0	3	6	109	0	0
2	3	5407	0.678161	0.0573273	3	6	148	0	0
2	3	5412	1.1847	0.571809	3	6	214	0	0
2	3	5428	0	0	3	6	235	0	0
2	3	5435	1.34698	0.155375	3	6	238	0	0
2	3	5473	2.06533	0.352893	3	6	248	0.745614	0.0927739
2	3	5482	1.93586	0.650636	3	6	256	0	0
2	3	5507	0.965909	1	3	6	277	0	0
2	3	5520	0.700078	0.472436	3	6	285	0	0
2	3	5526	0.956522	0.296595	3	6	333	0	0
2	3	5546	0	0.467147	3	6	382	0	0
2	3	5588	1.42254	0.267215	3	6	398	0	0
2	3	5592	0.838384	0	3	6	426	0	0
2	3	5612	0	0	3	6	443	2.8494	0.45233
2	3	5615	1.29129	0.325979	3	6	447	1.24506	0.444276
2	3	5636	0	0	3	6	474	0	0
2	3	5668	0.966489	0.46892	3	6	486	0	0
2	3	5673	0.895428	0.28902	3	6	531	1.10345	0.0921723
2	3	5689	1.43751	0.0938353	3	6	534	0.8701	0
2	3	5743	0	0	3	6	538	1.7625	0.225917
2	3	5757	0	0	3	6	584	0	0
2	3	5760	2.4375	0.533025	3	6	592	0	0
2	3	5805	0	0	3	6	613	0.671642	0.213799
2	3	5821	0.368	0	3	6	635	0	0
2	3	5936	0.805556	0.633635	3	6	640	2.82886	0.651662
2	3	5938	1.81513	0.340974	3	6	662	0	0
2	3	5952	0.460737	0.118441	3	6	664	0	0
2	3	5965	0	0	3	6	682	0	0
2	3	5982	0.189922	0.118514	3	6	729	0	0
2	3	5994	0.218295	0	3	6	733	0	0
2	3	6030	0	0	3	6	793	0	0
2	3	6133	0.949051	0.451272	3	6	795	1.35714	0
2	3	6139	0.114504	0	3	6	821	0	0
2	3	6176	0.345238	0	3	6	836	1.95254	0.683379
2	3	6190	0	0	3	6	872	0	0
2	3	6207	1.38072	0.166451	3	6	944	0	0
2	3	6261	1.22046	0.434751	3	6	969	0	0
2	3	6276	1.63095	0.640035	3	6	1045	1.66068	0.547934
2	3	6284	2.94968	0.442037	3	6	1046	0	0
2	4	226	0.0701754	0	3	6	1055	0	0
2	4	233	0	0	3	6	1103	0.573529	0.289027
2	4	247	0	0	3	6	1112	0	0
2	4	308	0.315744	0.00646252	3	6	1116	0	0
2	4	332	1.26688	0.485651	3	6	1146	0	0
2	4	346	0	0	3	6	1148	1.42996	0
2	4	360	1.03125	0.205063	3	6	1164	1.17537	0.391816
2	4	374	0.543746	0.0708672	3	6	1194	0	0
2	4	379	0.848746	0.105839	3	6	1249	0.291262	0
2	4	399	0.862069	0.329373	3	6	1263	1.7875	0.538871
2	4	419	0.9	0.163572	3	6	1278	0.925523	0.165455
2	4	445	1.99148	0.386897	3	6	1324	0	0
2	4	453	0.0882353	0	3	6	1340	0	0
2	4	456	0.89415	0.254113	3	6	1346	0	0
2	4	480	0	0	3	6	1391	0	0
2	4	484	1.25	0.484284	3	6	1408	0	0
2	4	494	0	0	3	6	1465	0	0
2	4	499	0.516129	0	3	6	1519	0.185185	0.0874565
2	4	502	1.20707	0.141007	3	6	1586	0	0
2	4	509	0	0	3	6	1626	0	0
2	4	517	0	0	3	6	1643	0.876842	0.196444
2	4	533	1.86294	0.338736	3	6	1716	0	0
2	4	537	0.798561	0.114148	3	6	1757	1.66276	0.333743
2	4	567	1.72609	0.360568	3	6	1777	0.123433	0
2	4	572	0.0882943	0	3	6	1795	0	0
2	4	589	0.259259	0	3	6	1815	1.12483	0.697617
2	4	625	0.471698	0.207559	3	6	1820	0	0
2	4	636	1.38882	0.369609	3	6	1856	0.329897	0
2	4	648	0.33	0.143284	3	6	1877	0	0
2	4	672	0	0	3	6	1917	0	0
2	4	695	1.23917	0.166299	3	6	1921	0.394231	0.0419284
2	4	698	0.2489	0	3	6	1927	0.318966	0
2	4	699	0.893443	0.347011	3	6	1935	0	0
2	4	705	0.281167	0.0106082	3	6	1982	0	0
2	4	756	0.417391	0.0845134	3	6	2046	0.173469	0
2	4	758	1.44094	0.114625	3	6	2083	0.742857	0
2	4	779	0.335941	0.159379	3	6	2097	0	0
2	4	791	0	0	3	6	2105	0	0
2	4	792	0.462963	0.227925	3	6	2110	0	0
2	4	812	1.08511	0.162024	3	6	2114	1.54372	0.113593
2	4	825	1.15385	0.237015	3	6	2145	1.3744	0
2	4	833	0	0	3	6	2195	0	0
2	4	852	0.409639	0	3	6	2225	0.578571	0.455509
2	4	868	0.465116	0	3	6	2246	0	0
2	4	874	0.507519	0.390805	3	6	2250	0	0
2	4	913	0	0	3	6	2296	0	0
2	4	932	0	0	3	6	2321	0.18759	0
2	4	945	0.468531	0	3	6	2329	0	0
2	4	961	0	0	3	6	2362	0	0
2	4	1010	0.731814	0.131776	3	6	2431	0	0
2	4	1011	1.52846	0.251013	3	6	2470	0	0
2	4	1020	0.912348	0.43431	3	6	2512	0.899001	0
2	4	1025	3.34856	0.68821	3	6	2517	0	0
2	4	1042	0.915584	0	3	6	2524	0	0
2	4	1048	1.34375	0.266458	3	6	2555	0	0
2	4	1050	1.25681	0.462494	3	6	2588	0	0
2	4	1062	0.591549	0	3	6	2636	0	0
2	4	1079	0	0	3	6	2659	0	0
2	4	1201	1.17181	0.392517	3	6	2670	2.00337	0.305599
2	4	1202	1.43137	0.356799	3	6	2687	0	0
2	4	1220	0	0	3	6	2701	1.45613	0.218162
2	4	1350	6.34286	0	3	6	2733	0	0
2	4	1394	0	0	3	6	2797	0.784091	0
2	4	1410	0.124187	0.0845391	3	6	2859	0.921586	0.172902
2	4	1424	1.80435	0.212998	3	6	2875	0	0
2	4	1428	1.1839	0.186032	3	6	2884	0	0
2	4	1437	1.57143	0.166631	3	6	2886	1.05063	0.575848
2	4	1443	0.920814	0.462941	3	6	2932	0	0
2	4	1488	0	0	3	6	2934	0	0
2	4	1519	1.2067	0.195376	3	6	2976	2.25736	0.442964
2	4	1534	1.97331	0.705309	3	6	3087	0	0
2	4	1551	1.31858	0.500521	3	6	3118	0.0466472	0
2	4	1573	1.42525	0.372759	3	6	3148	0	0
2	4	1582	0.419971	0	3	6	3154	0	0
2	4	1619	0.919128	0.323511	3	6	3198	0.386792	0.371199
2	4	1625	0.84507	0.123251	3	6	3202	2.26374	0.492792
2	4	1652	0.722222	0.0709266	3	6	3235	0.384615	0
2	4	1680	0.0278638	0.179058	3	6	3279	0	0
2	4	1683	1.7795	0.15082	3	6	3291	2.79344	0.692076
2	4	1696	1.78995	0.442047	3	6	3311	1.04603	0.740008
2	4	1712	0.727273	0.318831	3	6	3406	1.23852	0
2	4	1713	1.41004	0.171266	3	6	3448	0	0
2	4	1785	2.81443	0.507574	3	6	3493	0	0
2	4	1799	0	0	3	6	3494	0	0
2	4	1809	0	0	3	6	3649	0	0
2	4	1823	0	0	3	6	3718	0	0
2	4	1855	0	0	3	6	3719	0.363374	0.174587
2	4	2008	0.103774	0.187116	3	6	3731	2.70367	0.138385
2	4	2016	0.894109	0.327198	3	6	3746	0	0
2	4	2025	1	0	3	6	3759	0	0
2	4	2034	0	0	3	6	3854	0	0.232722
2	4	2038	0	0	3	6	3882	0.0878378	0
2	4	2048	1.54884	0.435059	3	6	3891	2.23415	0.593042
2	4	2070	0.680233	0.417063	3	6	3932	1.35542	0.155116
2	4	2103	0	0	3	6	3952	0	0
2	4	2105	0.903846	0.12457	3	6	3980	0	0
2	4	2124	1.77101	0.0868661	3	6	3983	3.58095	0.3113
2	4	2130	1.41041	0.275012	3	6	4031	0	0
2	4	2168	0.933673	0.115783	3	6	4041	0	0
2	4	2170	1.21257	0.0724757	3	6	4074	0	0
2	4	2190	1.44385	0.251546	3	6	4099	0	0
2	4	2203	0.19888	0	3	6	4140	0	0
2	4	2205	1.20122	0.229669	3	6	4168	2.07824	0.291216
2	4	2211	0	0	3	6	4182	0	0
2	4	2217	0.377958	0.0952477	3	6	4259	0.535714	0.191902
2	4	2219	1.40909	0.209968	3	6	4292	0	0
2	4	2229	0	0	3	6	4301	0	0
2	4	2232	0.383929	0.0627421	3	6	4342	0	0
2	4	2259	0.904343	0.453544	3	6	4350	0	0
2	4	2265	0	0.0268796	3	6	4360	0	0
2	4	2280	1.57538	0.418242	3	6	4364	0	0
2	4	2287	0.591983	0.19164	3	6	4427	0	0
2	4	2295	0.99115	0.258127	3	6	4430	2.31068	0.789604
2	4	2312	1.30147	0.144483	3	6	4507	0	0
2	4	2327	2.40993	0.324745	3	6	4520	0.627907	0
2	4	2345	0	0	3	6	4607	0	0
2	4	2347	0.209562	0.0649104	3	6	4615	0.0466667	0
2	4	2373	1.75385	0.093787	3	6	4628	1.12422	0.315144
2	4	2388	2.09736	0.254454	3	6	4679	0	0
2	4	2409	1.93745	0.426446	3	6	4717	0	0
2	4	2410	0	0	3	6	4765	0	0
2	4	2427	0	0	3	6	4788	0	0
2	4	2524	0	0	3	6	4808	1.17204	0.550303
2	4	2603	1.20545	0.427757	3	6	4816	0	0
2	4	2614	0.380515	0.32207	3	6	4851	0	0
2	4	2633	1.20646	0.574951	3	6	4877	1.2613	0.154967
2	4	2667	0.820408	0.300786	3	6	4914	0	0
2	4	2672	1.01877	0.222045	3	6	4999	1.70526	0.40529
2	4	2702	1.09521	0	3	6	5016	0	0
2	4	2717	1.55418	0.371312	3	6	5051	0	0
2	4	2729	1.98016	0.456336	3	6	5071	0	0
2	4	2750	1.45382	0.421007	3	6	5077	0.595457	0.108817
2	4	2758	0	0	3	6	5150	0	0
2	4	2761	1.77815	0	3	6	5199	0	0
2	4	2762	1.08163	0.41953	3	6	5250	1.25243	0.176734
2	4	2765	0	0	3	6	5307	0.816901	0.210753
2	4	2772	1.1445	0.357247	3	6	5312	0	0
2	4	2782	0.98016	0.180663	3	6	5346	0	0
2	4	2790	0	0	3	6	5352	1.08621	0.195649
2	4	2799	1.01292	0.287732	3	6	5453	0	0
2	4	2804	0	0	3	6	5514	0.131868	0
2	4	2825	1.47957	0.344655	3	6	5581	1.46766	0.499761
2	4	2833	1.48334	0.264329	3	6	5618	0	0
2	4	2855	2.81132	0.240553	3	6	5711	0	0
2	4	2861	0	0	3	6	5789	0.534483	0
2	4	2877	1.21997	0.732223	3	6	5804	0	0
2	4	2883	1.1965	0.37011	3	6	5806	0	0
2	4	2887	3.21029	0.558265	3	6	5808	1.65584	0.665912
2	4	2903	0	0	3	6	5813	1.77027	0.712149
2	4	2925	1.18029	0.368493	3	6	5872	0	0
2	4	2928	0	0	3	6	5906	0	0
2	4	3133	0	0	3	6	5923	0	0
2	4	3145	0	0	3	6	5966	0.722892	0.743008
2	4	3174	0.757862	0.299778	4	7	13	0.931373	0.101548
2	4	3226	1.30524	0.313538	4	7	32	0	0
2	4	3335	0	0	4	7	66	0	0
2	4	3350	0	0	4	7	78	0.514286	0
2	4	3419	2.72951	0.523776	4	7	86	0	0
2	4	3535	0	0	4	7	88	1.60588	0.280146
2	4	3588	0	0	4	7	96	1.34783	0.100212
2	4	3600	0	0	4	7	99	0	0.247932
2	4	3652	0.412326	0.262815	4	7	117	1.95392	0.404292
2	4	3669	1.57728	0.4696	4	7	118	0	0
2	4	3708	2.09832	0.353726	4	7	121	0	0
2	4	3713	2.41344	0.562829	4	7	125	0	0
2	4	3758	2.36923	0.351985	4	7	155	1.69308	0.347614
2	4	3769	1.3321	0.341504	4	7	161	3.04917	0.363309
2	4	3774	0.995885	0.211875	4	7	172	0	0
2	4	3821	0.72381	0.125064	4	7	173	0	0
2	4	3883	0	0	4	7	198	0	0
2	4	3955	0.259259	0	4	7	206	0	0
2	4	3980	2.34565	0.57165	4	7	207	0	0
2	4	3988	0	0	4	7	214	0	0
2	4	3992	0	0	4	7	220	0	0
2	4	4011	0	0	4	7	227	0	0
2	4	4126	1.3254	0.453099	4	7	233	0	0
2	4	4140	1.18824	0.374006	4	7	264	2.33695	0.129084
2	4	4169	0.626108	0.210838	4	7	275	0.634921	0.26288
2	4	4181	0.376772	0.46483	4	7	284	0	0
2	4	4213	1.11201	0.3497	4	7	308	0.895833	0
2	4	4229	1.33465	0.361242	4	7	310	0	0
2	4	4261	0	0	4	7	321	0	0
2	4	4279	0	0	4	7	371	0	0
2	4	4319	0	0	4	7	399	0	0
2	4	4332	1.52587	0.156276	4	7	411	0	0
2	4	4342	0.831897	0.325025	4	7	426	2.94102	0.181082
2	4	4374	0.965812	0.0539891	4	7	437	0.701299	0
2	4	4456	0.232759	0	4	7	440	0.875969	0
2	4	4508	0.775862	0.200349	4	7	447	0	0
2	4	4521	1.23738	0.0935753	4	7	453	0.892157	0
2	4	4525	3.13311	0.663726	4	7	470	3.27119	0.110971
2	4	4677	0	0	4	7	471	2.45051	0.517433
2	4	4750	0.86476	0.398544	4	7	482	0.1375	0
2	4	4772	0.854379	0.332402	4	7	483	1.14706	0
2	4	4773	1.39927	0.523949	4	7	488	0.704393	0.128946
2	4	4778	1.38279	0.363697	4	7	489	3.70769	0.561737
2	4	4781	0.136986	0	4	7	493	0.435575	0.0817907
2	4	4789	1.12309	0.575638	4	7	502	0	0
2	4	4808	0	0	4	7	503	0	0
2	4	4822	1.85425	0.745576	4	7	509	0	0
2	4	4866	0.901408	0	4	7	514	0	0
2	4	4868	0.616906	0.29918	4	7	517	3.35278	0.532693
2	4	4875	0.676923	0	4	7	541	1.3	0.123259
2	4	4881	1.42585	0.573135	4	7	552	0	0
2	4	4895	1.60511	0.535256	4	7	556	0.717532	0.462047
2	4	4925	1.98165	0.846328	4	7	572	1.41217	0.271522
2	4	4929	0.601504	0.103672	4	7	586	0	0
2	4	4939	0	0	4	7	591	3.80328	0.277379
2	4	4949	1.28148	0.390196	4	7	596	2.26623	0.466308
2	4	4979	1.67742	0.255608	4	7	608	0.878184	0
2	4	4991	0	0	4	7	614	2.03084	0.383547
2	4	4993	2.40638	0.524076	4	7	625	0	0
2	4	5002	1.36216	0.119987	4	7	652	2.64571	0.303284
2	4	5011	0	0	4	7	666	0.714286	0
2	4	5014	0.465764	0.191287	4	7	669	0	0
2	4	5046	1.56716	0.743125	4	7	678	2.04481	0.640284
2	4	5094	0	0	4	7	720	0	0
2	4	5242	1.04255	0.0476101	4	7	733	1.7625	0.0861443
2	4	5251	0.260504	0	4	7	745	0	0
2	4	5285	1.33297	0.679992	4	7	777	3.45578	0.417336
2	4	5307	1.61111	0.451046	4	7	791	0	0
2	4	5333	1.89135	0.507	4	7	799	0	0
2	4	5367	1.54609	0.486913	4	7	800	3.42529	0.338035
2	4	5384	2.06481	0.514167	4	7	813	0.371795	0
2	4	5393	2.16049	0.474866	4	7	833	2.45205	0.286661
2	4	5450	1.04842	0.556673	4	7	859	0	0
2	4	5460	1.522	0.333108	4	7	903	0	0
2	4	5468	0.423154	0	4	7	910	0.92623	0.203293
2	4	5482	0	0	4	7	915	0	0
2	4	5500	1.1947	0.141965	4	7	934	1.19745	0.643354
2	4	5510	2.69429	0.329971	4	7	961	1.42065	0.834581
2	4	5545	0	0	4	7	1023	0.934466	0.449341
2	4	5549	1.28571	0.909038	4	7	1029	0	0.133346
2	4	5568	2.6412	0.421983	4	7	1037	0.900919	0.148651
2	4	5575	0.560269	0	4	7	1041	0.666667	0.152693
2	4	5578	0.0229885	0	4	7	1043	1.31818	0.163988
2	4	5592	1.76517	0	4	7	1079	2.13097	0.501162
2	4	5616	0.272921	0.233561	4	7	1094	0.853211	0.0726517
2	4	5620	0.359504	0	4	7	1097	0.511628	0.113415
3	5	4	0	0	4	7	1106	0	0.426048
3	5	10	0	0	4	7	1107	3.41602	0.73664
3	5	23	0	0	4	7	1113	1.46562	0.033733
3	5	55	0	0	4	7	1116	0.55	0.245396
3	5	56	0	0	4	7	1121	0.689655	0.335878
3	5	57	0.408463	0	4	7	1151	2.30808	0.259919
3	5	78	0	0	4	7	1163	1.3917	0.194491
3	5	105	0.8	0.185053	4	7	1172	2.05628	0.269224
3	5	173	1.2	0	4	7	1211	0	0
3	5	299	3.21698	0.334916	4	7	1212	0	0
3	5	323	1.47589	0.468158	4	7	1213	2.52273	0.309628
3	5	335	1.99343	0.28202	4	7	1254	1.90394	0.221868
3	5	344	0.852392	0.111626	4	7	1283	1.10045	0.295115
3	5	345	0	0	4	7	1299	3.12048	0
3	5	346	2.22979	0.826682	4	7	1329	0	0
3	5	347	0.767857	0.296495	4	7	1331	0	0
3	5	388	0	0	4	7	1385	2.61628	0.198541
3	5	389	2.76692	0.772432	4	7	1393	2.44667	0.553246
3	5	419	0	0	4	7	1396	0.691064	0.314907
3	5	439	0.538713	0	4	7	1418	0	0
3	5	452	0.841121	0	4	7	1441	0	0
3	5	455	0	0	4	7	1449	3.78378	0.670525
3	5	470	1.94515	0.710923	4	7	1487	0	0
3	5	516	0.665671	0.333139	4	7	1496	3.26537	0.184526
3	5	540	1.11504	0	4	7	1518	0	0
3	5	541	1.88847	0.189071	4	7	1548	0	0
3	5	559	0.871795	0.502785	4	7	1552	0	0
3	5	560	0	0	4	7	1581	1.64705	0.689613
3	5	590	0.649666	0.0942541	4	7	1613	2.14762	0.147971
3	5	600	0.378382	0.0737801	4	7	1616	1.44218	0.503442
3	5	622	0.898551	0.125795	4	7	1642	0.0350877	0
3	5	632	0.296296	0	4	7	1700	0.56962	0
3	5	637	1.96199	0.427594	4	7	1711	0.962824	0
3	5	647	0.122449	0	4	7	1727	1.324	0.304838
3	5	650	0	0	4	7	1752	1.60431	0.661569
3	5	702	0	0	4	7	1780	1.87961	0.615395
3	5	703	1.91818	0.0347606	4	7	1794	0	0
3	5	721	0	0	4	7	1809	0.765766	0.074655
3	5	722	1.09559	0.251218	4	7	1814	0.448276	0
3	5	723	1.088	0.159584	4	7	1834	0	0
3	5	755	0.556364	0.142762	4	7	1842	0	0
3	5	786	1.27778	0.184962	4	7	1857	2.69926	0.38668
3	5	804	0.653002	0.336913	4	7	1867	0	0
3	5	810	0.383333	0.102875	4	7	1870	0.447273	0.294352
3	5	811	0	0	4	7	1881	1.73617	0.165475
3	5	838	0	0	4	7	1896	0	0
3	5	851	0	0	4	7	1899	0	0
3	5	856	1.19531	0.370623	4	7	1907	2.47692	0
3	5	858	0.04662	0	4	7	1916	1.98231	0.287139
3	5	859	0	0	4	7	1974	0	0
3	5	879	0.233754	0.0817048	4	7	1983	3.01786	0.643019
3	5	884	1.05172	0.119544	4	7	2075	0	0
3	5	891	0.209677	0	4	7	2082	0.827131	0.210117
3	5	908	0.101053	0.192482	4	7	2096	1.25934	0.0680096
3	5	960	1.20069	0.111693	4	7	2121	1.92912	0.0905719
3	5	963	1.40106	0.132066	4	7	2138	3.42975	0.234928
3	5	976	0.172929	0	4	7	2165	1.91192	0.547146
3	5	986	0.277108	0.165361	4	7	2243	0	0
3	5	1064	0.782609	0	4	7	2247	1.36232	0.085796
3	5	1101	1.27237	0.17257	4	7	2270	1.06178	0.0917644
3	5	1117	1.18526	0	4	7	2286	2.2112	0.395207
3	5	1124	0	0	4	7	2295	0	0
3	5	1165	1	0	4	7	2368	1.36111	0.605217
3	5	1183	0	0	4	7	2379	1.85687	0.1692
3	5	1229	0	0	4	7	2398	3.21795	0.511411
3	5	1284	1.48936	0.26287	4	7	2403	0.591549	0.0545053
3	5	1331	0.237301	0	4	7	2405	1.74074	0.0146385
3	5	1362	0	0	4	7	2415	1.99221	0.287141
3	5	1399	0	0	4	7	2420	1.79041	0.15718
3	5	1489	0.277778	0	4	7	2425	2.80147	0.258954
3	5	1517	0	0	4	7	2441	1.75778	0.559624
3	5	1531	0.89098	0.539006	4	7	2480	2.14449	0.165426
3	5	1540	0.406284	0.320225	4	7	2493	0	0
3	5	1554	2.37392	0.590943	4	7	2511	0	0
3	5	1565	0	0	4	7	2531	0	0
3	5	1610	0	0	4	7	2542	0	0.0524447
3	5	1643	0	0	4	7	2600	0	0
3	5	1680	0	0	4	7	2606	2.98125	0.441002
3	5	1724	1.88043	0.422235	4	7	2613	3.00116	0.474314
3	5	1733	0.46	0	4	7	2621	0	0
3	5	1741	0.30473	0	4	7	2633	0	0
3	5	1748	2.05882	0.227887	4	7	2665	1.99467	0.63516
3	5	1770	0	0	4	7	2690	0	0
3	5	1783	0.0818182	0	4	7	2738	2.51736	0.484885
3	5	1796	1.6337	0.565551	4	7	2783	0	0
3	5	1799	1.13084	0.131795	4	7	2810	0	0
3	5	1808	0.124088	0	4	7	2819	0	0
3	5	1829	0.819048	0	4	7	2829	0	0
3	5	1857	0	0	4	7	2843	2.53867	0.332509
3	5	1934	1.27211	0.163166	4	7	2874	0	0
3	5	1937	0.131148	0	4	7	2898	0.543478	0
3	5	2013	1.27184	0.140153	4	7	2899	0	0
3	5	2021	0.588608	0.027684	4	7	2925	0.798319	0
3	5	2116	1.32168	0.113786	4	7	2926	0	0
3	5	2319	0	0	4	7	2947	0	0
3	5	2320	2.21004	0.299047	4	7	2970	0	0
3	5	2376	2.12963	0.355854	4	7	3003	1.77726	0.641434
3	5	2401	1.34694	0.10996	4	7	3007	0	0
3	5	2450	0.758621	0.123593	4	7	3036	1.9916	0.170709
3	5	2480	1.38758	0.286362	4	7	3052	1.64585	0.201976
3	5	2519	0	0	4	7	3064	3.28791	0.643193
3	5	2549	1.45895	0.312079	4	7	3078	2.46454	0.27662
3	5	2659	0	0	4	7	3106	2.96714	0.833387
3	5	2703	0	0	4	7	3121	1.9898	0.459488
3	5	2713	0.681282	0.138445	4	7	3123	0	0
3	5	2744	0.574433	0.132519	4	7	3128	0.87358	0.392902
3	5	2762	2.20513	0.249481	4	7	3186	1.73893	0.581474
3	5	2846	0.916519	0.54414	4	7	3189	0.831683	0
3	5	2875	0	0	4	7	3190	0	0
3	5	2882	0.565217	0	4	7	3341	1.44565	0.346611
3	5	2893	1.23055	0.526253	4	7	3402	1.84775	0.593705
3	5	2917	1.21005	0.150018	4	7	3416	0	0
3	5	2955	1.45736	0.39961	4	7	3478	1.82427	0.339112
3	5	2983	1.54823	0.371213	4	7	3500	2.65743	0.138102
3	5	3017	1.07143	0.434605	4	8	4	1.01282	0.0233827
3	5	3030	0	0	4	8	8	0.967006	0.218815
3	5	3075	0.735194	0.110956	4	8	14	1.49	0.468558
3	5	3084	1.31523	0.255147	4	8	22	0	0
3	5	3122	2.00658	0.105615	4	8	44	0.815456	0.0676237
3	5	3161	0	0	4	8	52	1.7985	0.3685
3	5	3176	0.858655	0	4	8	65	0.519481	0
3	5	3198	0.204724	0	4	8	68	1.73654	0.276318
3	5	3239	0	0	4	8	90	1.84151	0.391176
3	5	3242	0.463893	0.0340592	4	8	97	1.71429	0.36311
3	5	3260	1.46939	0.315247	4	8	98	0	0
3	5	3290	0.596817	0.256829	4	8	99	2.17886	0.321178
3	5	3324	0	0	4	8	104	0.526882	0
3	5	3356	0	0	4	8	126	0	0
3	5	3378	0.413043	0.0273292	4	8	134	1.88472	0.223846
3	5	3382	0	0	4	8	141	0	0
3	5	3454	0	0	4	8	152	0.292063	0
3	5	3503	0.671642	0.366621	4	8	155	2.79775	0.212177
3	5	3557	0	0	4	8	179	3.24074	0.405424
3	5	3603	1.52708	0.472133	4	8	180	0	0
3	5	3608	0.671394	0.081735	4	8	183	2.8871	0.581168
3	5	3610	0.779584	0.415304	4	8	187	0	0
3	5	3643	0	0	4	8	198	0	0
3	5	3649	1.04273	0.248819	4	8	207	0	0
3	5	3662	0.571736	0.441839	4	8	228	0	0
3	5	3685	0.657748	0	4	8	230	0	0
3	5	3688	1.63352	0.271404	4	8	233	0	0
3	5	3709	1.33288	0.511214	4	8	254	0	0
3	5	3712	0.823906	0.300666	4	8	256	0	0
3	5	3765	1.06797	0.457902	4	8	281	1.46835	0
3	5	3776	0.677262	0.0882216	4	8	284	1.58102	0.126943
3	5	3786	0.792793	0.15133	4	8	287	2.48276	0.50459
3	5	3802	1.31111	0.195338	4	8	288	0	0
3	5	3807	1.61286	0.384693	4	8	301	0	0
3	5	3840	1.56204	0.405089	4	8	307	2.03071	0.270654
3	5	3857	0.92085	0	4	8	319	0.910769	0.393531
3	5	3897	2.04747	0.144486	4	8	324	2.3871	0.185455
3	5	3906	1.43985	0.273051	4	8	333	0	0
3	5	3911	1.64777	0.558481	4	8	336	0	0
3	5	3915	0.431418	0.0519465	4	8	339	0	0
3	5	3917	1.09774	0.21775	4	8	343	0.559055	0.0239261
3	5	3940	1.6	0.0716188	4	8	344	0	0
3	5	3979	0.310445	0	4	8	347	0.380952	0.0812485
3	5	3980	0	0	4	8	354	3.06667	0.517232
3	5	4031	0	0	4	8	360	3.71977	0.667196
3	5	4068	1.46512	0.0764243	4	8	363	0	0
3	5	4110	0	0	4	8	364	0	0
3	5	4112	0	0	4	8	391	0	0
3	5	4124	0	0	4	8	397	0	0
3	5	4129	0.0530973	0	4	8	400	0	0
3	5	4146	1.00494	0.284466	4	8	421	1.05392	0.292624
3	5	4147	0.680731	0.144789	4	8	432	1.35616	0.241845
3	5	4189	2.05882	0.473416	4	8	445	0	0
3	5	4192	1.19272	0.386075	4	8	450	0	0
3	5	4226	0	0	4	8	458	0	0
3	5	4227	0.892473	0.053337	4	8	471	0	0
3	5	4231	1.39001	0.642179	4	8	475	0	0
3	5	4272	0.825	0.126419	4	8	487	0	0
3	5	4283	0	0	4	8	495	0	0.201923
3	5	4371	1.90328	0.257775	4	8	496	0	0
3	5	4374	0	0	4	8	502	0	0
3	5	4386	1.44968	0.398193	4	8	510	0	0
3	5	4410	0.143939	0	4	8	575	1.38889	0.228945
3	5	4429	1.24165	0.545307	4	8	632	1.72673	0.87027
3	5	4470	1.33961	0.719351	4	8	650	0	0
3	5	4497	1.60521	0.119817	4	8	679	0	0
3	5	4512	3.23729	0.424307	4	8	683	1.33962	0.347794
3	5	4523	2.38202	0.328978	4	8	701	0	0
3	5	4531	0.941748	0.192722	4	8	728	0	0
3	5	4584	1.84726	0.66403	4	8	738	0	0
3	5	4598	1.25097	0.375762	4	8	770	0.564923	0
3	5	4640	1.0381	0.136059	4	8	836	0	0
3	5	4731	1.42529	0.855657	4	8	850	0	0
3	5	4825	1.96861	0.703749	4	8	895	0	0
3	5	4826	1.88445	0.496443	4	8	896	3.26966	0.0753549
3	5	4830	1.17092	0.449685	4	8	923	0	0
3	5	4861	1.84641	0.71124	4	8	948	2.52997	0.394066
3	5	4862	1.96991	0.372962	4	8	1066	2.58219	0.526997
3	5	4899	0.6875	0.120262	4	8	1074	0	0
3	5	4920	1.89892	0.551969	4	8	1084	0	0
3	5	4982	0	0	4	8	1089	0.873239	0
3	5	4999	0.410714	0.463308	4	8	1098	0	0
3	5	5018	2.15796	0.291673	4	8	1099	0	0
3	5	5025	1.55105	0.093605	4	8	1140	2.23743	0.740071
3	5	5048	1.18962	0.0287749	4	8	1142	0	0
3	5	5098	0	0	4	8	1152	0	0
3	5	5101	1.32182	0.0200197	4	8	1170	0	0
3	5	5126	0	0	4	8	1182	2.33929	0.434597
3	5	5226	1.175	0.218638	4	8	1195	0	0
3	5	5303	0	0	4	8	1219	0	0
3	5	5353	0.00250627	0	4	8	1248	0	0
3	5	5354	0.314655	0.0983379	4	8	1251	0	0
3	5	5366	0	0	4	8	1259	0	0
3	5	5369	1.10472	0.302324	4	8	1279	0.291139	0.059376
3	5	5387	0	0	4	8	1294	4.33898	0.580391
3	5	5408	0	0.0233353	4	8	1307	2.17254	0.504387
3	5	5435	1.38889	0.159796	4	8	1320	2.21316	0.333881
3	5	5485	1.30508	0.293047	4	8	1339	1.2069	0
3	5	5506	1.9486	0.677915	4	8	1343	0	0
3	5	5520	1.19978	0.382669	4	8	1347	3.85527	0.714673
3	5	5525	1.06202	0.303373	4	8	1356	4.18227	0.272587
3	5	5647	2.09713	0.11372	4	8	1364	0	0
3	5	5658	1.66008	0.197576	4	8	1380	1.74145	0.500363
3	5	5718	1.343	0.397702	4	8	1410	3.70019	0.666976
3	5	5747	0	0	4	8	1450	0	0
3	5	6019	0.658537	0.375643	4	8	1475	0	0
3	5	6032	0.415655	0.184477	4	8	1493	1.55422	0.04363
3	5	6042	0	0	4	8	1517	0	0
3	5	6049	1.06838	0.247622	4	8	1530	0	0
3	5	6282	0.634033	0.319149	4	8	1531	0	0
3	5	6302	0.489284	0	4	8	1545	1.18033	0
3	5	6311	0.785773	0.0283729	4	8	1549	0	0
3	5	6362	1.62984	0.131057	4	8	1571	3.46598	0.291863
3	5	6383	0	0	4	8	1584	2.26692	0.533187
3	5	6388	2.375	0.125224	4	8	1606	0	0
3	5	6430	0	0	4	8	1653	1.36867	0.19812
3	5	6433	2.43062	0.152438	4	8	1677	0	0
3	6	70	2.09399	0.586947	4	8	1701	0.365854	0
3	6	82	1.78627	0.393734	4	8	1711	0	0
3	6	96	0.693431	0.605947	4	8	1740	0	0
3	6	114	0.952644	0.796012	4	8	1783	0	0
3	6	116	1.61518	0.556084	4	8	1799	1.94864	0.635914
3	6	155	0.338221	0.770088	4	8	1806	2.49866	0
3	6	161	3.46801	0.898481	4	8	1810	1.45045	0.0763493
3	6	187	1.22435	0.293362	4	8	1814	1.376	0.105724
3	6	190	1.29215	0.565887	4	8	1833	3.24269	0.547902
3	6	192	1.36489	0.262629	4	8	1854	0	0
3	6	200	0.944157	0.329696	4	8	1871	0	0
3	6	209	1.92982	0.44334	4	8	1881	0	0
3	6	226	1.76032	0.79929	4	8	1941	0	0
3	6	268	1.14759	0.107883	4	8	1948	1.56465	0.193637
3	6	275	0.717351	0.15905	4	8	1954	2.67361	0.143391
3	6	325	0	0	4	8	1960	0	0
3	6	327	0	0	4	8	1971	0.481013	0
3	6	332	1.24342	0.351197	4	8	1995	0.569892	0
3	6	374	0.513158	0	4	8	2052	0	0
3	6	385	1.36401	0.153924	4	8	2056	1.8503	0.279987
3	6	388	0.180767	0.440578	4	8	2065	1.18254	0.150587
3	6	412	1.30286	0.863717	4	8	2073	1.03529	0.15514
3	6	448	1.22898	0.231616	4	8	2077	0	0
3	6	456	0.351254	0.11656	4	8	2098	3.96955	0.312842
3	6	468	1.25391	0.515102	4	8	2115	1.91362	0.653174
3	6	534	0.658019	0	4	8	2134	2.92048	0.286852
3	6	604	0	0	4	8	2154	1.48193	0.411346
3	6	607	0	0	4	8	2404	0	0
3	6	626	0	0.447388	4	8	2406	0	0
3	6	630	0.844961	0.299194	4	8	2413	0	0
3	6	640	0	0	4	8	2440	1.48746	0.590634
3	6	661	0.754902	0.376565	4	8	2544	0	0
3	6	677	0	0	5	9	3	0	0
3	6	718	1.43669	0.289861	5	9	18	0	0
3	6	724	0.797468	0.342233	5	9	22	0	0
3	6	726	0.239274	0	5	9	59	0	0
3	6	747	0.543478	0.144925	5	9	77	0	0
3	6	748	2.41926	0.51915	5	9	96	0.712644	0
3	6	758	0.358529	0	5	9	100	1.56441	0.303263
3	6	779	1.34299	0.437688	5	9	108	0	0
3	6	781	2.30657	0.681633	5	9	131	0	0
3	6	793	2.25672	0.756427	5	9	132	0.896393	0.0905228
3	6	795	1.41612	0.543898	5	9	138	0	0
3	6	813	1.30975	0.236184	5	9	152	0	0
3	6	843	0	0	5	9	167	2.36233	0.359302
3	6	851	1.16776	0.489578	5	9	171	0	0
3	6	861	0	0	5	9	205	0	0
3	6	878	2.0097	0.688196	5	9	211	1.65359	0.190434
3	6	889	0.2	0.163378	5	9	221	0	0
3	6	902	2.99841	0.870011	5	9	227	2.49099	0.464641
3	6	932	0	0	5	9	239	0	0
3	6	936	1.96946	0.451893	5	9	257	1.71176	0.183676
3	6	947	0	0	5	9	258	0.386364	0
3	6	949	0	0	5	9	264	0	0
3	6	952	0	0	5	9	267	0.924242	0.0492914
3	6	958	0.583455	0.533219	5	9	280	0	0
3	6	1048	0	0	5	9	286	1.66751	0.390218
3	6	1052	0	0	5	9	287	0	0
3	6	1090	1.31092	0.646158	5	9	288	1.916	0.648916
3	6	1153	0	0	5	9	306	1.95095	0.339203
3	6	1169	0.553571	0.221914	5	9	329	2.58251	0.377469
3	6	1175	0	0	5	9	340	1.50912	0.164648
3	6	1190	0	0	5	9	362	1.47977	0.200061
3	6	1230	0	0	5	9	364	2.17829	0.659061
3	6	1242	0.44011	0	5	9	370	0	0
3	6	1273	0	0	5	9	372	0	0
3	6	1347	0.88125	0.202815	5	9	374	0	0
3	6	1349	0.367742	0.357388	5	9	377	1.21429	0.0255843
3	6	1375	0	0	5	9	379	3.3946	0.1653
3	6	1376	0	0	5	9	399	2.30115	0.411666
3	6	1382	0	0	5	9	417	0	0
3	6	1404	0	0	5	9	424	0.744804	0
3	6	1466	2.23186	0.516994	5	9	429	1.92308	0.818909
3	6	1485	0.74717	0.433619	5	9	433	3.0991	0.103191
3	6	1534	0.835537	0.25273	5	9	435	1.77778	0.193077
3	6	1536	1.16969	0.246058	5	9	436	0	0
3	6	1571	0.917981	0.213323	5	9	445	0.593567	0.0709158
3	6	1613	1.21263	0.521673	5	9	457	1.73494	0.245019
3	6	1650	1.66795	0.418397	5	9	469	2.06072	0.202371
3	6	1753	1.18182	0.160248	5	9	485	1.11757	0.118518
3	6	1758	1.31061	0.460555	5	9	488	2.10833	0.428612
3	6	1861	1.89425	0.478597	5	9	489	1.06245	0.203998
3	6	1911	0	0	5	9	495	3.8	0.557346
3	6	1912	0	0	5	9	505	0	0
3	6	1938	1.76768	0.227544	5	9	542	0	0
3	6	1965	0.465517	0.169638	5	9	551	0	0
3	6	1969	0.57971	0	5	9	560	0	0
3	6	1992	0.930435	0	5	9	593	1.45899	0.290542
3	6	2019	0.544715	0	5	9	618	1.3423	0.0442932
3	6	2048	0	0	5	9	628	1.20161	0.436812
3	6	2052	0	0	5	9	658	1.84889	0.5571
3	6	2059	1.81591	0.301242	5	9	671	0	0
3	6	2072	0	0	5	9	681	0	0
3	6	2074	0	0	5	9	683	2.35841	0.838993
3	6	2114	0.702176	0.261168	5	9	704	0.845144	0.324749
3	6	2161	2.3911	0.626768	5	9	726	0	0
3	6	2170	2.45768	0.295578	5	9	731	0	0
3	6	2249	1.82979	0.33404	5	9	734	0.441767	0.163549
3	6	2272	1.10746	0.126823	5	9	739	0.621212	0.0276586
3	6	2285	2.82014	0.346214	5	9	751	0	0
3	6	2307	1.89962	0.16529	5	9	756	0.962846	0.123876
3	6	2312	0.894142	0.269607	5	9	766	0.446299	0
3	6	2316	0	0	5	9	776	1.41782	0.700521
3	6	2327	0	0	5	9	795	1.3595	0.29678
3	6	2335	0.686251	0	5	9	801	1.98737	0.513389
3	6	2337	0.944707	0.325847	5	9	811	0	0
3	6	2343	1.1991	0.452192	5	9	824	0	0
3	6	2446	0.78289	0.150624	5	9	843	0.61194	0
3	6	2456	0.660216	0.348231	5	9	864	1.32403	0.411183
3	6	2465	0.0601307	0	5	9	884	0	0
3	6	2469	0	0	5	9	896	0	0
3	6	2479	0	0	5	9	901	1.36679	0.309949
3	6	2480	0	0	5	9	902	1.90833	0.184667
3	6	2487	0.169643	0	5	9	903	1.69466	0.299022
3	6	2493	1.21622	0.477342	5	9	929	2.2681	0.559245
3	6	2497	1.31214	0.501464	5	9	930	1.50272	0.312309
3	6	2505	0.299145	0.0186919	5	9	969	1.39342	0.787569
3	6	2551	2.36834	0.587522	5	9	972	2.44848	0.134404
3	6	2569	0.0781158	0.0900284	5	9	982	1.50427	0.151732
3	6	2602	2.54676	0.324142	5	9	1030	1.36585	0.361751
3	6	2625	0	0	5	9	1031	1.87259	0.480943
3	6	2631	0	0	5	9	1049	1.63793	0.146188
3	6	2641	0	0	5	9	1061	1.60119	0.161257
3	6	2656	0.489474	0.258092	5	9	1101	0	0
3	6	2664	1.34963	0.111502	5	9	1132	0	0
3	6	2691	0	0	5	9	1155	0	0
3	6	2698	1.07901	0.226147	5	9	1174	0	0
3	6	2704	0.962253	0.389554	5	9	1178	0	0
3	6	2734	0	0	5	9	1217	1.8154	0.36017
3	6	2779	1.66996	0.333422	5	9	1224	0.966667	0.0747178
3	6	2838	0	0	5	9	1251	0	0
3	6	2902	0.418367	0	5	9	1252	1.58182	0.279374
3	6	2944	1.04693	0.508491	5	9	1266	2.13081	0.15671
3	6	2946	0	0	5	9	1274	1.00288	0.277996
3	6	2958	0.4223	0.413901	5	9	1298	0	0
3	6	2980	0.994189	0.472307	5	9	1303	1.4081	0
3	6	3002	0.773738	0.114422	5	9	1304	1.34155	0.592617
3	6	3044	0	0	5	9	1307	0	0
3	6	3098	0.957792	0.505058	5	9	1338	2.39913	0.529381
3	6	3102	1.55484	0.10822	5	9	1345	1.11137	0
3	6	3117	0.43514	0.138487	5	9	1379	0	0
3	6	3161	0.880552	0.0652441	5	9	1388	0	0
3	6	3167	1.55314	0.546535	5	9	1411	0.975369	0.300354
3	6	3169	1.98919	0.488205	5	9	1413	0	0
3	6	3192	0.864573	0.420322	5	9	1419	0	0
3	6	3297	0.241349	0.0744905	5	9	1422	0.280488	0
3	6	3298	1.42413	0.526088	5	9	1440	0	0
3	6	3323	0	0	5	9	1447	0.659158	0.128073
3	6	3328	0	0	5	9	1452	0	0
3	6	3329	0.3608	0.229236	5	9	1492	1.39488	0.261359
3	6	3343	2.31696	0.791256	5	9	1524	0	0
3	6	3436	0.712329	0	5	9	1541	0	0
3	6	3506	2.07991	0.475827	5	9	1547	0.97561	1
3	6	3557	1.89261	0.303328	5	9	1562	0.412281	0
3	6	3573	1.36364	0.343564	5	9	1563	1.08337	0
3	6	3574	1.26923	0.301822	5	9	1573	0	0
3	6	3586	1.37409	0.364771	5	9	1574	2.4732	0.724405
3	6	3628	0.708333	0.163296	5	9	1593	1.51667	0.324799
3	6	3669	0.28022	0	5	9	1598	1.31646	0
3	6	3684	1.20623	0.455063	5	9	1600	1.33696	0.0973751
3	6	3685	1.15781	0.111616	5	9	1603	1.0601	0
3	6	3698	0.0968139	0	5	9	1710	2.31533	0.465219
3	6	3731	0	0	5	9	1728	0	0
3	6	3737	2.33643	0.454637	5	9	1736	0	0
3	6	3740	0.0835866	0.0566307	5	9	1742	0	0
3	6	3776	0	0.129725	5	9	1745	0.46992	0.223101
3	6	3785	1.6278	0.308147	5	9	1753	0.788991	0
3	6	3794	0	0	5	9	1756	1.74699	0.0686161
3	6	3803	0	0	5	9	1766	1.47287	0.0449838
3	6	3805	1.4326	0.340244	5	9	1769	0.720766	0
3	6	3806	1.25342	0.172807	5	9	1783	0	0
3	6	3807	2.71111	0.193068	5	9	1829	0	0
3	6	3830	0	0	5	9	1858	0.840909	0.268927
3	6	3833	0	0	5	9	1920	0	0
3	6	3837	0.752121	0.179259	5	9	1929	0	0
3	6	3863	1.5081	0.135092	5	9	1935	1.64586	0.168453
3	6	3867	1.89446	0.37241	5	9	1951	2.42188	1
3	6	3880	0	0	5	9	1953	0	0
3	6	3911	2.12397	0.240753	5	9	1962	0.666667	0
3	6	3918	1.01483	0.139954	5	9	2004	0	0
3	6	3931	0.898964	0	5	9	2040	0.555195	0.417488
3	6	3953	0.626603	0.200043	5	9	2044	0.511156	0.593768
3	6	4054	0	0	5	9	2052	1.66913	0.542213
3	6	4066	0.0258679	0	5	9	2064	0	0
3	6	4093	0	0	5	9	2067	0	0
3	6	4153	0.434389	0.076498	5	9	2075	0.7263	0.202809
3	6	4262	1.66702	0.309022	5	9	2079	2.15517	0.139133
3	6	4274	1.01105	0.230186	5	9	2102	1.05042	0.102621
3	6	4323	0.883744	0.139599	5	9	2108	0.0228311	0
3	6	4370	0	0	5	9	2120	2.3617	0.36789
3	6	4416	0.847682	0.162326	5	9	2147	1.43701	0.138118
3	6	4417	0	0	5	9	2152	1.05479	0
3	6	4418	0.497874	0.449829	5	9	2172	0	0
3	6	4429	0	0	5	9	2173	2.59302	0
3	6	4442	0	0	5	9	2178	0.325	0
3	6	4446	1.71352	0.14542	5	9	2244	0	0
3	6	4448	0	0	5	9	2266	0.694802	0
3	6	4501	1.4808	0.601286	5	9	2274	0	0
3	6	4508	0.495495	0.0538571	5	9	2299	0	0
3	6	4523	0.215848	0	5	9	2301	1.63474	0.197923
3	6	4538	0.830357	0.474802	5	9	2307	0.749451	0.705373
3	6	4546	0.627451	0.224098	5	9	2311	0.878788	0.22171
3	6	4563	0.777369	0.0862732	5	9	2312	0.660377	0
3	6	4567	0.982028	0.218155	5	9	2335	0.906977	0
3	6	4569	0.48062	0	5	9	2337	0.285714	0
3	6	4582	1.0229	0	5	9	2340	1.71622	0.166317
3	6	4584	0.345794	0.136158	5	9	2346	1.08219	0
3	6	4596	0.434114	0.154411	5	9	2380	1.06365	0.662359
3	6	4646	0.626984	0	5	9	2392	0.130751	0
3	6	4648	2.38238	0.503117	5	9	2434	0	0
3	6	4693	0	0	5	9	2494	1.45696	0.867473
3	6	4696	0	0	5	9	2522	0.518012	0
3	6	4697	0	0	5	9	2532	0.871943	0.171067
3	6	4714	0	0	5	9	2546	0	0
3	6	4741	0.852412	0.317745	5	9	2561	0	0
3	6	4781	0	0	5	9	2607	1.36658	0
3	6	4783	0	0	5	9	2612	1.00613	1
3	6	4816	1.39726	0.294597	5	9	2630	0	0
3	6	4833	1.28182	0.411471	5	9	2633	0.174757	0
3	6	4834	1.54098	0.129844	5	9	2665	1.30638	0.35125
3	6	4841	0.247191	0	5	9	2686	0	0
3	6	4845	0.285851	0	5	9	2693	0.66569	0.441489
3	6	4920	0.155039	0.166371	5	10	15	0	0
3	6	4932	2.49357	0.276884	5	10	24	0.528571	0.171993
3	6	4936	0.352949	0.268765	5	10	27	0.874126	0.265682
3	6	4969	0	0	5	10	30	1.91532	0.589812
3	6	4981	1.05198	0.170448	5	10	32	1.32338	0.182579
3	6	4990	0	0	5	10	43	1.47009	0.0577094
3	6	5005	1.58484	0.386471	5	10	46	1.19898	0.215
3	6	5067	0	0	5	10	47	1.84287	0.11816
3	6	5088	0	0	5	10	51	0	0
3	6	5116	0	0	5	10	52	2.29801	0.0892711
3	6	5150	0.757653	0.260813	5	10	76	1.19221	0.268969
3	6	5169	1.00935	0.104524	5	10	95	1.37228	0.653261
3	6	5184	0.591398	0.242305	5	10	97	1.32104	0
3	6	5203	1.68217	0.70307	5	10	99	0.673982	0.0667019
3	6	5204	0	0	5	10	134	0	0
3	6	5207	0.0697674	0	5	10	148	0.129412	0
3	6	5217	0	0	5	10	152	1.1846	0.0315073
3	6	5224	1.23469	0.499138	5	10	160	1.06211	0.40228
3	6	5294	1.11835	0.663439	5	10	163	1.28571	0.156693
3	6	5303	0	0	5	10	171	1.1417	0
3	6	5353	0.905618	0.203158	5	10	172	0	0
3	6	5364	0.706459	0.280592	5	10	179	0	0
3	6	5404	0	0.294825	5	10	180	1.97826	0.366324
3	6	5460	0	0	5	10	194	0	0
3	6	5464	0.525818	0.489573	5	10	246	1.2963	0
3	6	5489	0.0853659	0	5	10	258	0	0
3	6	5517	0.407407	0.153545	5	10	261	0.483871	0.218014
3	6	5528	0.558548	0.262178	5	10	285	1.06642	0.446271
3	6	5535	0	0	5	10	287	0	0
3	6	5550	1.9701	0.470466	5	10	288	0	0
3	6	5564	1.54918	0.318242	5	10	300	0.225146	0
3	6	5620	0.511494	0.028371	5	10	314	1.09375	0.384654
3	6	5639	0.762002	0.117692	5	10	330	1.62541	0
3	6	5642	0.28125	0	5	10	335	0	0
3	6	5666	1.49602	0.167414	5	10	348	0	0
3	6	5667	0.900123	0.0863307	5	10	365	2.7501	0.0308322
3	6	5717	0	0	5	10	368	0.875342	0.347293
3	6	5742	0	0	5	10	375	0	0
3	6	5743	2.27597	0.296094	5	10	390	1.60621	0.122652
3	6	5752	0.260217	0.0772982	5	10	412	1.32812	0.403358
3	6	5776	0.185567	0	5	10	417	0	0
3	6	5799	0.353448	0.0806531	5	10	420	0.887931	0.142463
3	6	5808	0.730263	0	5	10	439	0	0
3	6	5815	0.0815217	0	5	10	473	0	0
3	6	5947	0	0	5	10	532	0	0
3	6	5969	1.58824	1	5	10	568	0	0
3	6	5982	0	0	5	10	616	2.82857	0.195137
3	6	5989	0.65368	0.270467	5	10	635	1.16495	0.151275
3	6	5998	0	0	5	10	656	0	0
3	6	6072	0	0	5	10	733	2.59107	0.759988
3	6	6079	0.382951	0	5	10	741	2.23065	0.141263
3	6	6140	0	0	5	10	750	1.6	0.0383958
3	6	6197	1.60684	0.214466	5	10	780	0	0
3	6	6210	0.722689	0.043996	5	10	867	0	0
3	6	6215	0.766667	0.278623	5	10	871	0	0
3	6	6253	0	0	5	10	881	0.930816	0
3	6	6261	0	0	5	10	886	0.970874	0.0934692
3	6	6262	1.05858	0.0565654	5	10	896	0.764349	0.417549
3	6	6310	0.0255556	0	5	10	907	0.229299	0
3	6	6316	0.833258	0.307533	5	10	917	0	0
3	6	6334	0	0	5	10	932	0.0463392	0
3	6	6903	0.234787	0.127351	5	10	937	0	0
4	7	52	1.55682	0.271901	5	10	939	1.22446	0.474
4	7	83	0	0	5	10	948	1.35102	0.184417
4	7	90	0	0	5	10	961	0	0
4	7	120	0	0	5	10	963	1.44211	0.135103
4	7	132	0	0	5	10	971	0	0
4	7	183	0	0	5	10	980	0.0470588	0
4	7	185	1.53846	0.224344	5	10	991	0	0
4	7	259	0	0	5	10	1015	0.385965	0
4	7	267	2.14545	0.66839	5	10	1016	0	0
4	7	279	0	0	5	10	1025	0	0
4	7	299	0	0	5	10	1048	0	0
4	7	380	0.470588	0	5	10	1058	0	0
4	7	417	0	0	5	10	1160	2.71423	0.404574
4	7	423	0.532048	0.310778	5	10	1196	0.620567	0.436395
4	7	451	0.255319	0	5	10	1220	1.95877	0.347573
4	7	463	0.28169	0	5	10	1244	1.82006	0.0631461
4	7	466	0	0	5	10	1257	2.08257	0.263506
4	7	469	2.35068	0.590508	5	10	1263	1.85301	0.3657
4	7	482	0	0	5	10	1268	1.10268	0
4	7	498	0	0	5	10	1274	1.07243	0.391452
4	7	519	0	0	5	10	1285	0	0
4	7	522	0.309463	0.488202	5	10	1286	0	0
4	7	555	0	0	5	10	1302	1.15044	0.0283033
4	7	617	0	0	5	10	1323	0	0
4	7	680	0.968254	0.0673402	5	10	1412	0.77253	0.115337
4	7	725	0.105263	0	5	10	1414	1.5158	0.360425
4	7	734	0	0	5	10	1429	1.76413	0.456205
4	7	750	0	0	5	10	1486	0	0
4	7	767	1.47514	0.671619	5	10	1497	2.43023	0.365788
4	7	822	0.866819	0.230326	5	10	1508	0.227273	0
4	7	825	0.604511	0.136022	5	10	1530	1	0.165185
4	7	827	2.50101	0.314696	5	10	1545	0	0
4	7	828	2.84694	0.663541	5	10	1547	1.23917	0.260084
4	7	834	1.63235	0.313968	5	10	1565	0	0
4	7	868	0	0	5	10	1582	0	0
4	7	949	0	0	5	10	1601	0	0
4	7	955	0.5625	0.0718803	5	10	1651	0	0
4	7	990	1.15967	0.640467	5	10	1661	0	0
4	7	1033	1.73232	0.384653	5	10	1688	1.68846	0.67139
4	7	1059	0.69	0.0884763	5	10	1703	1.76045	0.304877
4	7	1098	1.96364	0.55362	5	10	1717	1.60544	0.420963
4	7	1103	0	0	5	10	1733	0.306667	0
4	7	1109	0	0	5	10	1771	0.0226764	0
4	7	1120	2.10528	0.511954	5	10	1780	0	0
4	7	1135	0	0	5	10	1786	0	0
4	7	1139	3.05263	0.683572	5	10	1787	0	0
4	7	1159	0	0	5	10	1793	0	0
4	7	1194	2.94262	0.314742	5	10	1798	1.66119	0.566295
4	7	1207	1.14835	0.349291	5	10	1813	0	0
4	7	1226	2.40594	0.286383	5	10	1816	0	0
4	7	1286	2.43319	0.395781	5	10	1829	0	0
4	7	1291	1.41935	0.192345	5	10	1843	2.55118	0.173622
4	7	1337	0	0	5	10	1846	0	0
4	7	1355	0.196906	0.255424	5	10	1863	0	0
4	7	1369	2.35088	0.499381	5	10	1898	0	0
4	7	1372	1.62295	0.43908	5	10	1946	0.969866	0.155035
4	7	1425	1.40317	0.603341	5	10	1959	1.34146	0.0346861
4	7	1429	0.872727	0.0626656	5	10	1965	1.7216	0.179898
4	7	1432	1.06202	0.141669	5	10	1966	1.24104	0.3678
4	7	1439	1.5517	0.729354	5	10	1989	0.344538	0
4	7	1453	2.41176	0.230906	5	10	1990	1.5124	0.391688
4	7	1459	0	0	5	10	1996	2.49585	0.691658
4	7	1476	0.4375	0	5	10	2006	0	0
4	7	1546	0	0	5	10	2027	0.810731	0.282741
4	7	1593	3.02655	0.662253	5	10	2038	0	0
4	7	1613	2.10661	0.450562	5	10	2052	0	0
4	7	1629	0.646061	0.0284476	5	10	2055	0	0
4	7	1630	0	0	5	10	2057	0	0
4	7	1633	0.197531	0	5	10	2067	0.398148	0
4	7	1670	0	0	5	10	2094	0.560748	0
4	7	1677	1.26923	0.0676379	5	10	2122	0	0
4	7	1678	0.050905	0.0841065	5	10	2135	0.411765	0
4	7	1691	0.676923	0.102034	5	10	2192	2.33048	0.256683
4	7	1695	0	0	5	10	2196	1.58127	0.534839
4	7	1698	0.657143	0.204081	5	10	2290	0	0
4	7	1703	0	0	5	10	2307	0	0
4	7	1708	1.86585	0.323088	5	10	2315	1.20679	0.394033
4	7	1730	0	0	5	10	2316	0.274841	0
4	7	1742	0.905882	0.0806899	5	10	2319	2.08914	0.882073
4	7	1775	1.25472	0.340713	5	10	2329	0.238462	0
4	7	1781	0	0	5	10	2337	0	0
4	7	1800	0	0	5	10	2340	0	0
4	7	1858	0	0	5	10	2352	1.38251	0
4	7	1889	0	0	5	10	2358	0	0
4	7	1902	0.526316	0.0770919	5	10	2392	0	0
4	7	1905	0.648352	0.0397011	5	10	2397	0	0
4	7	1906	0	0	5	10	2405	0	0
4	7	1914	0	0	5	10	2414	0	0
4	7	1918	0	0	5	10	2480	1.39949	0.558806
4	7	1928	0	0	5	10	2494	1.4033	0.202933
4	7	1934	1.33948	0.245221	5	10	2510	0	0
4	7	1937	0	0	5	10	2515	1.09574	0
4	7	1948	0	0	5	10	2524	1.77006	0.190933
4	7	1960	0	0	5	10	2525	2.47581	0.493152
4	7	1976	0	0	5	10	2526	0.630326	0
4	7	1982	0.657407	0.217075	5	10	2559	0.721495	0.337693
4	7	1992	2.33333	0.335838	5	10	2564	1.77959	0
4	7	1999	0.513043	0.00427582	5	10	2584	0.0725806	0.356236
4	7	2001	0.608696	0.246152	5	10	2615	0	0
4	7	2010	0	0	5	10	2705	0	0
4	7	2022	0	0	5	10	2822	0.173469	0
4	7	2035	0	0
4	7	2051	0	0
4	7	2052	0	0
4	7	2058	0	0
4	7	2059	0	0
4	7	2062	0	0
4	7	2064	0	0
4	7	2080	0.79595	0.0145689
4	7	2084	0	0
4	7	2086	0	0
4	7	2103	0	0
4	7	2130	0	0
4	7	2132	0	0
4	7	2162	0	0
4	7	2170	0	0
4	7	2200	0	0
4	7	2205	0	0
4	7	2212	0	0
4	7	2247	0	0
4	7	2279	0	0
4	7	2298	0	0
4	7	2329	0	0
4	7	2348	0	0
4	7	2375	0	0
4	7	2523	1.46869	0.494601
4	7	2565	0	0
4	7	2603	1.20251	0.162499
4	7	2647	1.08904	0.28102
4	7	2687	0.899635	0.127732
4	7	2688	0	0
4	7	2736	0	0
4	7	2757	0	0
4	7	2776	0	0
4	7	2795	1.50806	0.358808
4	7	2805	2.88401	0.436589
4	7	2823	0	0
4	7	2852	0	0
4	7	2854	0	0
4	7	2867	2.36842	0.189471
4	7	2869	1.56999	0.469338
4	7	2883	0	0
4	7	2921	0.684615	0.169876
4	7	2928	0	0
4	7	2965	0	0
4	7	2986	0	0
4	7	3034	0.595041	0.0641629
4	7	3037	0	0
4	7	3058	0	0
4	7	3105	0	0
4	7	3155	0	0
4	7	3305	0	0
4	7	3396	0	0
4	7	3404	0	0.0876657
4	7	3484	1.6129	0.0268143
4	7	3561	0	0
4	7	3564	2.89852	0.365578
4	7	3578	0	0
4	7	3626	0.953125	0.270856
4	7	3630	0	0
4	7	3705	0	0
4	7	3783	0	0
4	7	3831	0	0.0567772
4	7	3837	0	0
4	7	3849	0.317073	0
4	7	3909	0	0
4	7	3913	0	0
4	7	3970	0	0
4	7	4093	0	0
4	7	4114	0	0
4	7	4319	1.08297	0.458277
4	7	4384	0.0181818	0
4	7	4417	2.86273	0.875924
4	7	4493	2.26923	0.173363
4	7	4511	2	0.141325
4	7	4543	2.20896	0.227709
4	7	4568	1.34351	0.338704
4	7	4593	2.3125	0.542303
4	7	4658	0	0
4	7	4660	0	0
4	7	4668	0	0
4	7	4720	0	0
4	7	4744	0	0
4	7	4750	0	0
4	7	4818	0	0
4	7	4855	0	0
4	7	4872	0	0
4	7	4878	0	0
4	7	4941	0	0
4	7	4983	0	0
4	7	5002	0	0
4	7	5043	0	0
4	7	5060	0	0
4	7	5136	0	0
4	7	5169	3.71154	0.457083
4	7	5210	3.46939	0.640062
4	7	5242	0	0
4	7	5255	1.33803	0.267954
4	7	5289	3.12857	0.353226
4	7	5308	0.265734	0
4	7	5329	0	0
4	7	5375	0.365079	0
4	7	5382	0	0
4	7	5385	0	0
4	7	5424	3.83908	0.890442
4	7	5438	0.658824	0
4	7	5489	0	0
4	7	5501	0	0
4	7	5507	2.01493	0.312131
4	7	5528	2.02392	0.387757
4	7	5579	0	0
4	7	5588	0	0
4	7	5605	0	0
4	7	5642	0	0
4	7	5797	0	0
4	7	5805	0	0
4	7	5869	1.41237	0.543321
4	7	5902	0.674419	0
4	7	5960	0	0
4	7	5968	2.01471	0.500121
4	7	5989	1.9	0.15073
4	7	6000	0.454475	0.360991
4	7	6282	0	0
4	7	6399	0.22	0
4	7	6406	2.50714	0.0898168
4	7	6416	0	0
4	7	6436	0	0
4	7	6618	0	0
4	7	6782	1.16901	0.33054
4	7	6787	0	0
4	7	6943	0.329285	0
4	7	6964	0	0
4	7	6974	3.06019	0.519592
4	7	7059	3.13546	0.636406
4	7	7099	0.511765	0.0706573
4	7	7197	0	0
4	7	7414	0	0
4	7	7624	3.38889	0.150593
4	7	7691	2.05	0.622477
4	7	7746	2.08824	0.430768
4	7	7858	0	0
4	7	7984	2.2243	0.4119
4	7	7995	2.69369	0.237134
4	7	8662	0.413063	0.409599
4	7	8681	2.00909	0.169471
4	7	8886	0	0
4	7	8887	0	0
4	7	8889	0	0
4	7	8921	0	0
4	8	17	0	0
4	8	33	0	0
4	8	86	0	0
4	8	102	2.03393	0.243375
4	8	121	0	0
4	8	145	0	0
4	8	146	0	0
4	8	159	1.64512	0.0453317
4	8	188	2.3871	0.344003
4	8	231	0.273684	0
4	8	257	0.230254	0.173705
4	8	273	0.957343	0.167372
4	8	301	1.19444	0.175581
4	8	331	1.71974	0.160255
4	8	336	0.28125	0
4	8	376	0	0
4	8	391	1.8227	0.202379
4	8	432	0	0
4	8	442	0	0
4	8	447	2.22222	0.454163
4	8	448	0	0
4	8	497	1.31884	0.27967
4	8	502	0	0
4	8	545	1.01852	0.213275
4	8	554	1.18887	0.121485
4	8	560	0.352381	0
4	8	568	2.82609	0.682237
4	8	577	1.51613	0
4	8	584	0	0
4	8	598	1.36568	0.298039
4	8	600	2.42743	0.38431
4	8	604	1.04103	0.683815
4	8	616	0.780014	0.190358
4	8	623	2.95082	0.271174
4	8	643	0	0
4	8	656	1.86667	0.270058
4	8	662	0	0
4	8	685	1.17978	0.196602
4	8	690	0	0
4	8	728	0	0
4	8	736	0.527405	0.141775
4	8	750	1.94771	0.193764
4	8	766	3.06977	0.360553
4	8	782	0.259259	0.372405
4	8	813	0.342081	0.226113
4	8	825	1.66435	0.342638
4	8	874	0	0
4	8	879	1.10877	0.384653
4	8	890	0.174757	0
4	8	920	1.85216	0.505379
4	8	967	1.19605	0.0554051
4	8	990	1.62949	0.522468
4	8	1037	0	0
4	8	1043	1.68808	0.308157
4	8	1137	0.136625	0
4	8	1138	0.788767	0.271527
4	8	1165	2	0.498533
4	8	1199	2.15221	0.199968
4	8	1203	3.12784	0.728737
4	8	1226	1.73077	0.648738
4	8	1233	0	0
4	8	1234	1.43443	0.0263394
4	8	1350	0.111408	0.212963
4	8	1392	1.98701	0.100309
4	8	1428	2.33333	0.835463
4	8	1444	0	0
4	8	1445	0.121212	0
4	8	1473	2.56164	0.354112
4	8	1502	0	0
4	8	1532	0	0
4	8	1561	1.23559	0.303564
4	8	1572	0	0.131767
4	8	1592	0	0
4	8	1601	0	0
4	8	1622	0.0784314	0
4	8	1677	0	0
4	8	1678	0	0
4	8	1698	0	0
4	8	1811	0	0
4	8	1848	0	0
4	8	1881	0	0
4	8	1895	0	0
4	8	1943	0	0
4	8	1970	0.9	0.0515316
4	8	2063	0.0923077	0
4	8	2074	0.385417	0.0728129
4	8	2112	1.37678	0.407889
4	8	2124	2.13127	0.571619
4	8	2197	0.215729	0.128289
4	8	2214	0	0
4	8	2238	2.33333	0.289101
4	8	2267	2.19033	0.319857
4	8	2295	1.06333	0.118906
4	8	2319	0.147059	0
4	8	2331	0	0
4	8	2480	1.13383	0.00561781
4	8	2511	1.05682	0.18162
4	8	2512	0	0
4	8	2652	0	0
4	8	2798	0	0
4	8	2825	0.171007	0.0633824
4	8	2865	0.474359	0.106237
4	8	2867	0.88907	0.15706
4	8	2900	0.848631	0.154017
4	8	2904	0	0
4	8	2924	1.816	0.503028
4	8	2930	1.58502	0.109123
4	8	2931	0.745455	0.0417974
4	8	2957	1.47339	0.501804
4	8	2998	0.817734	0
4	8	3006	0.350476	0.177972
4	8	3025	2.97696	0.319731
4	8	3034	1.3253	0.216288
4	8	3072	3.90625	0.17132
4	8	3073	1.95732	0.213376
4	8	3097	0.14717	0
4	8	3160	0	0
4	8	3198	0.85472	0.317389
4	8	3202	0.673469	0.13022
4	8	3243	0	0
4	8	3454	0	0
4	8	3466	0	0
4	8	3523	0	0
4	8	3545	0	0
4	8	3562	1.29362	0.123305
4	8	3589	0	0
4	8	3596	0.186047	0.0508491
4	8	3611	0	0
4	8	3639	0	0
4	8	3664	1.28571	0
4	8	3776	0.424138	0.304464
4	8	3781	1.13131	0.12333
4	8	3843	0.415094	0
4	8	3857	0.0837743	0
4	8	3866	0.887086	0.20324
4	8	3951	0.980769	0.620825
4	8	3977	0.642857	0.294599
4	8	4058	1.58824	0.383552
4	8	4106	0.434968	0
4	8	4174	0	0
4	8	4175	0	0
4	8	4193	0	0
4	8	4265	0	0
4	8	4278	0	0
4	8	4289	0	0
4	8	4302	0.0491803	0
4	8	4366	0.822069	0.20073
4	8	4448	0	0
4	8	4615	0	0
4	8	4657	2.09666	0.490485
4	8	4681	0.211501	0
4	8	4770	0	0
4	8	4785	1.85986	0.323167
4	8	4806	2.3461	0.72536
4	8	4810	0.949812	0.311708
4	8	4849	0.781016	0.240069
4	8	4904	0	0
4	8	5011	0	0
4	8	5097	0	0
4	8	5108	0	0
4	8	5130	0.520833	0
4	8	5166	0.133333	0
4	8	5237	1.22384	0.153656
4	8	5257	0	0
4	8	5329	0	0
4	8	5333	0.676768	0.194324
4	8	5354	0	0
4	8	5361	0	0
4	8	5390	2.37576	0.515439
4	8	5420	1.88652	0.264634
4	8	5459	2.86567	0.553196
4	8	5495	1.44012	0
4	8	5497	2.08684	0.382274
4	8	5573	0	0
4	8	5645	0	0
4	8	5667	0.788732	0.565706
4	8	5882	0.861538	0.304719
4	8	5908	0	0
4	8	5951	0	0
4	8	5986	0	0
4	8	6239	0	0.131045
4	8	6268	0.258715	0
4	8	6325	2.24118	0.381046
4	8	6326	2.18214	0.217041
4	8	6393	0	0
4	8	6437	0	0
4	8	6457	1.57292	0.369807
4	8	6461	0	0
4	8	6499	1.01299	0
4	8	6552	0	0
4	8	6563	1.94416	0.32294
4	8	6745	0	0
4	8	6801	1.9867	0.222484
4	8	6921	1.40321	0.369225
4	8	6993	1.42289	0.171947
4	8	7083	0.578335	0.237768
4	8	7253	0	0
4	8	7327	0	0
4	8	7358	0	0
4	8	7382	0	0
4	8	7531	0.415786	0.0390035
4	8	7599	0	0
4	8	7713	0.974138	0
4	8	7741	0	0.0986418
5	9	34	0	0
5	9	79	0	0
5	9	90	0	0
5	9	122	0	0
5	9	184	0.810127	0.160531
5	9	196	0	0
5	9	226	1.76165	0.234321
5	9	292	0.345882	0
5	9	306	0	0
5	9	342	0.824042	0.275016
5	9	352	0	0
5	9	381	1.45389	0.627798
[truncated: 1,118 more rows]

## Sheet: Fig_8_j
			Depth from L1/2 border (um)										raw data: sheet (i)
SSE	C/E	ID_mouse	0-25	25-50	50-75	75-100	100-125	125-150	150-175	175-200	200-225
Pre	Control	1	1.33655	1.27374	1.41287	1.45281	1.35016	1.18463	1.01001	1.12178	0.871108
Pre	Control	2	0.950934	1.05436	1.19944	1.27501	1.12067	0.990077	0.841107	1.01544	0.658212
Pre	Control	3	0.63952	1.06235	1.20757	1.34779	1.19867	1.14771	0.978926	0.817944	0.695446
Pre	Control	4	0.602942	1.25364	1.42817	1.17582	1.38252	1.42975	1.43662	1.50735	1.48182
Pre	Control	5	0.778827	0.942773	1.16804	1.01815	1.0555	0.883625	1.10986	1.66419	1.11921
Pre	Control	6	0.913068	1.45757	1.51493	1.68665	1.43933	1.58771	1.65265	1.27422	1.34712
Pre	Exp.	1	1.44748	1.39342	1.28214	1.39197	1.12198	1.45492	0.894472	1.20672	0.670845
Pre	Exp.	2	1.12548	1.1245	1.12725	1.15272	1.35297	1.51206	1.45748	0.37298	0.586667
Pre	Exp.	3	0.722292	1.23787	1.28706	1.39701	1.27172	1.39968	1.3062	1.4823	1.13567
Pre	Exp.	4	1.92543	1.66454	2.02077	1.93643	1.8611	1.53279	1.52136	NaN	0.654622
Pre	Exp.	5	1.33394	1.22831	1.28503	1.26446	1.50582	1.51694	1.51271	1.06275	1.28138
Post	Control	1	0.408073	0.331694	0.372965	0.353406	0.31604	0.247038	0.186988	0.192109	0.135735
Post	Control	2	0.298919	0.282646	0.305243	0.269846	0.288312	0.237652	0.110524	0.222856	0.0842974
Post	Control	3	0.221515	0.243201	0.298772	0.320927	0.294676	0.234284	0.177194	0.227719	0.156616
Post	Control	4	0.197493	0.24373	0.310219	0.187309	0.273675	0.278877	0.268779	0.229555	0.228448
Post	Control	5	0.252595	0.243186	0.280999	0.294583	0.236378	0.208504	0.252179	0.234339	0.171147
Post	Control	6	0.230506	0.328898	0.309442	0.284677	0.27522	0.271114	0.255449	0.211393	0.2234
Post	Exp.	1	0.344239	0.339848	0.315392	0.330947	0.262367	0.306491	0.182737	0.15929	0.112259
Post	Exp.	2	0.225068	0.309419	0.253772	0.24578	0.312453	0.287787	0.218645	0	0
Post	Exp.	3	0.112315	0.298988	0.311522	0.320198	0.273685	0.280739	0.240938	0.289226	0.104777
Post	Exp.	4	0.306096	0.286547	0.31925	0.280253	0.316759	0.211214	0.227129	NaN	0.0373275
Post	Exp.	5	0.47398	0.251964	0.25477	0.210338	0.232749	0.229933	0.168538	0.13266	0.17581

## Sheet: Fig_8_k
			x - PreSSE										raw data: sheet (i)
	C/E	ID_mouse	0	0-0.5	0.5-1.0	1.0-1.5	1.5-2.0	2.0-2.5	2.5-3.0	3.0-3.5	3.5-4.0
y - CDF	Control	1	0.425287	0.514943	0.645977	0.802299	0.908046	0.958621	0.97931	0.993103	1
	Control	2	0.342513	0.475043	0.672978	0.862306	0.946644	0.977625	0.994836	1	1
	Control	3	0.28932	0.436893	0.627184	0.821359	0.926214	0.984466	0.994175	1	1
	Control	4	0.492274	0.593819	0.697572	0.790287	0.863135	0.944812	0.97351	0.993377	1
	Control	5	0.439252	0.571963	0.740187	0.852336	0.928972	0.975701	0.992523	0.998131	1
	Control	6	0.301695	0.374576	0.515254	0.676271	0.840678	0.937288	0.969492	0.991525	1
	Exp.	1	0.380769	0.480769	0.626923	0.769231	0.880769	0.95	0.976923	0.996154	1
	Exp.	2	0.501818	0.585455	0.705455	0.84	0.909091	0.963636	0.985455	1	1
	Exp.	3	0.471033	0.549118	0.65995	0.81864	0.914358	0.964736	0.992443	0.997481	1
	Exp.	4	0.461095	0.492795	0.602305	0.697406	0.806916	0.878963	0.927954	0.979827	1
	Exp.	5	0.393768	0.473088	0.594901	0.770538	0.903683	0.971671	0.991501	0.997167	1
	Exp.-Control		0.059973	0.0217056	-0.011952	-0.0216468	-0.0193179	-0.0172843	-0.00911915	-0.00189703	0

## Sheet: Fig_8_l
			x - PostSSE												raw data: sheet (i)
SSE	C/E	ID_mouse	0	0-0.1	0.1-0.2	0.2-0.3	0.3-0.4	0.4-0.5	0.5-0.6	0.6-0.7	0.7-0.8	0.8-0.9	0.9-1.0
y - CDF	Control	1	0.438073	0.518349	0.626147	0.720183	0.795872	0.883028	0.954128	0.986239	0.995413	1	1
	Control	2	0.43299	0.506873	0.635739	0.730241	0.833333	0.920962	0.97079	0.982818	0.991409	0.994845	1
	Control	3	0.401942	0.466019	0.615534	0.724272	0.821359	0.897087	0.947573	0.96699	0.98835	0.998058	1
	Control	4	0.565121	0.629139	0.719647	0.799117	0.887417	0.922737	0.95585	0.986755	0.993377	1	1
	Control	5	0.480374	0.585047	0.678505	0.779439	0.861682	0.934579	0.975701	0.986916	1	1	1
	Control	6	0.37479	0.447059	0.57479	0.705882	0.813445	0.895798	0.942857	0.969748	0.988235	0.998319	1
	Exp.	1	0.442308	0.484615	0.584615	0.715385	0.819231	0.884615	0.942308	0.973077	0.996154	0.996154	1
	Exp.	2	0.669091	0.698182	0.752727	0.818182	0.872727	0.912727	0.927273	0.956364	0.96	0.974545	1
	Exp.	3	0.56927	0.61461	0.695214	0.770781	0.838791	0.894207	0.947103	0.972292	0.989924	0.997481	1
	Exp.	4	0.532951	0.590258	0.676218	0.770774	0.839542	0.879656	0.939828	0.982808	0.991404	1	1
	Exp.	5	0.546742	0.603399	0.716714	0.78187	0.86119	0.915014	0.949008	0.966006	0.98017	0.991501	1
	Exp.-Control		0.103191	0.0727986	0.0433709	0.028209	0.0107779	-0.0117881	-0.0167125	-0.00980162	-0.00926689	-0.00660079	0

## Sheet: Fig_8_m
			x - PreSSE				raw data: sheet (i)
	C/E	ID_mouse	Low	Mid	High
y - Probability	Control	1	0.513761	0.286697	0.197248
	Control	2	0.474227	0.386598	0.137457
	Control	3	0.436893	0.384466	0.178641
	Control	4	0.593819	0.196468	0.209713
	Control	5	0.571963	0.280374	0.147664
	Control	6	0.371429	0.29916	0.321008
	Exp.	1	0.480769	0.288462	0.230769
	Exp.	2	0.585455	0.254545	0.16
	Exp.	3	0.549118	0.269521	0.18136
	Exp.	4	0.489971	0.203438	0.30086
	Exp.	5	0.473088	0.29745	0.229462

## Sheet: Fig_8_n
			PostSSE				raw data: sheet (i)
	C/E	ID_mouse	Low	Mid	High
y - Probability	Control	1	0.518349	0.43578	0.0458716
	Control	2	0.506873	0.463918	0.0292096
	Control	3	0.466019	0.481553	0.0524272
	Control	4	0.629139	0.326711	0.0441501
	Control	5	0.585047	0.390654	0.0242991
	Control	6	0.447059	0.495798	0.0571429
	Exp.	1	0.484615	0.457692	0.0576923
	Exp.	2	0.698182	0.229091	0.0727273
	Exp.	3	0.61461	0.332494	0.0528967
	Exp.	4	0.590258	0.34957	0.0601719
	Exp.	5	0.603399	0.345609	0.0509915

## Sheet: Fig_8_o
	Sampling	x - PreSSE
		0-0.5	0.5-1.0	1.0-1.5	1.5-2.0	2.0-2.5	2.5-3.0	3.0-3.5	3.5-4.0
y - Difference in Probability	1	0.0202488	-0.0328374	-0.00934408	0.00281922	0.00237366	0.00831909	0.00740636	0.00192914
	2	0.0211107	-0.0333938	-0.00854229	0.00291213	0.00227785	0.00802991	0.00681054	0.00172519
	3	0.0224846	-0.0333435	-0.0101369	0.00218335	0.00224891	0.00830771	0.0072766	0.00188448
	4	0.0224853	-0.0338423	-0.00902472	0.00248902	0.00199388	0.00800851	0.00700256	0.00185038
	5	0.0203206	-0.033284	-0.00905138	0.00308236	0.00254401	0.00814906	0.00725442	0.00184999
	6	0.0214211	-0.0328526	-0.00951389	0.00231923	0.00156021	0.00828947	0.00758914	0.00202534
	7	0.021538	-0.0335433	-0.00880574	0.00287823	0.00219252	0.00799919	0.0068978	0.00183835
	8	0.0201569	-0.0323013	-0.00784997	0.00268251	0.00207916	0.00784618	0.00672234	0.00166292
	9	0.0221364	-0.033927	-0.0091651	0.00260103	0.00217403	0.00816085	0.00705341	0.00189469
	10	0.0214118	-0.0328892	-0.0104115	0.00254171	0.00212923	0.0083973	0.00763168	0.00203549

## Sheet: Fig_8_p
	Sampling	x - PostSSE
		0-0.1	0.1-0.2	0.2-0.3	0.3-0.4	0.4-0.5	0.5-0.6	0.6-0.7	0.7-0.8	0.8-0.9	0.9-1.0
y - Difference in Probability	1	0.0706405	-0.0286757	-0.0148712	-0.0172839	-0.0222658	-0.00451991	0.00702044	0.000674089	0.0027583	0.00652304
	2	0.0756334	-0.0296242	-0.0163168	-0.0179026	-0.0229921	-0.0052874	0.00674684	0.000359866	0.00273362	0.0066494
	3	0.0707255	-0.0289032	-0.0148423	-0.0172701	-0.0221227	-0.00448582	0.00705096	0.00062115	0.00269201	0.00653447
	4	0.0740188	-0.0296072	-0.0154885	-0.0175897	-0.0228003	-0.00540167	0.00685545	0.00039785	0.00274853	0.00686674
	5	0.0743886	-0.030313	-0.015584	-0.0175538	-0.0226553	-0.00494212	0.00712631	0.000207912	0.00257227	0.00675306
	6	0.0729915	-0.0293585	-0.0153628	-0.0178212	-0.0224742	-0.00510568	0.00692319	0.000597923	0.00280712	0.00680283
	7	0.07199	-0.0294682	-0.014397	-0.0171585	-0.0225404	-0.00518999	0.00680162	0.000709754	0.00260957	0.00664321
	8	0.0733352	-0.0295075	-0.0157246	-0.017962	-0.0223337	-0.00428516	0.00700954	0.000345829	0.00261945	0.00650304
	9	0.0710135	-0.0288697	-0.0149657	-0.0172767	-0.0220792	-0.00421808	0.00681048	0.000688524	0.00250633	0.00639046
	10	0.0745626	-0.0295007	-0.0162523	-0.0180323	-0.022419	-0.00480677	0.00664234	0.000512083	0.00274044	0.0065536

## Sheet: Fig_8_q
			x - PreSSE
		Sampling	Low	Mid	High
y - Proportional Change	Random	1	1.82542	4.06497	7.13621
	Random	2	1.55712	4.43695	7.55922
	Random	3	1.51209	4.58711	7.42977
	Random	4	1.52536	4.02251	7.70892
	Random	5	1.40873	4.9761	6.53508
	Random	6	1.92472	3.45161	7.29809
	Random	7	1.45478	4.48199	7.28099
	Random	8	1.7713	3.68379	7.15717
	Random	9	1.73027	3.76526	7.50993
	Random	10	1.66955	4.30621	6.89871
	E vs C	1	7.3183	-10.0255	20.2984
	E vs C	2	7.37031	-9.39083	19.2552
	E vs C	3	6.98622	-9.23244	19.816
	E vs C	4	7.07178	-9.43742	20.2664
	E vs C	5	6.90236	-8.98207	19.4557
	E vs C	6	7.30571	-9.56501	19.6788
	E vs C	7	6.73785	-8.89267	20.0057
	E vs C	8	7.42366	-10.832	21.6329
	E vs C	9	6.7839	-9.72477	21.1803
	E vs C	10	7.41539	-9.57222	19.1749

## Sheet: Fig_8_r
			x - PostSSE
		Sampling	Low	Mid	High
y - Proportional Change	Random	1	1.78281	5.04651	10.1318
	Random	2	1.81583	4.74949	10.3489
	Random	3	1.54336	4.80061	11.7984
	Random	4	1.82296	4.94776	8.85692
	Random	5	1.78769	5.16975	10.6727
	Random	6	1.33572	5.6828	11.1336
	Random	7	2.05767	4.40811	9.59031
	Random	8	2.60959	4.03208	9.37058
	Random	9	1.64373	5.79874	8.31316
	Random	10	1.97915	4.64456	11.0389
	E vs C	1	16.4198	-19.8861	53.1773
	E vs C	2	15.2389	-18.8783	54.8729
	E vs C	3	15.5309	-19.1717	53.6831
	E vs C	4	15.1627	-18.8668	54.0803
	E vs C	5	15.5925	-19.1936	53.0642
	E vs C	6	15.6534	-19.3105	54.2831
	E vs C	7	15.2502	-18.7636	53.8609
	E vs C	8	14.8548	-18.5284	54.7973
	E vs C	9	15.3099	-18.7945	53.1068
	E vs C	10	15.1979	-18.6981	53.213
