# Supplementary material for: An adaptive behavioral control motif mediated by cortical axo-axonic inhibition
Source: Nat Neurosci. 2023 Jul 20;26(8):1379–93. doi: 10.1038/s41593-023-01380-x (PMC10400431; doi:10.1038/s41593-023-01380-x)
Supplement: Source Data Extended Data Fig. 1 — Statistical source data. [file 41593_2023_1380_MOESM14_ESM.xlsx]

## Sheet: EDF_1_c
		Speed		Speed
		Exp		CaMKII-TeTxLC
	Session	Mean	SEM	Mean	SEM
	1	0.104138	0.00717606	0.116641	0.0152845
	2	0.112009	0.00827348	0.118574	0.00962402
	3	0.129099	0.0122095	0.114713	0.0127471
	4	0.130879	0.0105209	0.11463	0.0147735
	5	0.124816	0.00727248	0.132426	0.013763
	6	0.133374	0.00739416	0.117818	0.0152154
	7	0.138641	0.00889146	0.124585	0.00938021

## Sheet: EDF_1_d
		Acc		Acc
		Exp		CaMKII-TeTxLC
	Session	Mean	SEM	Mean	SEM
	1	1.09258	0.01771	1.32973	0.053118
	2	1.09611	0.01621	1.22305	0.00803481
	3	1.12241	0.01787	1.24627	0.00868016
	4	1.13037	0.01455	1.25444	0.0082648
	5	1.12935	0.01915	1.24444	0.00784863
	6	1.1424	0.01384	1.25989	0.0111386
	7	1.14274	0.0148	1.26577	0.00888285

## Sheet: EDF_1_e
		# of Success		# of Success
		Exp		CaMKII-TeTxLC
	Session	Mean	SEM	Mean	SEM
	1	27.6667	3.76859	13.1429	3.23249
	2	36.8518	5.01698	12.2857	1.62882
	3	43.5556	6.15848	9.14286	2.76396
	4	50.5556	4.96751	17.1429	3.41864
	5	59.4074	6.49573	19.4286	3.1461
	6	66.5926	4.728	18.2857	2.57011
	7	77.4074	4.95054	28.5714	3.7216

## Sheet: EDF_1_f
		Latency		Latency
		Exp		CaMKII-TeTxLC
	Session	Mean	SEM	Mean	SEM
	1	62.1921	23.0912	60.8579	23.7502
	2	32.9077	5.21328	66.3884	12.0267
	3	28.6797	4.85367	112.884	24.2242
	4	19.6821	2.28958	47.0399	6.39966
	5	19.1382	3.16624	42.0675	6.06069
	6	13.5974	1.19193	45.8481	5.95153
	7	11.0921	0.74869	30.0516	5.49171

## Sheet: EDF_1_g
	Proximity
	Exp		CaMKII-TeTxLC
	Early	Late	Early	Late
	0.73496	0.79775	0.61043	0.62
	0.52928	0.78941	0.57115	0.55157
	0.50833	0.78604	0.71179	0.67378
	0.62628	0.65321	0.50203	0.57198
	0.67794	0.68192	0.72388	0.65162
	0.7005	0.75395	0.59983	0.68004
	0.64945	0.59966	0.58545	0.62926
	0.61548	0.87836	0.59257	0.6181
	0.66678	0.72447	0.51015	0.58843
	0.65177	0.67373	0.69031	0.68756
	0.64264	0.60741	0.60838	0.6098
	0.79076	0.6613	0.75782	0.64433
	0.56544	0.76426	0.66054	0.56671
	0.75723	0.88283	0.59364	0.64546
	0.80002	0.69699
	0.86766	0.65977
	0.77075	0.75559
	0.70473	0.78355
	0.59606	0.68708
	0.57295	0.75198
	0.68506	0.70472
	0.64907	0.83008
	0.69665	0.68374
	0.61748	0.87027
	0.70562	0.67912
	0.82073	0.85059
	0.69465	0.70827
	0.71513	0.83666
	0.69993	0.86513
	0.65029	0.71054
	0.59652	0.70024
	0.66733	0.77528
	0.74102	0.79787
	0.62132	0.76459
	0.81055	0.87655
	0.77155	0.74959
	0.61841	0.6993
	0.68076	0.64081
	0.65125	0.63937
	0.75109	0.78706
	0.69237	0.89327
	0.74271	0.70519
	0.71044	0.72806
	0.66295	0.79108
	0.78363	0.7192
	0.69058	0.79958
	0.65598	0.81038
	0.66713	0.80661
	0.55603	0.80246
	0.59362	0.76319
	0.69303	0.91285
	0.5867	0.84308
	0.79004	0.8519
	0.64894	0.74113

## Sheet: EDF_1_h
	Accuracy
	Exp		CaMKII-TeTxLC
	Early	Late	Early	Late
	20.0899	17.1357	6.55263	11.0231
	8.43504	22.6186	4.27474	8.67362
	10.5307	20.3748	6.81557	7.48098
	15.2601	19.6358	5.55992	9.80553
	11.226	18.2834	4.30679	3.43096
	11.5733	19.1511	12.2724	8.03818
	13.6706	13.7692	4.748	8.35429
	6.65375	20.21	8.37339	9.48252
	14.4554	16.865	5.77009	9.28975
	12.288	19.8601	7.9568	7.57674
	11.1166	11.9016	8.05876	6.64159
	14.9381	17.092	7.07046	4.492
	8.48163	23.6774	8.78882	9.67945
	13.4232	23.3723	4.73016	8.74886
	21.0813	17.7872
	19.7516	13.3013
	15.6299	16.5012
	16.7791	20.8898
	11.3474	13.3226
	14.8264	20.6187
	18.0161	17.07
	10.4908	23.483
	20.0115	13.7403
	9.40403	27.0126
	10.2298	18.1991
	21.038	17.6496
	12.2986	17.3744
	17.2502	19.7597
	9.43929	24.0736
	14.9951	15.5969
	14.5491	21.1763
	9.52007	20.0486
	18.7541	21.4901
	15.2573	22.9241
	18.0947	19.0473
	16.4735	19.9287
	7.55962	20.6783
	12.34	15.4341
	12.7976	15.928
	13.1928	21.222
	16.9263	26.349
	19.6049	18.7538
	14.5958	15.7226
	10.5863	14.9899
	17.8496	14.8203
	9.46711	18.041
	17.7214	21.4749
	17.922	21.7268
	9.32716	24.2302
	7.7357	11.4292
	15.1354	26.1438
	9.65592	24.2756
	14.8187	18.531
	16.6035	14.8488

## Sheet: EDF_1_j
	Cumulative Turning angle
	Exp		CaMKII-TeTxLC
	Early	Late	Early	Late
	96802.9	83583.4	45759.5	62100.5
	35384	157071	52875.1	57579.9
	58413.8	108919	56850.3	51439.4
	118394	111239	47325.1	76794.7
	68675	121880	55135	39078.6
	47122.4	67452.2	48623.7	29668.9
	60066.3	137646	32131.9	91601
	26119.3	84022	38536.9	61782.5
	44337.6	67430.3	55444.2	71943.4
	58822.1	83830.1	56622.5	55731.5
	75437.7	90530.2	70168.7	88518.2
	61334.6	126964	32531.1	31564.5
	31518.3	111576	38771.4	53794.7
	38175.8	100509	53947.1	88990.9
	58172.9	103178
	59816.4	94451.7
	38657.4	50102.4
	126645	87649.1
	65821.5	81647.2
	107670	112600
	130378	121543
	36603.9	98182.7
	44930	53832.4
	50440.8	179242
	55936.9	95192.2
	68822.1	87623.7
	58312.9	79055.4
	108004	90276.4
	47050.1	103934
	88733.7	107315
	100172	118128
	43021.2	96999.7
	94124.2	93441.4
	80751.4	155389
	75233.5	92778.8
	62843	79377.8
	60931.4	101387
	75091.9	113239
	81505	121630
	39427.1	172212
	69956.7	98083.6
	76870.8	91766.1
	78659.1	106429
	57499.6	66457.9
	103947	84142.2
	50385.8	84756.8
	142665	165326
	115818	145379
	55751.8	117301
	47069.8	41038.4
	137423	110692
	67461.9	103799
	65786.4	112910
	61039.8	76653
