# Supplementary material for: An adaptive behavioral control motif mediated by cortical axo-axonic inhibition
Source: Nat Neurosci. 2023 Jul 20;26(8):1379–93. doi: 10.1038/s41593-023-01380-x (PMC10400431; doi:10.1038/s41593-023-01380-x)
Supplement: Source Data Extended Data Fig. 2 — Statistical source data. [file 41593_2023_1380_MOESM15_ESM.xlsx]

## Sheet: EDF_2_d
	Session	Movement+	Movement-	Non-movement
	1	72.8632	23.5201	3.61662
	2	66.4944	30.7118	2.79384
	3	65.9623	31.2986	2.73909
	4	65.466	31.4759	3.05815
	5	69.4196	27.4749	3.10546
	6	67.7479	29.3745	2.87763
	7	61.6761	35.4256	2.89839
