# Supplementary material for: An adaptive behavioral control motif mediated by cortical axo-axonic inhibition
Source: Nat Neurosci. 2023 Jul 20;26(8):1379–93. doi: 10.1038/s41593-023-01380-x (PMC10400431; doi:10.1038/s41593-023-01380-x)
Supplement: Source Data Extended Data Fig. 3 — Statistical source data. [file 41593_2023_1380_MOESM16_ESM.xlsx]

## Sheet: EDF_3_i
	Exp				Control
	Session 1		Session 7		Session 1		Session 7
	x	y	x	y	x	y	x	y
	-1	0.000178859	-1	7.1664e-05	-1	0.000124813	-1	0.00017646
	-0.999999	0.000357718	-1	0.000143328	-0.999999	0.000249626	-1	0.00035292
	-0.999999	0.000536577	-1	0.000214992	-0.999999	0.000374438	-1	0.000529381
	-0.999997	0.000715436	-1	0.000286656	-0.999999	0.000499251	-1	0.000705841
	-0.999996	0.000894294	-1	0.00035832	-0.999999	0.000624064	-1	0.000882301
	-0.999996	0.00107315	-1	0.000429984	-0.999999	0.000748877	-1	0.00105876
	-0.999995	0.00125201	-0.999999	0.000501648	-0.999999	0.000873689	-1	0.00123522
	-0.999994	0.00143087	-0.999999	0.000573312	-0.999998	0.000998502	-1	0.00141168
	-0.99999	0.00160973	-0.999999	0.000644976	-0.999997	0.00112332	-1	0.00158814
	-0.999987	0.00178859	-0.999999	0.00071664	-0.999996	0.00124813	-1	0.0017646
	-0.999982	0.00196745	-0.999998	0.000788304	-0.999996	0.00137294	-1	0.00194106
	-0.999982	0.00214631	-0.999998	0.000859968	-0.999992	0.00149775	-1	0.00211752
	-0.999973	0.00232517	-0.999998	0.000931633	-0.99999	0.00162257	-1	0.00229398
	-0.999971	0.00250402	-0.999998	0.0010033	-0.999988	0.00174738	-1	0.00247044
	-0.999963	0.00268288	-0.999998	0.00107496	-0.999986	0.00187219	-1	0.0026469
	-0.999961	0.00286174	-0.999997	0.00114662	-0.999985	0.001997	-0.999999	0.00282336
	-0.999961	0.0030406	-0.999995	0.00121829	-0.999984	0.00212182	-0.999998	0.00299982
	-0.999959	0.00321946	-0.999995	0.00128995	-0.999984	0.00224663	-0.999997	0.00317628
	-0.999946	0.00339832	-0.999995	0.00136162	-0.999984	0.00237144	-0.999996	0.00335274
	-0.999942	0.00357718	-0.999994	0.00143328	-0.999981	0.00249626	-0.999994	0.0035292
	-0.999933	0.00375604	-0.999994	0.00150494	-0.99998	0.00262107	-0.99999	0.00370566
	-0.999925	0.0039349	-0.999993	0.00157661	-0.99998	0.00274588	-0.999985	0.00388212
	-0.999921	0.00411375	-0.999993	0.00164827	-0.999978	0.00287069	-0.999983	0.00405858
	-0.999917	0.00429261	-0.999993	0.00171994	-0.999977	0.00299551	-0.999982	0.00423504
	-0.999914	0.00447147	-0.999992	0.0017916	-0.999977	0.00312032	-0.999979	0.00441151
	-0.999912	0.00465033	-0.999991	0.00186327	-0.999975	0.00324513	-0.999975	0.00458797
	-0.999889	0.00482919	-0.99999	0.00193493	-0.999973	0.00336995	-0.999974	0.00476443
	-0.999886	0.00500805	-0.999987	0.00200659	-0.999972	0.00349476	-0.999972	0.00494089
	-0.999885	0.00518691	-0.999986	0.00207826	-0.999972	0.00361957	-0.999971	0.00511735
	-0.999877	0.00536577	-0.999985	0.00214992	-0.999968	0.00374438	-0.999964	0.00529381
	-0.999877	0.00554463	-0.999985	0.00222159	-0.999965	0.0038692	-0.999963	0.00547027
	-0.999854	0.00572348	-0.999984	0.00229325	-0.999964	0.00399401	-0.999951	0.00564673
	-0.999852	0.00590234	-0.999983	0.00236491	-0.999964	0.00411882	-0.999949	0.00582319
	-0.999846	0.0060812	-0.999983	0.00243658	-0.999962	0.00424363	-0.999947	0.00599965
	-0.999844	0.00626006	-0.999982	0.00250824	-0.999961	0.00436845	-0.999933	0.00617611
	-0.999841	0.00643892	-0.999982	0.00257991	-0.99996	0.00449326	-0.999929	0.00635257
	-0.999825	0.00661778	-0.999982	0.00265157	-0.999958	0.00461807	-0.999921	0.00652903
	-0.999813	0.00679664	-0.999981	0.00272323	-0.999957	0.00474289	-0.999899	0.00670549
	-0.999784	0.0069755	-0.999981	0.0027949	-0.999954	0.0048677	-0.999891	0.00688195
	-0.999778	0.00715436	-0.999981	0.00286656	-0.99995	0.00499251	-0.99989	0.00705841
	-0.999778	0.00733321	-0.999981	0.00293823	-0.999946	0.00511732	-0.999876	0.00723487
	-0.999764	0.00751207	-0.999981	0.00300989	-0.999944	0.00524214	-0.999875	0.00741133
	-0.999752	0.00769093	-0.99998	0.00308155	-0.999943	0.00536695	-0.999874	0.00758779
	-0.999744	0.00786979	-0.999979	0.00315322	-0.999933	0.00549176	-0.999861	0.00776425
	-0.999742	0.00804865	-0.999977	0.00322488	-0.999928	0.00561658	-0.99986	0.00794071
	-0.999729	0.00822751	-0.999976	0.00329655	-0.999926	0.00574139	-0.999855	0.00811717
	-0.999722	0.00840637	-0.999973	0.00336821	-0.999925	0.0058662	-0.999854	0.00829363
	-0.999706	0.00858523	-0.999973	0.00343987	-0.999923	0.00599101	-0.999851	0.00847009
	-0.99968	0.00876409	-0.999972	0.00351154	-0.999922	0.00611583	-0.999835	0.00864655
	-0.99967	0.00894294	-0.999971	0.0035832	-0.999913	0.00624064	-0.999824	0.00882301
	-0.99967	0.0091218	-0.999968	0.00365487	-0.999912	0.00636545	-0.999817	0.00899947
	-0.999657	0.00930066	-0.999966	0.00372653	-0.999909	0.00649026	-0.999816	0.00917593
	-0.999652	0.00947952	-0.999966	0.00379819	-0.9999	0.00661508	-0.999811	0.00935239
	-0.999641	0.00965838	-0.999965	0.00386986	-0.999896	0.00673989	-0.999808	0.00952885
	-0.999638	0.00983724	-0.999962	0.00394152	-0.999895	0.0068647	-0.999806	0.00970531
	-0.999636	0.0100161	-0.999962	0.00401319	-0.999893	0.00698952	-0.999805	0.00988177
	-0.999599	0.010195	-0.99996	0.00408485	-0.99989	0.00711433	-0.99978	0.0100582
	-0.999598	0.0103738	-0.999958	0.00415651	-0.999887	0.00723914	-0.999778	0.0102347
	-0.999577	0.0105527	-0.999956	0.00422818	-0.999878	0.00736395	-0.999756	0.0104112
	-0.99957	0.0107315	-0.999956	0.00429984	-0.99987	0.00748877	-0.999737	0.0105876
	-0.999562	0.0109104	-0.999956	0.00437151	-0.999866	0.00761358	-0.999724	0.0107641
	-0.999524	0.0110893	-0.999953	0.00444317	-0.99986	0.00773839	-0.999716	0.0109405
	-0.999487	0.0112681	-0.999952	0.00451483	-0.999857	0.00786321	-0.999703	0.011117
	-0.99947	0.011447	-0.999947	0.0045865	-0.999856	0.00798802	-0.9997	0.0112935
	-0.999469	0.0116258	-0.999945	0.00465816	-0.999851	0.00811283	-0.999691	0.0114699
	-0.999435	0.0118047	-0.999935	0.00472983	-0.999844	0.00823764	-0.999678	0.0116464
	-0.999418	0.0119835	-0.99993	0.00480149	-0.999838	0.00836246	-0.999674	0.0118228
	-0.9994	0.0121624	-0.99993	0.00487315	-0.999833	0.00848727	-0.999664	0.0119993
	-0.999389	0.0123413	-0.999927	0.00494482	-0.999823	0.00861208	-0.999661	0.0121758
	-0.999386	0.0125201	-0.999925	0.00501648	-0.999807	0.00873689	-0.999625	0.0123522
	-0.999381	0.012699	-0.999924	0.00508815	-0.99977	0.00886171	-0.999603	0.0125287
	-0.999378	0.0128778	-0.999922	0.00515981	-0.999754	0.00898652	-0.999601	0.0127051
	-0.999376	0.0130567	-0.999919	0.00523147	-0.999754	0.00911133	-0.9996	0.0128816
	-0.999375	0.0132356	-0.999909	0.00530314	-0.999753	0.00923615	-0.9996	0.0130581
	-0.999374	0.0134144	-0.999908	0.0053748	-0.999752	0.00936096	-0.999593	0.0132345
	-0.999373	0.0135933	-0.999906	0.00544647	-0.999739	0.00948577	-0.999589	0.013411
	-0.999315	0.0137721	-0.999903	0.00551813	-0.999737	0.00961058	-0.999559	0.0135874
	-0.999295	0.013951	-0.9999	0.0055898	-0.99973	0.0097354	-0.99955	0.0137639
	-0.999245	0.0141299	-0.999899	0.00566146	-0.999729	0.00986021	-0.99954	0.0139404
	-0.999243	0.0143087	-0.999889	0.00573312	-0.999729	0.00998502	-0.999527	0.0141168
	-0.999196	0.0144876	-0.999883	0.00580479	-0.999727	0.0101098	-0.999505	0.0142933
	-0.999189	0.0146664	-0.999879	0.00587645	-0.999726	0.0102346	-0.999505	0.0144697
	-0.999167	0.0148453	-0.999878	0.00594812	-0.999724	0.0103595	-0.999505	0.0146462
	-0.999164	0.0150241	-0.999874	0.00601978	-0.999719	0.0104843	-0.999505	0.0148227
	-0.999134	0.015203	-0.999871	0.00609144	-0.999715	0.0106091	-0.999487	0.0149991
	-0.999132	0.0153819	-0.999871	0.00616311	-0.999697	0.0107339	-0.999487	0.0151756
	-0.999098	0.0155607	-0.99986	0.00623477	-0.999681	0.0108587	-0.999478	0.015352
	-0.999073	0.0157396	-0.999852	0.00630644	-0.999659	0.0109835	-0.999472	0.0155285
	-0.999057	0.0159184	-0.99985	0.0063781	-0.999659	0.0111083	-0.999472	0.015705
	-0.999033	0.0160973	-0.999839	0.00644976	-0.999656	0.0112332	-0.999472	0.0158814
	-0.999012	0.0162762	-0.999833	0.00652143	-0.999638	0.011358	-0.999472	0.0160579
	-0.999008	0.016455	-0.999824	0.00659309	-0.999628	0.0114828	-0.999447	0.0162343
	-0.99895	0.0166339	-0.999819	0.00666476	-0.999624	0.0116076	-0.999426	0.0164108
	-0.998921	0.0168127	-0.999818	0.00673642	-0.999619	0.0117324	-0.999425	0.0165873
	-0.998891	0.0169916	-0.999817	0.00680808	-0.999611	0.0118572	-0.999424	0.0167637
	-0.998889	0.0171705	-0.99981	0.00687975	-0.999584	0.011982	-0.999422	0.0169402
	-0.998856	0.0173493	-0.999806	0.00695141	-0.99958	0.0121068	-0.999422	0.0171166
	-0.998833	0.0175282	-0.999801	0.00702308	-0.99958	0.0122317	-0.999416	0.0172931
	-0.998819	0.017707	-0.999801	0.00709474	-0.999576	0.0123565	-0.999413	0.0174696
	-0.998803	0.0178859	-0.999797	0.0071664	-0.999573	0.0124813	-0.999413	0.017646
	-0.998774	0.0180647	-0.999796	0.00723807	-0.999569	0.0126061	-0.999412	0.0178225
	-0.998748	0.0182436	-0.999796	0.00730973	-0.999564	0.0127309	-0.999412	0.0179989
	-0.998734	0.0184225	-0.99979	0.0073814	-0.999558	0.0128557	-0.999412	0.0181754
	-0.99872	0.0186013	-0.999786	0.00745306	-0.999535	0.0129805	-0.999412	0.0183519
	-0.998687	0.0187802	-0.999778	0.00752472	-0.999519	0.0131053	-0.999412	0.0185283
	-0.998631	0.018959	-0.999769	0.00759639	-0.999507	0.0132302	-0.999412	0.0187048
	-0.9986	0.0191379	-0.999758	0.00766805	-0.999507	0.013355	-0.999412	0.0188812
	-0.998586	0.0193168	-0.999752	0.00773972	-0.999494	0.0134798	-0.999406	0.0190577
	-0.998563	0.0194956	-0.999751	0.00781138	-0.999491	0.0136046	-0.9994	0.0192342
	-0.998559	0.0196745	-0.99975	0.00788304	-0.999486	0.0137294	-0.999387	0.0194106
	-0.998539	0.0198533	-0.999736	0.00795471	-0.999475	0.0138542	-0.99937	0.0195871
	-0.998536	0.0200322	-0.999734	0.00802637	-0.999458	0.013979	-0.999354	0.0197635
	-0.998529	0.0202111	-0.999726	0.00809804	-0.999454	0.0141038	-0.999343	0.01994
	-0.998496	0.0203899	-0.999723	0.0081697	-0.999453	0.0142287	-0.999322	0.0201165
	-0.998484	0.0205688	-0.99971	0.00824136	-0.999451	0.0143535	-0.99932	0.0202929
	-0.998428	0.0207476	-0.999697	0.00831303	-0.999451	0.0144783	-0.999313	0.0204694
	-0.998421	0.0209265	-0.999696	0.00838469	-0.999444	0.0146031	-0.999302	0.0206458
	-0.998418	0.0211053	-0.999696	0.00845636	-0.999438	0.0147279	-0.999299	0.0208223
	-0.998392	0.0212842	-0.999691	0.00852802	-0.999417	0.0148527	-0.999288	0.0209988
	-0.998326	0.0214631	-0.999679	0.00859968	-0.999411	0.0149775	-0.999287	0.0211752
	-0.998315	0.0216419	-0.999677	0.00867135	-0.999399	0.0151023	-0.999284	0.0213517
	-0.998274	0.0218208	-0.999668	0.00874301	-0.999381	0.0152272	-0.999238	0.0215281
	-0.998244	0.0219996	-0.999666	0.00881468	-0.99938	0.015352	-0.999221	0.0217046
	-0.998241	0.0221785	-0.999657	0.00888634	-0.99936	0.0154768	-0.999209	0.0218811
	-0.998235	0.0223574	-0.999653	0.008958	-0.999313	0.0156016	-0.999209	0.0220575
	-0.998215	0.0225362	-0.999651	0.00902967	-0.99929	0.0157264	-0.999209	0.022234
	-0.998215	0.0227151	-0.999648	0.00910133	-0.999286	0.0158512	-0.999188	0.0224104
	-0.998174	0.0228939	-0.999647	0.009173	-0.999276	0.015976	-0.999169	0.0225869
	-0.998163	0.0230728	-0.999634	0.00924466	-0.999275	0.0161008	-0.999157	0.0227634
	-0.998135	0.0232517	-0.999626	0.00931633	-0.999273	0.0162257	-0.999151	0.0229398
	-0.998134	0.0234305	-0.999608	0.00938799	-0.999272	0.0163505	-0.999151	0.0231163
	-0.998118	0.0236094	-0.999607	0.00945965	-0.999268	0.0164753	-0.999138	0.0232927
	-0.998085	0.0237882	-0.999606	0.00953132	-0.999266	0.0166001	-0.999133	0.0234692
	-0.998061	0.0239671	-0.999605	0.00960298	-0.999261	0.0167249	-0.999131	0.0236457
	-0.99803	0.0241459	-0.999591	0.00967465	-0.999259	0.0168497	-0.999129	0.0238221
	-0.998029	0.0243248	-0.999583	0.00974631	-0.999257	0.0169745	-0.999127	0.0239986
	-0.998	0.0245037	-0.999574	0.00981797	-0.999255	0.0170994	-0.999118	0.024175
	-0.997982	0.0246825	-0.99957	0.00988964	-0.999239	0.0172242	-0.999099	0.0243515
	-0.997951	0.0248614	-0.999567	0.0099613	-0.999213	0.017349	-0.999099	0.024528
	-0.997915	0.0250402	-0.999542	0.010033	-0.999209	0.0174738	-0.999098	0.0247044
	-0.997882	0.0252191	-0.999539	0.0101046	-0.999205	0.0175986	-0.999087	0.0248809
	-0.997838	0.025398	-0.999539	0.0101763	-0.999201	0.0177234	-0.999084	0.0250573
	-0.997832	0.0255768	-0.999534	0.010248	-0.999181	0.0178482	-0.999044	0.0252338
	-0.997818	0.0257557	-0.99952	0.0103196	-0.999167	0.017973	-0.999039	0.0254103
	-0.997811	0.0259345	-0.999519	0.0103913	-0.999159	0.0180979	-0.998997	0.0255867
	-0.997783	0.0261134	-0.999515	0.0104629	-0.999153	0.0182227	-0.998997	0.0257632
	-0.997761	0.0262923	-0.999508	0.0105346	-0.99911	0.0183475	-0.998985	0.0259397
	-0.997743	0.0264711	-0.999503	0.0106063	-0.999107	0.0184723	-0.998976	0.0261161
	-0.997741	0.02665	-0.999501	0.0106779	-0.999094	0.0185971	-0.998958	0.0262926
	-0.997731	0.0268288	-0.9995	0.0107496	-0.999079	0.0187219	-0.998955	0.026469
	-0.997701	0.0270077	-0.999498	0.0108213	-0.999066	0.0188467	-0.998944	0.0266455
	-0.997674	0.0271865	-0.999495	0.0108929	-0.999061	0.0189715	-0.998916	0.026822
	-0.997663	0.0273654	-0.999486	0.0109646	-0.999061	0.0190964	-0.9989	0.0269984
	-0.997595	0.0275443	-0.999483	0.0110363	-0.999058	0.0192212	-0.998892	0.0271749
	-0.997548	0.0277231	-0.999474	0.0111079	-0.999058	0.019346	-0.998892	0.0273513
	-0.997503	0.027902	-0.999456	0.0111796	-0.999058	0.0194708	-0.998878	0.0275278
	-0.997368	0.0280808	-0.999449	0.0112513	-0.999058	0.0195956	-0.998874	0.0277043
	-0.99734	0.0282597	-0.999442	0.0113229	-0.999057	0.0197204	-0.998873	0.0278807
	-0.997315	0.0284386	-0.999435	0.0113946	-0.999055	0.0198452	-0.998855	0.0280572
	-0.997278	0.0286174	-0.999433	0.0114662	-0.999052	0.01997	-0.998847	0.0282336
	-0.997205	0.0287963	-0.999432	0.0115379	-0.999049	0.0200949	-0.998816	0.0284101
	-0.997164	0.0289751	-0.999429	0.0116096	-0.999047	0.0202197	-0.998813	0.0285866
	-0.99714	0.029154	-0.999412	0.0116812	-0.999036	0.0203445	-0.998784	0.028763
	-0.997043	0.0293329	-0.999403	0.0117529	-0.999022	0.0204693	-0.998753	0.0289395
	-0.997042	0.0295117	-0.999398	0.0118246	-0.999018	0.0205941	-0.998752	0.0291159
	-0.99696	0.0296906	-0.999394	0.0118962	-0.999017	0.0207189	-0.998751	0.0292924
	-0.996892	0.0298694	-0.999388	0.0119679	-0.999004	0.0208437	-0.99873	0.0294689
	-0.996874	0.0300483	-0.999379	0.0120396	-0.998972	0.0209685	-0.998729	0.0296453
	-0.99679	0.0302272	-0.999375	0.0121112	-0.998953	0.0210934	-0.998713	0.0298218
	-0.996789	0.030406	-0.999372	0.0121829	-0.998945	0.0212182	-0.998709	0.0299982
	-0.996738	0.0305849	-0.99937	0.0122546	-0.998922	0.021343	-0.998707	0.0301747
	-0.996692	0.0307637	-0.999367	0.0123262	-0.998921	0.0214678	-0.998697	0.0303512
	-0.99669	0.0309426	-0.999362	0.0123979	-0.998909	0.0215926	-0.998676	0.0305276
	-0.996501	0.0311214	-0.999355	0.0124695	-0.998887	0.0217174	-0.998618	0.0307041
	-0.9965	0.0313003	-0.999351	0.0125412	-0.998884	0.0218422	-0.998618	0.0308805
	-0.996482	0.0314792	-0.999347	0.0126129	-0.998881	0.021967	-0.998575	0.031057
	-0.996424	0.031658	-0.999345	0.0126845	-0.998869	0.0220919	-0.998558	0.0312335
	-0.996372	0.0318369	-0.999341	0.0127562	-0.998869	0.0222167	-0.998523	0.0314099
	-0.996335	0.0320157	-0.999331	0.0128279	-0.998863	0.0223415	-0.998517	0.0315864
	-0.996308	0.0321946	-0.999329	0.0128995	-0.998851	0.0224663	-0.998503	0.0317628
	-0.996275	0.0323735	-0.999329	0.0129712	-0.998832	0.0225911	-0.998482	0.0319393
	-0.996274	0.0325523	-0.999313	0.0130429	-0.998792	0.0227159	-0.998476	0.0321158
	-0.99614	0.0327312	-0.999297	0.0131145	-0.99876	0.0228407	-0.998475	0.0322922
	-0.99614	0.03291	-0.999279	0.0131862	-0.998757	0.0229656	-0.998467	0.0324687
	-0.996119	0.0330889	-0.999276	0.0132578	-0.998753	0.0230904	-0.998461	0.0326451
	-0.996113	0.0332678	-0.999271	0.0133295	-0.998746	0.0232152	-0.998454	0.0328216
	-0.996061	0.0334466	-0.999269	0.0134012	-0.99874	0.02334	-0.998441	0.0329981
	-0.995996	0.0336255	-0.999263	0.0134728	-0.998738	0.0234648	-0.998413	0.0331745
	-0.995955	0.0338043	-0.999261	0.0135445	-0.998735	0.0235896	-0.998384	0.033351
	-0.995864	0.0339832	-0.999261	0.0136162	-0.998725	0.0237144	-0.998378	0.0335274
	-0.995852	0.034162	-0.999251	0.0136878	-0.998721	0.0238392	-0.998357	0.0337039
	-0.995836	0.0343409	-0.999249	0.0137595	-0.99872	0.0239641	-0.998348	0.0338804
	-0.995834	0.0345198	-0.999239	0.0138312	-0.998715	0.0240889	-0.998315	0.0340568
	-0.995803	0.0346986	-0.999239	0.0139028	-0.99868	0.0242137	-0.998292	0.0342333
	-0.995788	0.0348775	-0.999232	0.0139745	-0.998671	0.0243385	-0.998287	0.0344097
	-0.995645	0.0350563	-0.999221	0.0140462	-0.998646	0.0244633	-0.998253	0.0345862
	-0.995641	0.0352352	-0.999211	0.0141178	-0.998626	0.0245881	-0.998178	0.0347627
	-0.995634	0.0354141	-0.999211	0.0141895	-0.99862	0.0247129	-0.998167	0.0349391
	-0.995557	0.0355929	-0.999206	0.0142611	-0.998594	0.0248377	-0.998162	0.0351156
	-0.995547	0.0357718	-0.999187	0.0143328	-0.998583	0.0249626	-0.998148	0.035292
	-0.995531	0.0359506	-0.999174	0.0144045	-0.998565	0.0250874	-0.998131	0.0354685
	-0.995489	0.0361295	-0.999143	0.0144761	-0.998556	0.0252122	-0.998121	0.035645
	-0.995464	0.0363084	-0.999134	0.0145478	-0.998545	0.025337	-0.99805	0.0358214
	-0.995463	0.0364872	-0.999134	0.0146195	-0.998527	0.0254618	-0.99805	0.0359979
	-0.99546	0.0366661	-0.999132	0.0146911	-0.998516	0.0255866	-0.998038	0.0361743
	-0.995449	0.0368449	-0.999114	0.0147628	-0.998467	0.0257114	-0.998022	0.0363508
	-0.995443	0.0370238	-0.999109	0.0148345	-0.998465	0.0258362	-0.997895	0.0365273
	-0.995351	0.0372026	-0.999104	0.0149061	-0.998458	0.0259611	-0.997883	0.0367037
	-0.995219	0.0373815	-0.999099	0.0149778	-0.998453	0.0260859	-0.997879	0.0368802
	-0.995201	0.0375604	-0.999085	0.0150494	-0.99844	0.0262107	-0.997823	0.0370566
	-0.995138	0.0377392	-0.999083	0.0151211	-0.998418	0.0263355	-0.997787	0.0372331
	-0.99509	0.0379181	-0.999074	0.0151928	-0.998395	0.0264603	-0.997781	0.0374096
	-0.995037	0.0380969	-0.999057	0.0152644	-0.998387	0.0265851	-0.997765	0.037586
	-0.995026	0.0382758	-0.999057	0.0153361	-0.998381	0.0267099	-0.997762	0.0377625
	-0.995013	0.0384547	-0.999054	0.0154078	-0.998379	0.0268347	-0.997752	0.0379389
	-0.994883	0.0386335	-0.999048	0.0154794	-0.998333	0.0269596	-0.997739	0.0381154
	-0.994838	0.0388124	-0.999029	0.0155511	-0.998313	0.0270844	-0.997734	0.0382919
	-0.9945	0.0389912	-0.999015	0.0156228	-0.998305	0.0272092	-0.997709	0.0384683
	-0.994475	0.0391701	-0.999003	0.0156944	-0.998288	0.027334	-0.99767	0.0386448
	-0.994441	0.039349	-0.998999	0.0157661	-0.998231	0.0274588	-0.997637	0.0388212
	-0.994386	0.0395278	-0.998997	0.0158378	-0.998228	0.0275836	-0.997637	0.0389977
	-0.994372	0.0397067	-0.998962	0.0159094	-0.998218	0.0277084	-0.997606	0.0391742
	-0.994369	0.0398855	-0.998922	0.0159811	-0.998214	0.0278333	-0.997604	0.0393506
	-0.994254	0.0400644	-0.998906	0.0160527	-0.998201	0.0279581	-0.997603	0.0395271
	-0.994215	0.0402432	-0.998881	0.0161244	-0.998168	0.0280829	-0.997595	0.0397035
	-0.994198	0.0404221	-0.998881	0.0161961	-0.998158	0.0282077	-0.997569	0.03988
	-0.993982	0.040601	-0.998876	0.0162677	-0.998139	0.0283325	-0.997559	0.0400565
	-0.993981	0.0407798	-0.998873	0.0163394	-0.998135	0.0284573	-0.997544	0.0402329
	-0.99388	0.0409587	-0.99887	0.0164111	-0.998064	0.0285821	-0.997543	0.0404094
	-0.993829	0.0411375	-0.998865	0.0164827	-0.998063	0.0287069	-0.997501	0.0405858
	-0.993829	0.0413164	-0.998865	0.0165544	-0.998057	0.0288318	-0.997443	0.0407623
	-0.993764	0.0414953	-0.998858	0.0166261	-0.998046	0.0289566	-0.997415	0.0409388
	-0.993746	0.0416741	-0.998854	0.0166977	-0.998042	0.0290814	-0.997409	0.0411152
	-0.993559	0.041853	-0.99882	0.0167694	-0.998038	0.0292062	-0.997389	0.0412917
	-0.993515	0.0420318	-0.998814	0.016841	-0.998033	0.029331	-0.997379	0.0414681
	-0.993504	0.0422107	-0.998811	0.0169127	-0.998018	0.0294558	-0.997366	0.0416446
	-0.993438	0.0423896	-0.998807	0.0169844	-0.997998	0.0295806	-0.997354	0.0418211
	-0.993426	0.0425684	-0.998806	0.017056	-0.997975	0.0297054	-0.997352	0.0419975
	-0.993419	0.0427473	-0.99879	0.0171277	-0.997965	0.0298303	-0.997352	0.042174
	-0.993392	0.0429261	-0.99878	0.0171994	-0.997953	0.0299551	-0.997352	0.0423504
	-0.993351	0.043105	-0.998767	0.017271	-0.997926	0.0300799	-0.997352	0.0425269
	-0.993324	0.0432838	-0.998762	0.0173427	-0.997909	0.0302047	-0.997344	0.0427034
	-0.993321	0.0434627	-0.998746	0.0174144	-0.997893	0.0303295	-0.997341	0.0428798
	-0.993265	0.0436416	-0.998746	0.017486	-0.997855	0.0304543	-0.997339	0.0430563
	-0.993252	0.0438204	-0.998743	0.0175577	-0.997845	0.0305791	-0.997332	0.0432328
	-0.993213	0.0439993	-0.998713	0.0176294	-0.997832	0.0307039	-0.997303	0.0434092
	-0.993166	0.0441781	-0.99871	0.017701	-0.99782	0.0308288	-0.997231	0.0435857
	-0.993152	0.044357	-0.99868	0.0177727	-0.997819	0.0309536	-0.997231	0.0437621
	-0.993002	0.0445359	-0.998669	0.0178443	-0.997782	0.0310784	-0.997231	0.0439386
	-0.99295	0.0447147	-0.998658	0.017916	-0.997752	0.0312032	-0.997219	0.0441151
	-0.992942	0.0448936	-0.998599	0.0179877	-0.997701	0.031328	-0.997219	0.0442915
	-0.9928	0.0450724	-0.998594	0.0180593	-0.997674	0.0314528	-0.997219	0.044468
	-0.992764	0.0452513	-0.998581	0.018131	-0.997672	0.0315776	-0.997219	0.0446444
	-0.992743	0.0454302	-0.998577	0.0182027	-0.997648	0.0317024	-0.997219	0.0448209
	-0.992742	0.045609	-0.998576	0.0182743	-0.997624	0.0318273	-0.99721	0.0449974
	-0.992735	0.0457879	-0.998576	0.018346	-0.997619	0.0319521	-0.997139	0.0451738
	-0.992729	0.0459667	-0.998567	0.0184177	-0.997618	0.0320769	-0.997134	0.0453503
	-0.99265	0.0461456	-0.998542	0.0184893	-0.997616	0.0322017	-0.997124	0.0455267
	-0.992539	0.0463245	-0.998541	0.018561	-0.99759	0.0323265	-0.997088	0.0457032
	-0.992506	0.0465033	-0.99854	0.0186327	-0.997586	0.0324513	-0.996992	0.0458797
	-0.992505	0.0466822	-0.99854	0.0187043	-0.997579	0.0325761	-0.996977	0.0460561
	-0.992476	0.046861	-0.998522	0.018776	-0.997541	0.0327009	-0.996909	0.0462326
	-0.992387	0.0470399	-0.998516	0.0188476	-0.997524	0.0328258	-0.996858	0.046409
	-0.992348	0.0472187	-0.998498	0.0189193	-0.997464	0.0329506	-0.996838	0.0465855
	-0.992333	0.0473976	-0.998472	0.018991	-0.997427	0.0330754	-0.996774	0.046762
	-0.9923	0.0475765	-0.998454	0.0190626	-0.997398	0.0332002	-0.996765	0.0469384
	-0.992257	0.0477553	-0.998448	0.0191343	-0.997383	0.033325	-0.996756	0.0471149
	-0.992232	0.0479342	-0.998432	0.019206	-0.997313	0.0334498	-0.996714	0.0472913
	-0.992172	0.048113	-0.99843	0.0192776	-0.997281	0.0335746	-0.996678	0.0474678
	-0.992172	0.0482919	-0.998415	0.0193493	-0.99725	0.0336995	-0.996633	0.0476443
	-0.99206	0.0484708	-0.998411	0.019421	-0.997235	0.0338243	-0.996583	0.0478207
	-0.991918	0.0486496	-0.99838	0.0194926	-0.99722	0.0339491	-0.996551	0.0479972
	-0.99186	0.0488285	-0.998344	0.0195643	-0.99718	0.0340739	-0.996511	0.0481736
	-0.991784	0.0490073	-0.998336	0.0196359	-0.99716	0.0341987	-0.996506	0.0483501
	-0.991758	0.0491862	-0.998298	0.0197076	-0.997147	0.0343235	-0.996497	0.0485266
	-0.991757	0.0493651	-0.998286	0.0197793	-0.997124	0.0344483	-0.996437	0.048703
	-0.99172	0.0495439	-0.998272	0.0198509	-0.99712	0.0345731	-0.996419	0.0488795
	-0.991645	0.0497228	-0.998261	0.0199226	-0.997119	0.034698	-0.996382	0.0490559
	-0.991477	0.0499016	-0.998236	0.0199943	-0.997119	0.0348228	-0.996346	0.0492324
	-0.991448	0.0500805	-0.998235	0.0200659	-0.997093	0.0349476	-0.996343	0.0494089
	-0.991421	0.0502593	-0.998203	0.0201376	-0.997081	0.0350724	-0.996343	0.0495853
	-0.99141	0.0504382	-0.998197	0.0202093	-0.997036	0.0351972	-0.996326	0.0497618
	-0.991397	0.0506171	-0.998188	0.0202809	-0.997021	0.035322	-0.996311	0.0499382
	-0.99137	0.0507959	-0.998154	0.0203526	-0.997021	0.0354468	-0.996294	0.0501147
	-0.991271	0.0509748	-0.998154	0.0204243	-0.997007	0.0355716	-0.996293	0.0502912
	-0.991271	0.0511536	-0.998147	0.0204959	-0.996971	0.0356965	-0.996248	0.0504676
	-0.991245	0.0513325	-0.998127	0.0205676	-0.996927	0.0358213	-0.996213	0.0506441
	-0.991232	0.0515114	-0.998048	0.0206392	-0.996907	0.0359461	-0.99617	0.0508205
	-0.991186	0.0516902	-0.998044	0.0207109	-0.996888	0.0360709	-0.996166	0.050997
	-0.991057	0.0518691	-0.997934	0.0207826	-0.996871	0.0361957	-0.99616	0.0511735
	-0.99099	0.0520479	-0.997929	0.0208542	-0.996861	0.0363205	-0.996141	0.0513499
	-0.990972	0.0522268	-0.997925	0.0209259	-0.996844	0.0364453	-0.996111	0.0515264
	-0.990837	0.0524057	-0.997915	0.0209976	-0.996813	0.0365701	-0.996095	0.0517028
	-0.990783	0.0525845	-0.997907	0.0210692	-0.996801	0.036695	-0.996095	0.0518793
	-0.990744	0.0527634	-0.997904	0.0211409	-0.99678	0.0368198	-0.996095	0.0520558
	-0.990628	0.0529422	-0.997887	0.0212126	-0.996767	0.0369446	-0.996081	0.0522322
	-0.990572	0.0531211	-0.99788	0.0212842	-0.99675	0.0370694	-0.996069	0.0524087
	-0.990435	0.0532999	-0.997858	0.0213559	-0.996744	0.0371942	-0.996048	0.0525851
	-0.99041	0.0534788	-0.99783	0.0214275	-0.996682	0.037319	-0.995996	0.0527616
	-0.990329	0.0536577	-0.997826	0.0214992	-0.996651	0.0374438	-0.995958	0.0529381
	-0.990306	0.0538365	-0.997811	0.0215709	-0.996635	0.0375686	-0.995956	0.0531145
	-0.990238	0.0540154	-0.997807	0.0216425	-0.996627	0.0376935	-0.995941	0.053291
	-0.990227	0.0541942	-0.997796	0.0217142	-0.996611	0.0378183	-0.995937	0.0534674
	-0.990218	0.0543731	-0.997776	0.0217859	-0.996594	0.0379431	-0.995937	0.0536439
	-0.990018	0.054552	-0.997753	0.0218575	-0.996564	0.0380679	-0.995937	0.0538204
	-0.990016	0.0547308	-0.99771	0.0219292	-0.996505	0.0381927	-0.995937	0.0539968
	-0.990004	0.0549097	-0.997684	0.0220009	-0.996504	0.0383175	-0.995935	0.0541733
	-0.989993	0.0550885	-0.99765	0.0220725	-0.996461	0.0384423	-0.995935	0.0543497
	-0.989888	0.0552674	-0.997634	0.0221442	-0.99644	0.0385671	-0.995935	0.0545262
	-0.989886	0.0554463	-0.997625	0.0222159	-0.996424	0.038692	-0.995896	0.0547027
	-0.989769	0.0556251	-0.997581	0.0222875	-0.996358	0.0388168	-0.995871	0.0548791
	-0.989752	0.055804	-0.997525	0.0223592	-0.996342	0.0389416	-0.995859	0.0550556
	-0.989717	0.0559828	-0.99752	0.0224308	-0.996318	0.0390664	-0.995838	0.055232
	-0.98967	0.0561617	-0.997514	0.0225025	-0.996316	0.0391912	-0.995808	0.0554085
	-0.989647	0.0563405	-0.997499	0.0225742	-0.99628	0.039316	-0.995729	0.055585
	-0.989584	0.0565194	-0.997476	0.0226458	-0.996259	0.0394408	-0.995727	0.0557614
	-0.989543	0.0566983	-0.997459	0.0227175	-0.99625	0.0395657	-0.995691	0.0559379
	-0.989485	0.0568771	-0.997455	0.0227892	-0.996247	0.0396905	-0.99569	0.0561143
	-0.989362	0.057056	-0.997443	0.0228608	-0.996239	0.0398153	-0.995632	0.0562908
	-0.989301	0.0572348	-0.997437	0.0229325	-0.996225	0.0399401	-0.995625	0.0564673
	-0.989273	0.0574137	-0.997425	0.0230042	-0.996189	0.0400649	-0.995569	0.0566437
	-0.989233	0.0575926	-0.997417	0.0230758	-0.996171	0.0401897	-0.995384	0.0568202
	-0.98919	0.0577714	-0.997402	0.0231475	-0.996165	0.0403145	-0.995378	0.0569966
	-0.989119	0.0579503	-0.997382	0.0232191	-0.996143	0.0404393	-0.995378	0.0571731
	-0.989065	0.0581291	-0.997375	0.0232908	-0.996118	0.0405642	-0.995375	0.0573496
	-0.989065	0.058308	-0.997333	0.0233625	-0.996098	0.040689	-0.995368	0.057526
	-0.989015	0.0584869	-0.997326	0.0234341	-0.996089	0.0408138	-0.995354	0.0577025
	-0.988973	0.0586657	-0.997306	0.0235058	-0.996046	0.0409386	-0.995354	0.0578789
	-0.988917	0.0588446	-0.997301	0.0235775	-0.996017	0.0410634	-0.995354	0.0580554
	-0.988892	0.0590234	-0.997294	0.0236491	-0.996013	0.0411882	-0.995354	0.0582319
	-0.988761	0.0592023	-0.997292	0.0237208	-0.996007	0.041313	-0.995354	0.0584083
	-0.988565	0.0593811	-0.997268	0.0237925	-0.996005	0.0414378	-0.995352	0.0585848
	-0.988443	0.05956	-0.997211	0.0238641	-0.995993	0.0415627	-0.995352	0.0587612
	-0.988296	0.0597389	-0.99721	0.0239358	-0.995984	0.0416875	-0.995337	0.0589377
	-0.988209	0.0599177	-0.997203	0.0240075	-0.995975	0.0418123	-0.995261	0.0591142
	-0.988182	0.0600966	-0.99718	0.0240791	-0.995955	0.0419371	-0.99526	0.0592906
	-0.988173	0.0602754	-0.997144	0.0241508	-0.995948	0.0420619	-0.995243	0.0594671
	-0.98812	0.0604543	-0.997127	0.0242224	-0.995935	0.0421867	-0.99524	0.0596436
	-0.98808	0.0606332	-0.997105	0.0242941	-0.995901	0.0423115	-0.995232	0.05982
	-0.988065	0.060812	-0.997076	0.0243658	-0.995898	0.0424363	-0.995223	0.0599965
	-0.988019	0.0609909	-0.997065	0.0244374	-0.995889	0.0425612	-0.995223	0.0601729
	-0.987952	0.0611697	-0.997034	0.0245091	-0.995807	0.042686	-0.995167	0.0603494
	-0.987887	0.0613486	-0.997025	0.0245808	-0.995795	0.0428108	-0.995165	0.0605259
	-0.987799	0.0615275	-0.997011	0.0246524	-0.995794	0.0429356	-0.995151	0.0607023
	-0.987781	0.0617063	-0.997001	0.0247241	-0.995778	0.0430604	-0.995123	0.0608788
	-0.98778	0.0618852	-0.996972	0.0247958	-0.9957	0.0431852	-0.994968	0.0610552
	-0.987778	0.062064	-0.996943	0.0248674	-0.995697	0.04331	-0.994968	0.0612317
	-0.987669	0.0622429	-0.996917	0.0249391	-0.99569	0.0434348	-0.994959	0.0614082
	-0.987642	0.0624217	-0.996875	0.0250107	-0.995684	0.0435597	-0.994952	0.0615846
	-0.987632	0.0626006	-0.996866	0.0250824	-0.995631	0.0436845	-0.994938	0.0617611
	-0.987579	0.0627795	-0.996854	0.0251541	-0.995612	0.0438093	-0.994937	0.0619375
	-0.987466	0.0629583	-0.996804	0.0252257	-0.995609	0.0439341	-0.994913	0.062114
	-0.987391	0.0631372	-0.996803	0.0252974	-0.995607	0.0440589	-0.994913	0.0622905
	-0.987285	0.063316	-0.996798	0.0253691	-0.995548	0.0441837	-0.994808	0.0624669
	-0.987281	0.0634949	-0.996791	0.0254407	-0.995474	0.0443085	-0.994767	0.0626434
	-0.987237	0.0636738	-0.996781	0.0255124	-0.995472	0.0444333	-0.994767	0.0628198
	-0.987136	0.0638526	-0.996781	0.0255841	-0.995461	0.0445582	-0.994727	0.0629963
	-0.986996	0.0640315	-0.996779	0.0256557	-0.995459	0.044683	-0.994707	0.0631728
	-0.98698	0.0642103	-0.996779	0.0257274	-0.995426	0.0448078	-0.99456	0.0633492
	-0.986902	0.0643892	-0.996736	0.0257991	-0.995407	0.0449326	-0.994525	0.0635257
	-0.986898	0.0645681	-0.996709	0.0258707	-0.99536	0.0450574	-0.994516	0.0637021
	-0.986846	0.0647469	-0.996699	0.0259424	-0.995344	0.0451822	-0.994513	0.0638786
	-0.986834	0.0649258	-0.996684	0.026014	-0.995343	0.045307	-0.994511	0.0640551
	-0.986807	0.0651046	-0.996666	0.0260857	-0.995334	0.0454319	-0.994501	0.0642315
	-0.986732	0.0652835	-0.996666	0.0261574	-0.995319	0.0455567	-0.994499	0.064408
	-0.986601	0.0654624	-0.99666	0.026229	-0.995312	0.0456815	-0.994488	0.0645844
	-0.986424	0.0656412	-0.996634	0.0263007	-0.995295	0.0458063	-0.994488	0.0647609
	-0.986348	0.0658201	-0.996629	0.0263724	-0.995291	0.0459311	-0.994485	0.0649374
	-0.986327	0.0659989	-0.996615	0.026444	-0.995276	0.0460559	-0.994371	0.0651138
	-0.986241	0.0661778	-0.996613	0.0265157	-0.995214	0.0461807	-0.994341	0.0652903
	-0.986147	0.0663566	-0.996586	0.0265874	-0.995203	0.0463055	-0.994334	0.0654667
	-0.986113	0.0665355	-0.996575	0.026659	-0.995176	0.0464304	-0.994311	0.0656432
	-0.986046	0.0667144	-0.996575	0.0267307	-0.995165	0.0465552	-0.994301	0.0658197
	-0.985964	0.0668932	-0.996575	0.0268024	-0.995158	0.04668	-0.994278	0.0659961
	-0.985789	0.0670721	-0.996574	0.026874	-0.995153	0.0468048	-0.994268	0.0661726
	-0.985671	0.0672509	-0.996574	0.0269457	-0.995101	0.0469296	-0.994268	0.066349
	-0.985657	0.0674298	-0.996566	0.0270173	-0.995062	0.0470544	-0.994232	0.0665255
	-0.985586	0.0676087	-0.996475	0.027089	-0.995049	0.0471792	-0.994214	0.066702
	-0.985584	0.0677875	-0.996428	0.0271607	-0.995016	0.047304	-0.994214	0.0668784
	-0.985532	0.0679664	-0.996405	0.0272323	-0.994981	0.0474289	-0.994214	0.0670549
	-0.985489	0.0681452	-0.996405	0.027304	-0.994979	0.0475537	-0.994214	0.0672313
	-0.985386	0.0683241	-0.996401	0.0273757	-0.994777	0.0476785	-0.994214	0.0674078
	-0.985359	0.068503	-0.99635	0.0274473	-0.994773	0.0478033	-0.994211	0.0675843
	-0.985346	0.0686818	-0.996305	0.027519	-0.994758	0.0479281	-0.994211	0.0677607
	-0.985309	0.0688607	-0.996283	0.0275907	-0.994743	0.0480529	-0.994211	0.0679372
	-0.985182	0.0690395	-0.996281	0.0276623	-0.994702	0.0481777	-0.994211	0.0681136
	-0.985095	0.0692184	-0.996232	0.027734	-0.994634	0.0483025	-0.994211	0.0682901
	-0.984914	0.0693972	-0.996229	0.0278056	-0.99451	0.0484274	-0.99421	0.0684666
	-0.984779	0.0695761	-0.996213	0.0278773	-0.994498	0.0485522	-0.994206	0.068643
	-0.984632	0.069755	-0.996206	0.027949	-0.99448	0.048677	-0.994136	0.0688195
	-0.984537	0.0699338	-0.996159	0.0280206	-0.994429	0.0488018	-0.994119	0.0689959
	-0.984453	0.0701127	-0.996141	0.0280923	-0.994425	0.0489266	-0.994043	0.0691724
	-0.984418	0.0702915	-0.996135	0.028164	-0.994371	0.0490514	-0.994023	0.0693489
	-0.984254	0.0704704	-0.99612	0.0282356	-0.994328	0.0491762	-0.993958	0.0695253
	-0.984225	0.0706493	-0.996117	0.0283073	-0.994296	0.049301	-0.99394	0.0697018
	-0.984215	0.0708281	-0.996106	0.028379	-0.994292	0.0494259	-0.993915	0.0698782
	-0.984206	0.071007	-0.996099	0.0284506	-0.994238	0.0495507	-0.993889	0.0700547
	-0.984157	0.0711858	-0.996082	0.0285223	-0.994146	0.0496755	-0.993884	0.0702312
	-0.984123	0.0713647	-0.996055	0.028594	-0.994042	0.0498003	-0.993851	0.0704076
	-0.984068	0.0715436	-0.996022	0.0286656	-0.993991	0.0499251	-0.993783	0.0705841
	-0.984054	0.0717224	-0.995984	0.0287373	-0.99392	0.0500499	-0.993679	0.0707605
	-0.984054	0.0719013	-0.995973	0.0288089	-0.993916	0.0501747	-0.993652	0.070937
	-0.984047	0.0720801	-0.995949	0.0288806	-0.993908	0.0502996	-0.993635	0.0711135
	-0.98393	0.072259	-0.995904	0.0289523	-0.993874	0.0504244	-0.993634	0.0712899
	-0.983757	0.0724378	-0.99588	0.0290239	-0.993855	0.0505492	-0.993593	0.0714664
	-0.983688	0.0726167	-0.995865	0.0290956	-0.993782	0.050674	-0.993575	0.0716428
	-0.983682	0.0727956	-0.995843	0.0291673	-0.993752	0.0507988	-0.993553	0.0718193
	-0.983619	0.0729744	-0.995837	0.0292389	-0.993656	0.0509236	-0.99354	0.0719958
	-0.983557	0.0731533	-0.995814	0.0293106	-0.993653	0.0510484	-0.993493	0.0721722
	-0.983528	0.0733321	-0.995776	0.0293823	-0.993648	0.0511732	-0.993381	0.0723487
	-0.983526	0.073511	-0.995744	0.0294539	-0.993583	0.0512981	-0.993364	0.0725251
	-0.983513	0.0736899	-0.995719	0.0295256	-0.993554	0.0514229	-0.993361	0.0727016
	-0.983403	0.0738687	-0.995684	0.0295972	-0.993551	0.0515477	-0.993355	0.0728781
	-0.983403	0.0740476	-0.995679	0.0296689	-0.993547	0.0516725	-0.993321	0.0730545
	-0.983274	0.0742264	-0.995611	0.0297406	-0.993545	0.0517973	-0.993274	0.073231
	-0.983086	0.0744053	-0.995594	0.0298122	-0.993527	0.0519221	-0.99323	0.0734074
	-0.983028	0.0745842	-0.995547	0.0298839	-0.993453	0.0520469	-0.993174	0.0735839
	-0.98302	0.074763	-0.995518	0.0299556	-0.993411	0.0521717	-0.993171	0.0737604
	-0.982984	0.0749419	-0.995494	0.0300272	-0.993372	0.0522966	-0.993171	0.0739368
	-0.982939	0.0751207	-0.995461	0.0300989	-0.993318	0.0524214	-0.993162	0.0741133
	-0.982925	0.0752996	-0.995405	0.0301706	-0.993257	0.0525462	-0.993156	0.0742897
	-0.982895	0.0754784	-0.995365	0.0302422	-0.993251	0.052671	-0.99313	0.0744662
	-0.982866	0.0756573	-0.99533	0.0303139	-0.993236	0.0527958	-0.99313	0.0746427
	-0.982846	0.0758362	-0.995311	0.0303856	-0.993235	0.0529206	-0.99313	0.0748191
	-0.982839	0.076015	-0.995297	0.0304572	-0.993229	0.0530454	-0.99313	0.0749956
	-0.9828	0.0761939	-0.995284	0.0305289	-0.993221	0.0531702	-0.99313	0.075172
	-0.98277	0.0763727	-0.99528	0.0306005	-0.993178	0.0532951	-0.99313	0.0753485
	-0.982715	0.0765516	-0.995247	0.0306722	-0.993175	0.0534199	-0.99313	0.075525
	-0.982617	0.0767305	-0.995216	0.0307439	-0.993172	0.0535447	-0.993116	0.0757014
	-0.982547	0.0769093	-0.995171	0.0308155	-0.993115	0.0536695	-0.993116	0.0758779
	-0.982502	0.0770882	-0.995165	0.0308872	-0.993013	0.0537943	-0.993116	0.0760543
	-0.982472	0.077267	-0.995159	0.0309589	-0.993007	0.0539191	-0.993116	0.0762308
	-0.982464	0.0774459	-0.995141	0.0310305	-0.992993	0.0540439	-0.993104	0.0764073
	-0.982431	0.0776248	-0.99512	0.0311022	-0.992939	0.0541687	-0.993017	0.0765837
	-0.982407	0.0778036	-0.995104	0.0311739	-0.992935	0.0542936	-0.99298	0.0767602
	-0.982299	0.0779825	-0.995098	0.0312455	-0.992909	0.0544184	-0.992914	0.0769367
	-0.982287	0.0781613	-0.995067	0.0313172	-0.992796	0.0545432	-0.992847	0.0771131
	-0.982229	0.0783402	-0.995045	0.0313888	-0.992782	0.054668	-0.992827	0.0772896
	-0.982143	0.078519	-0.995043	0.0314605	-0.992778	0.0547928	-0.992786	0.077466
	-0.98214	0.0786979	-0.995028	0.0315322	-0.992773	0.0549176	-0.992786	0.0776425
	-0.982134	0.0788768	-0.994952	0.0316038	-0.992711	0.0550424	-0.992786	0.077819
	-0.982123	0.0790556	-0.994913	0.0316755	-0.992685	0.0551672	-0.992772	0.0779954
	-0.98201	0.0792345	-0.99491	0.0317472	-0.992669	0.0552921	-0.99275	0.0781719
	-0.981988	0.0794133	-0.994908	0.0318188	-0.992663	0.0554169	-0.992746	0.0783483
	-0.981945	0.0795922	-0.994907	0.0318905	-0.992663	0.0555417	-0.992685	0.0785248
	-0.981472	0.0797711	-0.994907	0.0319622	-0.992622	0.0556665	-0.992685	0.0787013
	-0.981383	0.0799499	-0.994899	0.0320338	-0.992604	0.0557913	-0.992625	0.0788777
	-0.981362	0.0801288	-0.994895	0.0321055	-0.992546	0.0559161	-0.992524	0.0790542
	-0.981242	0.0803076	-0.994888	0.0321772	-0.992517	0.0560409	-0.992449	0.0792306
	-0.980998	0.0804865	-0.994888	0.0322488	-0.992507	0.0561658	-0.992432	0.0794071
	-0.980636	0.0806654	-0.994873	0.0323205	-0.992479	0.0562906	-0.992403	0.0795836
	-0.980629	0.0808442	-0.994866	0.0323921	-0.992428	0.0564154	-0.992358	0.07976
	-0.980483	0.0810231	-0.994853	0.0324638	-0.992327	0.0565402	-0.992355	0.0799365
	-0.980408	0.0812019	-0.994824	0.0325355	-0.992304	0.056665	-0.992289	0.0801129
	-0.979942	0.0813808	-0.994818	0.0326071	-0.992298	0.0567898	-0.992263	0.0802894
	-0.979701	0.0815596	-0.994801	0.0326788	-0.99228	0.0569146	-0.992259	0.0804659
	-0.979605	0.0817385	-0.994768	0.0327505	-0.992249	0.0570394	-0.992236	0.0806423
	-0.979601	0.0819174	-0.994751	0.0328221	-0.992237	0.0571643	-0.992172	0.0808188
	-0.979595	0.0820962	-0.994747	0.0328938	-0.992193	0.0572891	-0.99217	0.0809952
	-0.979546	0.0822751	-0.994728	0.0329655	-0.992159	0.0574139	-0.992058	0.0811717
	-0.979488	0.0824539	-0.994704	0.0330371	-0.992071	0.0575387	-0.99202	0.0813482
	-0.979398	0.0826328	-0.994692	0.0331088	-0.992032	0.0576635	-0.99202	0.0815246
	-0.979293	0.0828117	-0.994688	0.0331805	-0.991993	0.0577883	-0.991972	0.0817011
	-0.979268	0.0829905	-0.994683	0.0332521	-0.99186	0.0579131	-0.991963	0.0818775
	-0.979078	0.0831694	-0.994677	0.0333238	-0.991859	0.0580379	-0.991942	0.082054
	-0.979065	0.0833482	-0.994676	0.0333954	-0.991855	0.0581628	-0.991758	0.0822305
	-0.97889	0.0835271	-0.994644	0.0334671	-0.991839	0.0582876	-0.991741	0.0824069
	-0.978878	0.083706	-0.994592	0.0335388	-0.991755	0.0584124	-0.991729	0.0825834
	-0.978858	0.0838848	-0.994577	0.0336104	-0.991716	0.0585372	-0.991704	0.0827598
	-0.978776	0.0840637	-0.994551	0.0336821	-0.991708	0.058662	-0.991665	0.0829363
	-0.978737	0.0842425	-0.994541	0.0337538	-0.991661	0.0587868	-0.991665	0.0831128
	-0.978728	0.0844214	-0.994539	0.0338254	-0.991636	0.0589116	-0.991665	0.0832892
	-0.978603	0.0846003	-0.994533	0.0338971	-0.991621	0.0590364	-0.991665	0.0834657
	-0.978555	0.0847791	-0.994516	0.0339688	-0.991616	0.0591613	-0.991665	0.0836421
	-0.978362	0.084958	-0.994506	0.0340404	-0.991578	0.0592861	-0.991665	0.0838186
	-0.978167	0.0851368	-0.994472	0.0341121	-0.991574	0.0594109	-0.991665	0.0839951
	-0.978078	0.0853157	-0.99445	0.0341837	-0.991517	0.0595357	-0.991494	0.0841715
	-0.978042	0.0854945	-0.994407	0.0342554	-0.991371	0.0596605	-0.991437	0.084348
	-0.977887	0.0856734	-0.994394	0.0343271	-0.991364	0.0597853	-0.991364	0.0845244
	-0.977852	0.0858523	-0.994368	0.0343987	-0.991346	0.0599101	-0.991316	0.0847009
	-0.977693	0.0860311	-0.994356	0.0344704	-0.991246	0.0600349	-0.991295	0.0848774
	-0.977614	0.08621	-0.994353	0.0345421	-0.991223	0.0601598	-0.991286	0.0850538
	-0.977486	0.0863888	-0.994302	0.0346137	-0.99121	0.0602846	-0.991232	0.0852303
	-0.977427	0.0865677	-0.99428	0.0346854	-0.991196	0.0604094	-0.991203	0.0854067
	-0.977342	0.0867466	-0.994228	0.0347571	-0.991157	0.0605342	-0.991197	0.0855832
	-0.977238	0.0869254	-0.99413	0.0348287	-0.991156	0.060659	-0.991178	0.0857597
	-0.977238	0.0871043	-0.994114	0.0349004	-0.991134	0.0607838	-0.991115	0.0859361
	-0.977196	0.0872831	-0.994104	0.0349721	-0.991115	0.0609086	-0.990937	0.0861126
	-0.97715	0.087462	-0.994085	0.0350437	-0.991104	0.0610334	-0.990935	0.086289
	-0.977091	0.0876409	-0.994082	0.0351154	-0.991085	0.0611583	-0.990771	0.0864655
	-0.976909	0.0878197	-0.994047	0.035187	-0.991077	0.0612831	-0.990771	0.086642
	-0.976887	0.0879986	-0.994042	0.0352587	-0.991025	0.0614079	-0.99036	0.0868184
	-0.976734	0.0881774	-0.994037	0.0353304	-0.991007	0.0615327	-0.990358	0.0869949
	-0.976694	0.0883563	-0.994022	0.035402	-0.990932	0.0616575	-0.990342	0.0871713
	-0.976547	0.0885351	-0.994018	0.0354737	-0.990924	0.0617823	-0.990233	0.0873478
	-0.976503	0.088714	-0.994009	0.0355454	-0.990897	0.0619071	-0.990219	0.0875243
	-0.976474	0.0888929	-0.993976	0.035617	-0.990891	0.062032	-0.990203	0.0877007
	-0.976401	0.0890717	-0.993966	0.0356887	-0.990734	0.0621568	-0.990187	0.0878772
	-0.976386	0.0892506	-0.993957	0.0357604	-0.99069	0.0622816	-0.990024	0.0880536
	-0.976329	0.0894294	-0.993813	0.035832	-0.990659	0.0624064	-0.990024	0.0882301
	-0.976194	0.0896083	-0.993808	0.0359037	-0.99059	0.0625312	-0.989967	0.0884066
	-0.97611	0.0897872	-0.993803	0.0359753	-0.990524	0.062656	-0.98995	0.088583
	-0.976097	0.089966	-0.9938	0.036047	-0.990519	0.0627808	-0.989826	0.0887595
	-0.976078	0.0901449	-0.993799	0.0361187	-0.990484	0.0629056	-0.989742	0.0889359
	-0.976036	0.0903237	-0.993766	0.0361903	-0.990411	0.0630305	-0.989712	0.0891124
	-0.976004	0.0905026	-0.993739	0.036262	-0.990327	0.0631553	-0.989662	0.0892889
	-0.975779	0.0906815	-0.993737	0.0363337	-0.990325	0.0632801	-0.989618	0.0894653
	-0.975775	0.0908603	-0.993733	0.0364053	-0.99032	0.0634049	-0.989542	0.0896418
	-0.975717	0.0910392	-0.993728	0.036477	-0.990309	0.0635297	-0.989532	0.0898182
	-0.975616	0.091218	-0.99369	0.0365487	-0.99023	0.0636545	-0.989469	0.0899947
	-0.975252	0.0913969	-0.993609	0.0366203	-0.990175	0.0637793	-0.989469	0.0901712
	-0.975179	0.0915757	-0.993607	0.036692	-0.990129	0.0639041	-0.989464	0.0903476
	-0.975161	0.0917546	-0.993537	0.0367637	-0.990115	0.064029	-0.989461	0.0905241
	-0.97507	0.0919335	-0.99353	0.0368353	-0.990017	0.0641538	-0.989455	0.0907005
	-0.974801	0.0921123	-0.993514	0.036907	-0.98997	0.0642786	-0.989341	0.090877
	-0.974767	0.0922912	-0.993507	0.0369786	-0.989929	0.0644034	-0.989323	0.0910535
	-0.974524	0.09247	-0.993429	0.0370503	-0.989893	0.0645282	-0.98926	0.0912299
	-0.974501	0.0926489	-0.993423	0.037122	-0.989857	0.064653	-0.989255	0.0914064
	-0.974286	0.0928278	-0.99338	0.0371936	-0.989794	0.0647778	-0.989169	0.0915828
	-0.974182	0.0930066	-0.993376	0.0372653	-0.989766	0.0649026	-0.989169	0.0917593
	-0.974009	0.0931855	-0.993334	0.037337	-0.989726	0.0650275	-0.989032	0.0919358
	-0.973864	0.0933643	-0.993327	0.0374086	-0.989685	0.0651523	-0.989021	0.0921122
	-0.973766	0.0935432	-0.993315	0.0374803	-0.989676	0.0652771	-0.989002	0.0922887
	-0.973766	0.0937221	-0.993311	0.037552	-0.989623	0.0654019	-0.989002	0.0924651
	-0.973705	0.0939009	-0.993272	0.0376236	-0.989581	0.0655267	-0.988995	0.0926416
	-0.973684	0.0940798	-0.993267	0.0376953	-0.989566	0.0656515	-0.988995	0.0928181
	-0.973556	0.0942586	-0.993258	0.0377669	-0.989473	0.0657763	-0.988995	0.0929945
	-0.973541	0.0944375	-0.993258	0.0378386	-0.989355	0.0659011	-0.988995	0.093171
	-0.973459	0.0946163	-0.993255	0.0379103	-0.989304	0.066026	-0.988995	0.0933475
	-0.973417	0.0947952	-0.993234	0.0379819	-0.989295	0.0661508	-0.988995	0.0935239
	-0.973252	0.0949741	-0.993216	0.0380536	-0.989294	0.0662756	-0.988971	0.0937004
	-0.973249	0.0951529	-0.993203	0.0381253	-0.989293	0.0664004	-0.988921	0.0938768
	-0.97315	0.0953318	-0.993189	0.0381969	-0.989254	0.0665252	-0.988895	0.0940533
	-0.973059	0.0955106	-0.993138	0.0382686	-0.989187	0.06665	-0.988895	0.0942298
	-0.973013	0.0956895	-0.993091	0.0383403	-0.989182	0.0667748	-0.988895	0.0944062
	-0.972991	0.0958684	-0.993073	0.0384119	-0.98913	0.0668997	-0.98886	0.0945827
	-0.972889	0.0960472	-0.993016	0.0384836	-0.989129	0.0670245	-0.988844	0.0947591
	-0.972764	0.0962261	-0.992982	0.0385553	-0.98909	0.0671493	-0.988735	0.0949356
	-0.972543	0.0964049	-0.992976	0.0386269	-0.989062	0.0672741	-0.988708	0.0951121
	-0.97254	0.0965838	-0.992937	0.0386986	-0.988947	0.0673989	-0.988643	0.0952885
	-0.972468	0.0967627	-0.992936	0.0387702	-0.988885	0.0675237	-0.988629	0.095465
	-0.972429	0.0969415	-0.992931	0.0388419	-0.988806	0.0676485	-0.988617	0.0956414
	-0.972287	0.0971204	-0.992924	0.0389136	-0.988782	0.0677733	-0.988586	0.0958179
	-0.972285	0.0972992	-0.992911	0.0389852	-0.988691	0.0678982	-0.988556	0.0959944
	-0.972218	0.0974781	-0.992885	0.0390569	-0.988612	0.068023	-0.988532	0.0961708
	-0.972134	0.0976569	-0.992833	0.0391286	-0.988586	0.0681478	-0.988511	0.0963473
	-0.971956	0.0978358	-0.992831	0.0392002	-0.988547	0.0682726	-0.988477	0.0965237
	-0.971887	0.0980147	-0.992826	0.0392719	-0.988539	0.0683974	-0.988472	0.0967002
	-0.971613	0.0981935	-0.992794	0.0393436	-0.988476	0.0685222	-0.988464	0.0968767
	-0.971582	0.0983724	-0.992792	0.0394152	-0.988424	0.068647	-0.988376	0.0970531
	-0.971558	0.0985512	-0.992783	0.0394869	-0.98841	0.0687718	-0.988355	0.0972296
	-0.971482	0.0987301	-0.992783	0.0395585	-0.9884	0.0688967	-0.988308	0.097406
	-0.971466	0.098909	-0.992759	0.0396302	-0.988365	0.0690215	-0.988092	0.0975825
	-0.971415	0.0990878	-0.992744	0.0397019	-0.98836	0.0691463	-0.988032	0.097759
	-0.971393	0.0992667	-0.992731	0.0397735	-0.988307	0.0692711	-0.988028	0.0979354
	-0.971217	0.0994455	-0.992731	0.0398452	-0.988298	0.0693959	-0.988004	0.0981119
	-0.970926	0.0996244	-0.992705	0.0399169	-0.988208	0.0695207	-0.987945	0.0982883
	-0.970885	0.0998033	-0.992679	0.0399885	-0.988143	0.0696455	-0.987916	0.0984648
	-0.970884	0.0999821	-0.99265	0.0400602	-0.988125	0.0697703	-0.987906	0.0986413
	-0.970876	0.100161	-0.992646	0.0401319	-0.988048	0.0698952	-0.987906	0.0988177
	-0.970875	0.10034	-0.992636	0.0402035	-0.988038	0.07002	-0.987906	0.0989942
	-0.970802	0.100519	-0.992629	0.0402752	-0.988023	0.0701448	-0.987906	0.0991706
	-0.970747	0.100698	-0.992605	0.0403469	-0.987961	0.0702696	-0.987906	0.0993471
	-0.970555	0.100876	-0.992602	0.0404185	-0.987931	0.0703944	-0.987746	0.0995236
	-0.970534	0.101055	-0.992598	0.0404902	-0.987901	0.0705192	-0.987724	0.0997
	-0.970307	0.101234	-0.992584	0.0405618	-0.987851	0.070644	-0.987713	0.0998765
	-0.970296	0.101413	-0.992565	0.0406335	-0.987845	0.0707688	-0.987705	0.100053
	-0.970264	0.101592	-0.99255	0.0407052	-0.987836	0.0708937	-0.987634	0.100229
	-0.970246	0.101771	-0.992543	0.0407768	-0.987807	0.0710185	-0.987588	0.100406
	-0.970193	0.10195	-0.992542	0.0408485	-0.987792	0.0711433	-0.987509	0.100582
	-0.969867	0.102128	-0.992534	0.0409202	-0.987791	0.0712681	-0.987493	0.100759
	-0.969669	0.102307	-0.992516	0.0409918	-0.98775	0.0713929	-0.987493	0.100935
	-0.969625	0.102486	-0.992483	0.0410635	-0.987703	0.0715177	-0.987493	0.101112
	-0.969612	0.102665	-0.992477	0.0411352	-0.987662	0.0716425	-0.987493	0.101288
	-0.96931	0.102844	-0.992444	0.0412068	-0.987659	0.0717673	-0.987493	0.101465
	-0.969135	0.103023	-0.992436	0.0412785	-0.987637	0.0718922	-0.987479	0.101641
	-0.969098	0.103202	-0.992404	0.0413502	-0.98763	0.072017	-0.987296	0.101818
	-0.969044	0.10338	-0.992404	0.0414218	-0.987626	0.0721418	-0.98727	0.101994
	-0.968907	0.103559	-0.992397	0.0414935	-0.987545	0.0722666	-0.987222	0.10217
	-0.968655	0.103738	-0.992248	0.0415651	-0.987535	0.0723914	-0.987219	0.102347
	-0.968625	0.103917	-0.992207	0.0416368	-0.987396	0.0725162	-0.98719	0.102523
	-0.968594	0.104096	-0.992193	0.0417085	-0.987393	0.072641	-0.987167	0.1027
	-0.968452	0.104275	-0.992142	0.0417801	-0.987362	0.0727659	-0.987166	0.102876
	-0.968401	0.104454	-0.992113	0.0418518	-0.987112	0.0728907	-0.987146	0.103053
	-0.968351	0.104632	-0.992069	0.0419235	-0.987082	0.0730155	-0.987134	0.103229
	-0.968276	0.104811	-0.991994	0.0419951	-0.987078	0.0731403	-0.987095	0.103406
	-0.96823	0.10499	-0.991991	0.0420668	-0.986971	0.0732651	-0.987063	0.103582
	-0.968153	0.105169	-0.991984	0.0421385	-0.986954	0.0733899	-0.987053	0.103759
	-0.967575	0.105348	-0.991984	0.0422101	-0.98695	0.0735147	-0.987015	0.103935
	-0.967548	0.105527	-0.99198	0.0422818	-0.986932	0.0736395	-0.986976	0.104112
	-0.96737	0.105706	-0.991978	0.0423534	-0.986909	0.0737644	-0.986949	0.104288
	-0.967303	0.105884	-0.991957	0.0424251	-0.986884	0.0738892	-0.986949	0.104464
	-0.967299	0.106063	-0.991953	0.0424968	-0.98687	0.074014	-0.986881	0.104641
	-0.967282	0.106242	-0.991943	0.0425684	-0.986843	0.0741388	-0.986871	0.104817
	-0.967074	0.106421	-0.991912	0.0426401	-0.986836	0.0742636	-0.986795	0.104994
	-0.967045	0.1066	-0.99183	0.0427118	-0.986795	0.0743884	-0.986711	0.10517
	-0.966943	0.106779	-0.9918	0.0427834	-0.986638	0.0745132	-0.986702	0.105347
	-0.966717	0.106958	-0.991791	0.0428551	-0.986637	0.074638	-0.986607	0.105523
	-0.966676	0.107136	-0.991784	0.0429268	-0.986634	0.0747629	-0.986546	0.1057
	-0.966639	0.107315	-0.99178	0.0429984	-0.986577	0.0748877	-0.986539	0.105876
	-0.966615	0.107494	-0.991713	0.0430701	-0.986565	0.0750125	-0.986522	0.106053
	-0.966565	0.107673	-0.991692	0.0431418	-0.986446	0.0751373	-0.986522	0.106229
	-0.966557	0.107852	-0.991687	0.0432134	-0.986211	0.0752621	-0.986441	0.106406
	-0.966518	0.108031	-0.991681	0.0432851	-0.986194	0.0753869	-0.986441	0.106582
	-0.966484	0.10821	-0.991677	0.0433567	-0.986092	0.0755117	-0.986439	0.106758
	-0.966459	0.108388	-0.991671	0.0434284	-0.985968	0.0756365	-0.98641	0.106935
	-0.966448	0.108567	-0.991646	0.0435001	-0.985908	0.0757614	-0.986407	0.107111
	-0.966249	0.108746	-0.991645	0.0435717	-0.98582	0.0758862	-0.98639	0.107288
	-0.966234	0.108925	-0.991609	0.0436434	-0.985817	0.076011	-0.986386	0.107464
	-0.966231	0.109104	-0.991602	0.0437151	-0.985767	0.0761358	-0.986364	0.107641
	-0.966133	0.109283	-0.9916	0.0437867	-0.985767	0.0762606	-0.986277	0.107817
	-0.965979	0.109462	-0.991599	0.0438584	-0.985717	0.0763854	-0.986163	0.107994
	-0.965846	0.10964	-0.991598	0.0439301	-0.985608	0.0765102	-0.986046	0.10817
	-0.965761	0.109819	-0.991484	0.0440017	-0.985604	0.076635	-0.986033	0.108347
	-0.965697	0.109998	-0.99144	0.0440734	-0.985546	0.0767599	-0.986009	0.108523
	-0.965289	0.110177	-0.991425	0.044145	-0.9855	0.0768847	-0.986009	0.108699
	-0.965123	0.110356	-0.991416	0.0442167	-0.985489	0.0770095	-0.98589	0.108876
	-0.96511	0.110535	-0.991395	0.0442884	-0.985488	0.0771343	-0.985845	0.109052
	-0.964925	0.110714	-0.991395	0.04436	-0.985417	0.0772591	-0.985845	0.109229
	-0.964531	0.110893	-0.991376	0.0444317	-0.985386	0.0773839	-0.985842	0.109405
	-0.964505	0.111071	-0.991333	0.0445034	-0.985343	0.0775087	-0.985808	0.109582
	-0.964444	0.11125	-0.991332	0.044575	-0.985333	0.0776335	-0.985675	0.109758
	-0.96429	0.111429	-0.991288	0.0446467	-0.985068	0.0777584	-0.985675	0.109935
	-0.964249	0.111608	-0.991275	0.0447184	-0.985031	0.0778832	-0.985675	0.110111
	-0.964249	0.111787	-0.991273	0.04479	-0.985014	0.078008	-0.985675	0.110288
	-0.964232	0.111966	-0.99122	0.0448617	-0.985005	0.0781328	-0.985675	0.110464
	-0.964178	0.112145	-0.991175	0.0449334	-0.984925	0.0782576	-0.985675	0.110641
	-0.96413	0.112323	-0.991161	0.045005	-0.984916	0.0783824	-0.985663	0.110817
	-0.963859	0.112502	-0.991113	0.0450767	-0.98489	0.0785072	-0.985586	0.110993
	-0.963795	0.112681	-0.99111	0.0451483	-0.984877	0.0786321	-0.985386	0.11117
	-0.963685	0.11286	-0.991072	0.04522	-0.984845	0.0787569	-0.985335	0.111346
	-0.963662	0.113039	-0.991065	0.0452917	-0.984752	0.0788817	-0.985273	0.111523
	-0.963603	0.113218	-0.991051	0.0453633	-0.984711	0.0790065	-0.985245	0.111699
	-0.963353	0.113397	-0.990957	0.045435	-0.984707	0.0791313	-0.985239	0.111876
	-0.963287	0.113575	-0.990937	0.0455067	-0.984683	0.0792561	-0.985239	0.112052
	-0.9632	0.113754	-0.990916	0.0455783	-0.984642	0.0793809	-0.985239	0.112229
	-0.963137	0.113933	-0.990915	0.04565	-0.984615	0.0795057	-0.985172	0.112405
	-0.963125	0.114112	-0.990895	0.0457217	-0.9846	0.0796306	-0.985158	0.112582
	-0.963083	0.114291	-0.990859	0.0457933	-0.984581	0.0797554	-0.985104	0.112758
	-0.963056	0.11447	-0.990839	0.045865	-0.984445	0.0798802	-0.984866	0.112935
	-0.962621	0.114649	-0.99083	0.0459366	-0.984342	0.080005	-0.984697	0.113111
	-0.962619	0.114827	-0.990811	0.0460083	-0.984314	0.0801298	-0.984618	0.113287
	-0.962522	0.115006	-0.990811	0.04608	-0.984287	0.0802546	-0.984503	0.113464
	-0.962491	0.115185	-0.990796	0.0461516	-0.984271	0.0803794	-0.984501	0.11364
	-0.962052	0.115364	-0.990725	0.0462233	-0.984106	0.0805042	-0.984466	0.113817
	-0.961964	0.115543	-0.990717	0.046295	-0.984072	0.0806291	-0.984459	0.113993
	-0.961888	0.115722	-0.990691	0.0463666	-0.983952	0.0807539	-0.98444	0.11417
	-0.961738	0.115901	-0.990682	0.0464383	-0.983898	0.0808787	-0.984439	0.114346
	-0.961697	0.116079	-0.990676	0.04651	-0.98388	0.0810035	-0.984365	0.114523
	-0.961472	0.116258	-0.990668	0.0465816	-0.98383	0.0811283	-0.984346	0.114699
	-0.961453	0.116437	-0.990664	0.0466533	-0.983737	0.0812531	-0.984334	0.114876
	-0.961442	0.116616	-0.990624	0.046725	-0.983723	0.0813779	-0.984329	0.115052
	-0.961035	0.116795	-0.990599	0.0467966	-0.983689	0.0815027	-0.984329	0.115229
	-0.960991	0.116974	-0.990574	0.0468683	-0.983615	0.0816276	-0.984274	0.115405
	-0.960883	0.117153	-0.990568	0.0469399	-0.983599	0.0817524	-0.984271	0.115581
	-0.96088	0.117331	-0.990543	0.0470116	-0.983569	0.0818772	-0.984248	0.115758
	-0.96059	0.11751	-0.990523	0.0470833	-0.983476	0.082002	-0.984213	0.115934
	-0.960519	0.117689	-0.990518	0.0471549	-0.983323	0.0821268	-0.984134	0.116111
	-0.960267	0.117868	-0.990513	0.0472266	-0.983275	0.0822516	-0.984121	0.116287
	-0.960097	0.118047	-0.990474	0.0472983	-0.983205	0.0823764	-0.984121	0.116464
	-0.96006	0.118226	-0.990435	0.0473699	-0.983151	0.0825012	-0.984121	0.11664
	-0.960027	0.118405	-0.990409	0.0474416	-0.983093	0.0826261	-0.984112	0.116817
	-0.960022	0.118583	-0.990401	0.0475133	-0.983038	0.0827509	-0.984086	0.116993
	-0.959978	0.118762	-0.990364	0.0475849	-0.983034	0.0828757	-0.984041	0.11717
	-0.959698	0.118941	-0.990309	0.0476566	-0.982998	0.0830005	-0.984026	0.117346
	-0.959599	0.11912	-0.990277	0.0477282	-0.982963	0.0831253	-0.983983	0.117522
	-0.959562	0.119299	-0.990257	0.0477999	-0.982957	0.0832501	-0.983923	0.117699
	-0.95939	0.119478	-0.990246	0.0478716	-0.982876	0.0833749	-0.983904	0.117875
	-0.958716	0.119657	-0.990189	0.0479432	-0.982872	0.0834998	-0.983866	0.118052
	-0.958536	0.119835	-0.990152	0.0480149	-0.982836	0.0836246	-0.983768	0.118228
	-0.958525	0.120014	-0.990092	0.0480866	-0.982793	0.0837494	-0.983768	0.118405
	-0.958477	0.120193	-0.990078	0.0481582	-0.982769	0.0838742	-0.983768	0.118581
	-0.958437	0.120372	-0.990072	0.0482299	-0.98275	0.083999	-0.983715	0.118758
	-0.958241	0.120551	-0.990017	0.0483016	-0.98275	0.0841238	-0.983662	0.118934
	-0.958168	0.12073	-0.990008	0.0483732	-0.982693	0.0842486	-0.983632	0.119111
	-0.9581	0.120909	-0.98999	0.0484449	-0.982688	0.0843734	-0.983632	0.119287
	-0.958079	0.121087	-0.989975	0.0485166	-0.982684	0.0844983	-0.983619	0.119464
	-0.957948	0.121266	-0.989828	0.0485882	-0.982614	0.0846231	-0.983619	0.11964
	-0.957916	0.121445	-0.989722	0.0486599	-0.982612	0.0847479	-0.983619	0.119816
	-0.957883	0.121624	-0.989706	0.0487315	-0.982539	0.0848727	-0.983597	0.119993
	-0.957875	0.121803	-0.989676	0.0488032	-0.982436	0.0849975	-0.983325	0.120169
	-0.957443	0.121982	-0.989637	0.0488749	-0.982373	0.0851223	-0.983313	0.120346
	-0.957441	0.122161	-0.989576	0.0489465	-0.982366	0.0852471	-0.983313	0.120522
	-0.957327	0.122339	-0.989519	0.0490182	-0.982333	0.0853719	-0.983313	0.120699
	-0.957105	0.122518	-0.989479	0.0490899	-0.982311	0.0854968	-0.983276	0.120875
	-0.956993	0.122697	-0.989479	0.0491615	-0.982173	0.0856216	-0.983275	0.121052
	-0.956935	0.122876	-0.989476	0.0492332	-0.982119	0.0857464	-0.983258	0.121228
	-0.956914	0.123055	-0.989474	0.0493049	-0.982102	0.0858712	-0.983071	0.121405
	-0.95676	0.123234	-0.989458	0.0493765	-0.982082	0.085996	-0.983011	0.121581
	-0.956744	0.123413	-0.989433	0.0494482	-0.981899	0.0861208	-0.983011	0.121758
	-0.956673	0.123591	-0.98942	0.0495199	-0.981884	0.0862456	-0.983006	0.121934
	-0.956376	0.12377	-0.989391	0.0495915	-0.981835	0.0863704	-0.982936	0.12211
	-0.956359	0.123949	-0.989255	0.0496632	-0.981667	0.0864953	-0.982936	0.122287
	-0.956216	0.124128	-0.989181	0.0497348	-0.981643	0.0866201	-0.982936	0.122463
	-0.956144	0.124307	-0.989177	0.0498065	-0.98156	0.0867449	-0.982868	0.12264
	-0.956088	0.124486	-0.989165	0.0498782	-0.981505	0.0868697	-0.982752	0.122816
	-0.955976	0.124665	-0.98916	0.0499498	-0.98147	0.0869945	-0.982741	0.122993
	-0.955971	0.124843	-0.989116	0.0500215	-0.981462	0.0871193	-0.982722	0.123169
	-0.95591	0.125022	-0.989111	0.0500932	-0.981435	0.0872441	-0.982568	0.123346
	-0.955811	0.125201	-0.989085	0.0501648	-0.981403	0.0873689	-0.98256	0.123522
	-0.955668	0.12538	-0.989077	0.0502365	-0.981385	0.0874938	-0.98256	0.123699
	-0.955447	0.125559	-0.989076	0.0503082	-0.981309	0.0876186	-0.982496	0.123875
	-0.955387	0.125738	-0.98904	0.0503798	-0.981306	0.0877434	-0.982496	0.124052
	-0.955332	0.125917	-0.989039	0.0504515	-0.981205	0.0878682	-0.982496	0.124228
	-0.955309	0.126096	-0.989021	0.0505231	-0.980998	0.087993	-0.982496	0.124404
	-0.955242	0.126274	-0.989021	0.0505948	-0.980993	0.0881178	-0.982399	0.124581
	-0.95522	0.126453	-0.989021	0.0506665	-0.980989	0.0882426	-0.982358	0.124757
	-0.955191	0.126632	-0.988991	0.0507381	-0.980915	0.0883674	-0.982353	0.124934
	-0.955048	0.126811	-0.98898	0.0508098	-0.980811	0.0884923	-0.982276	0.12511
	-0.955032	0.12699	-0.988977	0.0508815	-0.980776	0.0886171	-0.982276	0.125287
	-0.954999	0.127169	-0.98896	0.0509531	-0.980773	0.0887419	-0.982276	0.125463
	-0.954343	0.127348	-0.988956	0.0510248	-0.980756	0.0888667	-0.982276	0.12564
	-0.95433	0.127526	-0.988902	0.0510965	-0.98074	0.0889915	-0.982276	0.125816
	-0.9543	0.127705	-0.988894	0.0511681	-0.980648	0.0891163	-0.982244	0.125993
	-0.9543	0.127884	-0.988875	0.0512398	-0.980627	0.0892411	-0.982224	0.126169
	-0.954298	0.128063	-0.988869	0.0513115	-0.980545	0.089366	-0.982224	0.126346
	-0.954178	0.128242	-0.988789	0.0513831	-0.980455	0.0894908	-0.982158	0.126522
	-0.953907	0.128421	-0.988789	0.0514548	-0.980402	0.0896156	-0.982112	0.126698
	-0.953882	0.1286	-0.988788	0.0515264	-0.980366	0.0897404	-0.981894	0.126875
	-0.953879	0.128778	-0.988749	0.0515981	-0.980366	0.0898652	-0.981894	0.127051
	-0.953662	0.128957	-0.988728	0.0516698	-0.980311	0.08999	-0.981894	0.127228
	-0.953574	0.129136	-0.98866	0.0517414	-0.980304	0.0901148	-0.98187	0.127404
	-0.953573	0.129315	-0.988529	0.0518131	-0.980299	0.0902396	-0.981579	0.127581
	-0.953542	0.129494	-0.988497	0.0518848	-0.980275	0.0903645	-0.981558	0.127757
	-0.953343	0.129673	-0.988489	0.0519564	-0.980245	0.0904893	-0.981459	0.127934
	-0.953244	0.129852	-0.988485	0.0520281	-0.980217	0.0906141	-0.981439	0.12811
	-0.953058	0.13003	-0.988474	0.0520998	-0.980032	0.0907389	-0.981347	0.128287
	-0.952906	0.130209	-0.988446	0.0521714	-0.980022	0.0908637	-0.981336	0.128463
	-0.952803	0.130388	-0.988438	0.0522431	-0.980012	0.0909885	-0.981335	0.128639
	-0.952782	0.130567	-0.988394	0.0523147	-0.97986	0.0911133	-0.981127	0.128816
	-0.952771	0.130746	-0.988374	0.0523864	-0.97985	0.0912381	-0.98107	0.128992
	-0.952691	0.130925	-0.98837	0.0524581	-0.979837	0.091363	-0.981019	0.129169
	-0.952413	0.131104	-0.988342	0.0525297	-0.979815	0.0914878	-0.981005	0.129345
	-0.952205	0.131282	-0.988277	0.0526014	-0.979476	0.0916126	-0.9808	0.129522
	-0.952185	0.131461	-0.988228	0.0526731	-0.979402	0.0917374	-0.980779	0.129698
	-0.951988	0.13164	-0.9882	0.0527447	-0.979389	0.0918622	-0.980761	0.129875
	-0.951906	0.131819	-0.9882	0.0528164	-0.979367	0.091987	-0.980632	0.130051
	-0.951841	0.131998	-0.988187	0.0528881	-0.979343	0.0921118	-0.980526	0.130228
	-0.951594	0.132177	-0.988187	0.0529597	-0.979282	0.0922366	-0.980358	0.130404
	-0.951509	0.132356	-0.988186	0.0530314	-0.979274	0.0923615	-0.980278	0.130581
	-0.951357	0.132534	-0.988185	0.0531031	-0.979123	0.0924863	-0.980226	0.130757
	-0.951073	0.132713	-0.988184	0.0531747	-0.979075	0.0926111	-0.980164	0.130933
	-0.951056	0.132892	-0.988174	0.0532464	-0.979027	0.0927359	-0.980097	0.13111
	-0.950992	0.133071	-0.988149	0.053318	-0.97899	0.0928607	-0.979976	0.131286
	-0.95046	0.13325	-0.98814	0.0533897	-0.978923	0.0929855	-0.97986	0.131463
	-0.950198	0.133429	-0.988107	0.0534614	-0.978919	0.0931103	-0.979746	0.131639
	-0.950052	0.133608	-0.98809	0.053533	-0.978893	0.0932351	-0.979688	0.131816
	-0.949799	0.133786	-0.988044	0.0536047	-0.978844	0.09336	-0.979619	0.131992
	-0.949798	0.133965	-0.98801	0.0536764	-0.97881	0.0934848	-0.979597	0.132169
	-0.949744	0.134144	-0.987989	0.053748	-0.978452	0.0936096	-0.979581	0.132345
	-0.949678	0.134323	-0.987978	0.0538197	-0.978414	0.0937344	-0.979553	0.132522
	-0.949634	0.134502	-0.987961	0.0538914	-0.978408	0.0938592	-0.97947	0.132698
	-0.949552	0.134681	-0.987954	0.053963	-0.9784	0.093984	-0.979423	0.132875
	-0.949387	0.13486	-0.987833	0.0540347	-0.97828	0.0941088	-0.979059	0.133051
	-0.949386	0.135038	-0.987786	0.0541063	-0.978154	0.0942336	-0.978973	0.133227
	-0.949273	0.135217	-0.987736	0.054178	-0.978055	0.0943585	-0.978811	0.133404
	-0.949129	0.135396	-0.987736	0.0542497	-0.977985	0.0944833	-0.978811	0.13358
	-0.949114	0.135575	-0.98773	0.0543213	-0.977954	0.0946081	-0.978811	0.133757
	-0.949103	0.135754	-0.987726	0.054393	-0.977833	0.0947329	-0.978811	0.133933
	-0.949086	0.135933	-0.98771	0.0544647	-0.977771	0.0948577	-0.978811	0.13411
	-0.94881	0.136112	-0.987673	0.0545363	-0.977582	0.0949825	-0.978811	0.134286
	-0.948728	0.13629	-0.987635	0.054608	-0.97753	0.0951073	-0.978811	0.134463
	-0.948658	0.136469	-0.987554	0.0546797	-0.977417	0.0952322	-0.978811	0.134639
	-0.948628	0.136648	-0.987553	0.0547513	-0.977374	0.095357	-0.978811	0.134816
	-0.948536	0.136827	-0.987475	0.054823	-0.977319	0.0954818	-0.978566	0.134992
	-0.948508	0.137006	-0.987412	0.0548947	-0.97729	0.0956066	-0.978538	0.135169
	-0.948325	0.137185	-0.987385	0.0549663	-0.977204	0.0957314	-0.978521	0.135345
	-0.948144	0.137364	-0.987372	0.055038	-0.977087	0.0958562	-0.978492	0.135521
	-0.948134	0.137542	-0.987326	0.0551096	-0.977082	0.095981	-0.978405	0.135698
	-0.947925	0.137721	-0.987301	0.0551813	-0.976949	0.0961058	-0.978354	0.135874
	-0.947752	0.1379	-0.987297	0.055253	-0.976793	0.0962307	-0.978238	0.136051
	-0.947716	0.138079	-0.987284	0.0553246	-0.976754	0.0963555	-0.978189	0.136227
	-0.947682	0.138258	-0.987264	0.0553963	-0.976749	0.0964803	-0.978023	0.136404
	-0.947657	0.138437	-0.987163	0.055468	-0.976716	0.0966051	-0.978023	0.13658
	-0.947258	0.138616	-0.98714	0.0555396	-0.976699	0.0967299	-0.978	0.136757
	-0.947168	0.138794	-0.987137	0.0556113	-0.976642	0.0968547	-0.977925	0.136933
	-0.947124	0.138973	-0.98711	0.055683	-0.9765	0.0969795	-0.97789	0.13711
	-0.946947	0.139152	-0.987098	0.0557546	-0.976472	0.0971043	-0.977813	0.137286
	-0.946868	0.139331	-0.987067	0.0558263	-0.976333	0.0972292	-0.977813	0.137463
	-0.946694	0.13951	-0.987052	0.055898	-0.976291	0.097354	-0.977775	0.137639
	-0.946582	0.139689	-0.987047	0.0559696	-0.976266	0.0974788	-0.977565	0.137815
	-0.946574	0.139868	-0.987046	0.0560413	-0.976213	0.0976036	-0.977487	0.137992
	-0.946486	0.140047	-0.987046	0.0561129	-0.97617	0.0977284	-0.977476	0.138168
	-0.946457	0.140225	-0.987012	0.0561846	-0.976002	0.0978532	-0.977403	0.138345
	-0.946323	0.140404	-0.987007	0.0562563	-0.975964	0.097978	-0.977403	0.138521
	-0.946103	0.140583	-0.986975	0.0563279	-0.975947	0.0981028	-0.977297	0.138698
	-0.94608	0.140762	-0.986972	0.0563996	-0.975939	0.0982277	-0.977244	0.138874
	-0.946061	0.140941	-0.98697	0.0564713	-0.975884	0.0983525	-0.977244	0.139051
	-0.946003	0.14112	-0.986952	0.0565429	-0.975631	0.0984773	-0.977244	0.139227
	-0.94548	0.141299	-0.986852	0.0566146	-0.975622	0.0986021	-0.977244	0.139404
	-0.945426	0.141477	-0.986815	0.0566863	-0.975552	0.0987269	-0.977244	0.13958
	-0.945351	0.141656	-0.986753	0.0567579	-0.975541	0.0988517	-0.97711	0.139756
	-0.945328	0.141835	-0.986745	0.0568296	-0.975516	0.0989765	-0.977039	0.139933
	-0.945326	0.142014	-0.986678	0.0569012	-0.975491	0.0991013	-0.977013	0.140109
	-0.945172	0.142193	-0.98666	0.0569729	-0.975429	0.0992262	-0.976965	0.140286
	-0.945125	0.142372	-0.986642	0.0570446	-0.975211	0.099351	-0.976761	0.140462
	-0.945047	0.142551	-0.986633	0.0571162	-0.975186	0.0994758	-0.976717	0.140639
	-0.945027	0.142729	-0.986583	0.0571879	-0.975185	0.0996006	-0.976707	0.140815
	-0.945007	0.142908	-0.986578	0.0572596	-0.975115	0.0997254	-0.976705	0.140992
	-0.944925	0.143087	-0.986516	0.0573312	-0.975066	0.0998502	-0.976672	0.141168
	-0.944918	0.143266	-0.986515	0.0574029	-0.974921	0.099975	-0.976643	0.141345
	-0.944754	0.143445	-0.986464	0.0574746	-0.974868	0.1001	-0.976503	0.141521
	-0.944496	0.143624	-0.986443	0.0575462	-0.974729	0.100225	-0.976368	0.141698
	-0.944472	0.143803	-0.986423	0.0576179	-0.974715	0.100349	-0.976331	0.141874
	-0.944433	0.143981	-0.986417	0.0576896	-0.974387	0.100474	-0.976109	0.14205
	-0.944345	0.14416	-0.986417	0.0577612	-0.974319	0.100599	-0.976034	0.142227
	-0.944294	0.144339	-0.9864	0.0578329	-0.97425	0.100724	-0.976026	0.142403
	-0.944131	0.144518	-0.986373	0.0579045	-0.97422	0.100849	-0.976005	0.14258
	-0.94409	0.144697	-0.986353	0.0579762	-0.97421	0.100974	-0.975927	0.142756
	-0.943863	0.144876	-0.986337	0.0580479	-0.974078	0.101098	-0.97591	0.142933
	-0.943565	0.145055	-0.98631	0.0581195	-0.974053	0.101223	-0.975885	0.143109
	-0.943221	0.145233	-0.986199	0.0581912	-0.973873	0.101348	-0.975796	0.143286
	-0.943002	0.145412	-0.986178	0.0582629	-0.973869	0.101473	-0.975724	0.143462
	-0.942953	0.145591	-0.986175	0.0583345	-0.97384	0.101598	-0.97571	0.143639
	-0.942926	0.14577	-0.986168	0.0584062	-0.973799	0.101722	-0.975653	0.143815
	-0.942866	0.145949	-0.986155	0.0584779	-0.97372	0.101847	-0.975566	0.143992
	-0.942668	0.146128	-0.98615	0.0585495	-0.973618	0.101972	-0.975483	0.144168
	-0.942659	0.146307	-0.986145	0.0586212	-0.973607	0.102097	-0.975456	0.144344
	-0.94252	0.146485	-0.986036	0.0586928	-0.973452	0.102222	-0.975434	0.144521
	-0.942189	0.146664	-0.98601	0.0587645	-0.973415	0.102346	-0.975414	0.144697
	-0.941802	0.146843	-0.985982	0.0588362	-0.973328	0.102471	-0.97523	0.144874
	-0.941752	0.147022	-0.985963	0.0589078	-0.973322	0.102596	-0.975126	0.14505
	-0.941475	0.147201	-0.985931	0.0589795	-0.973244	0.102721	-0.974915	0.145227
	-0.941432	0.14738	-0.985912	0.0590512	-0.973205	0.102846	-0.974912	0.145403
	-0.94143	0.147559	-0.985883	0.0591228	-0.973094	0.102971	-0.97474	0.14558
	-0.941358	0.147737	-0.985882	0.0591945	-0.973031	0.103095	-0.974572	0.145756
	-0.941213	0.147916	-0.985785	0.0592662	-0.97303	0.10322	-0.974504	0.145933
	-0.941136	0.148095	-0.985782	0.0593378	-0.972996	0.103345	-0.974419	0.146109
	-0.941051	0.148274	-0.985739	0.0594095	-0.972819	0.10347	-0.974419	0.146286
	-0.940929	0.148453	-0.985716	0.0594812	-0.972802	0.103595	-0.974419	0.146462
	-0.940747	0.148632	-0.985682	0.0595528	-0.972797	0.103719	-0.974419	0.146638
	-0.940653	0.148811	-0.985658	0.0596245	-0.972675	0.103844	-0.974308	0.146815
	-0.940411	0.148989	-0.985641	0.0596961	-0.972622	0.103969	-0.974249	0.146991
	-0.940081	0.149168	-0.98564	0.0597678	-0.972578	0.104094	-0.9742	0.147168
	-0.9398	0.149347	-0.985631	0.0598395	-0.972527	0.104219	-0.9742	0.147344
	-0.939783	0.149526	-0.985628	0.0599111	-0.972417	0.104343	-0.974165	0.147521
	-0.939692	0.149705	-0.98561	0.0599828	-0.972406	0.104468	-0.97411	0.147697
	-0.939585	0.149884	-0.985586	0.0600545	-0.972272	0.104593	-0.974002	0.147874
	-0.939392	0.150063	-0.985538	0.0601261	-0.972219	0.104718	-0.973969	0.14805
	-0.939382	0.150241	-0.9855	0.0601978	-0.972159	0.104843	-0.973914	0.148227
	-0.939316	0.15042	-0.9855	0.0602695	-0.972129	0.104968	-0.973912	0.148403
	-0.939297	0.150599	-0.9855	0.0603411	-0.972101	0.105092	-0.973876	0.148579
	-0.939262	0.150778	-0.985453	0.0604128	-0.972056	0.105217	-0.973795	0.148756
	-0.939153	0.150957	-0.985435	0.0604844	-0.971947	0.105342	-0.973656	0.148932
	-0.939093	0.151136	-0.985407	0.0605561	-0.971935	0.105467	-0.973656	0.149109
	-0.939073	0.151315	-0.985392	0.0606278	-0.971902	0.105592	-0.973656	0.149285
	-0.938716	0.151493	-0.985345	0.0606994	-0.971894	0.105716	-0.973548	0.149462
	-0.938606	0.151672	-0.985325	0.0607711	-0.971712	0.105841	-0.973307	0.149638
	-0.9385	0.151851	-0.985325	0.0608428	-0.971622	0.105966	-0.973283	0.149815
	-0.93845	0.15203	-0.985297	0.0609144	-0.971576	0.106091	-0.973283	0.149991
	-0.938099	0.152209	-0.985242	0.0609861	-0.971509	0.106216	-0.973283	0.150168
	-0.938065	0.152388	-0.985147	0.0610578	-0.971405	0.10634	-0.973164	0.150344
	-0.937535	0.152567	-0.98511	0.0611294	-0.971274	0.106465	-0.972973	0.150521
	-0.937371	0.152745	-0.985108	0.0612011	-0.971189	0.10659	-0.972955	0.150697
	-0.93736	0.152924	-0.985092	0.0612728	-0.971081	0.106715	-0.972955	0.150873
	-0.937202	0.153103	-0.985076	0.0613444	-0.971077	0.10684	-0.972955	0.15105
	-0.936916	0.153282	-0.985069	0.0614161	-0.971054	0.106965	-0.972955	0.151226
	-0.936715	0.153461	-0.985018	0.0614877	-0.971026	0.107089	-0.972939	0.151403
	-0.936705	0.15364	-0.984968	0.0615594	-0.970961	0.107214	-0.972939	0.151579
	-0.936547	0.153819	-0.98487	0.0616311	-0.970916	0.107339	-0.972939	0.151756
	-0.936394	0.153997	-0.984809	0.0617027	-0.97069	0.107464	-0.972939	0.151932
	-0.936224	0.154176	-0.984778	0.0617744	-0.970642	0.107589	-0.972939	0.152109
	-0.936034	0.154355	-0.984744	0.0618461	-0.970557	0.107713	-0.972939	0.152285
	-0.93601	0.154534	-0.984692	0.0619177	-0.970524	0.107838	-0.972939	0.152462
	-0.935969	0.154713	-0.984614	0.0619894	-0.970478	0.107963	-0.972939	0.152638
	-0.935871	0.154892	-0.984574	0.0620611	-0.970393	0.108088	-0.972939	0.152815
	-0.935829	0.155071	-0.984552	0.0621327	-0.970322	0.108213	-0.972939	0.152991
	-0.935807	0.15525	-0.984547	0.0622044	-0.970311	0.108337	-0.972939	0.153167
	-0.935622	0.155428	-0.984512	0.062276	-0.970259	0.108462	-0.972939	0.153344
	-0.935462	0.155607	-0.984466	0.0623477	-0.970187	0.108587	-0.972904	0.15352
	-0.935385	0.155786	-0.984456	0.0624194	-0.970173	0.108712	-0.972813	0.153697
	-0.93495	0.155965	-0.984412	0.062491	-0.970167	0.108837	-0.97264	0.153873
	-0.934878	0.156144	-0.98438	0.0625627	-0.97012	0.108962	-0.972637	0.15405
	-0.934571	0.156323	-0.98436	0.0626344	-0.970093	0.109086	-0.972452	0.154226
	-0.934506	0.156502	-0.984347	0.062706	-0.970093	0.109211	-0.972294	0.154403
	-0.934333	0.15668	-0.984331	0.0627777	-0.970093	0.109336	-0.972108	0.154579
	-0.934072	0.156859	-0.984294	0.0628494	-0.969927	0.109461	-0.972064	0.154756
	-0.93382	0.157038	-0.984289	0.062921	-0.969913	0.109586	-0.97195	0.154932
	-0.933791	0.157217	-0.984281	0.0629927	-0.969797	0.10971	-0.971901	0.155109
	-0.933302	0.157396	-0.98428	0.0630644	-0.969785	0.109835	-0.971859	0.155285
	-0.932826	0.157575	-0.984268	0.063136	-0.969727	0.10996	-0.971798	0.155461
	-0.932768	0.157754	-0.984248	0.0632077	-0.96968	0.110085	-0.971686	0.155638
	-0.932641	0.157932	-0.984227	0.0632793	-0.96939	0.11021	-0.971478	0.155814
	-0.932495	0.158111	-0.984174	0.063351	-0.969375	0.110334	-0.97131	0.155991
	-0.932108	0.15829	-0.984107	0.0634227	-0.96932	0.110459	-0.97131	0.156167
	-0.932061	0.158469	-0.984068	0.0634943	-0.969263	0.110584	-0.97131	0.156344
	-0.932044	0.158648	-0.984066	0.063566	-0.969122	0.110709	-0.97131	0.15652
	-0.931987	0.158827	-0.98404	0.0636377	-0.969115	0.110834	-0.97131	0.156697
	-0.931971	0.159006	-0.984011	0.0637093	-0.969047	0.110959	-0.97131	0.156873
	-0.931869	0.159184	-0.98401	0.063781	-0.968921	0.111083	-0.971148	0.15705
	-0.931843	0.159363	-0.98401	0.0638527	-0.968905	0.111208	-0.971138	0.157226
	-0.931755	0.159542	-0.983967	0.0639243	-0.968896	0.111333	-0.97097	0.157403
	-0.931711	0.159721	-0.983923	0.063996	-0.968887	0.111458	-0.97091	0.157579
	-0.931599	0.1599	-0.983873	0.0640677	-0.968802	0.111583	-0.970893	0.157755
	-0.93157	0.160079	-0.983847	0.0641393	-0.968712	0.111707	-0.970877	0.157932
	-0.931527	0.160258	-0.983847	0.064211	-0.968699	0.111832	-0.970444	0.158108
	-0.931061	0.160436	-0.983841	0.0642826	-0.968672	0.111957	-0.970386	0.158285
	-0.930715	0.160615	-0.983821	0.0643543	-0.968614	0.112082	-0.970226	0.158461
	-0.930536	0.160794	-0.983809	0.064426	-0.968451	0.112207	-0.970163	0.158638
	-0.930522	0.160973	-0.983799	0.0644976	-0.968225	0.112332	-0.970123	0.158814
	-0.930375	0.161152	-0.983742	0.0645693	-0.968171	0.112456	-0.970107	0.158991
	-0.930338	0.161331	-0.983683	0.064641	-0.967954	0.112581	-0.970065	0.159167
	-0.930228	0.16151	-0.983668	0.0647126	-0.967807	0.112706	-0.970043	0.159344
	-0.930123	0.161688	-0.983521	0.0647843	-0.967796	0.112831	-0.970021	0.15952
	-0.930044	0.161867	-0.983478	0.064856	-0.967502	0.112956	-0.970012	0.159696
	-0.930033	0.162046	-0.983471	0.0649276	-0.967423	0.11308	-0.96988	0.159873
	-0.929939	0.162225	-0.983434	0.0649993	-0.967328	0.113205	-0.969858	0.160049
	-0.929865	0.162404	-0.983417	0.0650709	-0.967179	0.11333	-0.969858	0.160226
	-0.929723	0.162583	-0.983408	0.0651426	-0.967171	0.113455	-0.969858	0.160402
	-0.929579	0.162762	-0.983379	0.0652143	-0.967142	0.11358	-0.96976	0.160579
	-0.929448	0.16294	-0.983367	0.0652859	-0.967021	0.113704	-0.969749	0.160755
	-0.929381	0.163119	-0.983353	0.0653576	-0.966985	0.113829	-0.969719	0.160932
	-0.92924	0.163298	-0.983306	0.0654293	-0.966652	0.113954	-0.969452	0.161108
	-0.928943	0.163477	-0.983294	0.0655009	-0.96664	0.114079	-0.969154	0.161285
	-0.928199	0.163656	-0.983244	0.0655726	-0.966625	0.114204	-0.96899	0.161461
	-0.927914	0.163835	-0.983223	0.0656443	-0.966521	0.114329	-0.968958	0.161638
	-0.927631	0.164014	-0.98318	0.0657159	-0.966486	0.114453	-0.96875	0.161814
	-0.927559	0.164192	-0.98313	0.0657876	-0.966445	0.114578	-0.9687	0.16199
	-0.927404	0.164371	-0.983128	0.0658593	-0.966165	0.114703	-0.9687	0.162167
	-0.927262	0.16455	-0.983126	0.0659309	-0.965578	0.114828	-0.968638	0.162343
	-0.927256	0.164729	-0.983113	0.0660026	-0.965508	0.114953	-0.968595	0.16252
	-0.927111	0.164908	-0.983104	0.0660742	-0.965352	0.115077	-0.96847	0.162696
	-0.927079	0.165087	-0.982946	0.0661459	-0.965309	0.115202	-0.968107	0.162873
	-0.927028	0.165266	-0.982941	0.0662176	-0.965307	0.115327	-0.967988	0.163049
	-0.926964	0.165444	-0.982852	0.0662892	-0.965268	0.115452	-0.967988	0.163226
	-0.926947	0.165623	-0.982775	0.0663609	-0.965248	0.115577	-0.967879	0.163402
	-0.926735	0.165802	-0.982775	0.0664326	-0.965024	0.115701	-0.967543	0.163579
	-0.926474	0.165981	-0.982736	0.0665042	-0.964951	0.115826	-0.967441	0.163755
	-0.926336	0.16616	-0.982722	0.0665759	-0.964931	0.115951	-0.967436	0.163932
	-0.926124	0.166339	-0.982641	0.0666476	-0.964916	0.116076	-0.967202	0.164108
	-0.925779	0.166518	-0.982598	0.0667192	-0.96477	0.116201	-0.967176	0.164284
	-0.925541	0.166696	-0.982567	0.0667909	-0.964726	0.116326	-0.966823	0.164461
	-0.925452	0.166875	-0.982555	0.0668625	-0.964595	0.11645	-0.966734	0.164637
	-0.925274	0.167054	-0.982536	0.0669342	-0.964478	0.116575	-0.966653	0.164814
	-0.925129	0.167233	-0.982528	0.0670059	-0.964447	0.1167	-0.966539	0.16499
	-0.925046	0.167412	-0.98251	0.0670775	-0.964328	0.116825	-0.966131	0.165167
	-0.925031	0.167591	-0.982489	0.0671492	-0.964326	0.11695	-0.966104	0.165343
	-0.924686	0.16777	-0.982485	0.0672209	-0.964268	0.117074	-0.966104	0.16552
	-0.924336	0.167948	-0.982447	0.0672925	-0.964223	0.117199	-0.966104	0.165696
	-0.924309	0.168127	-0.982423	0.0673642	-0.964105	0.117324	-0.966093	0.165873
	-0.924303	0.168306	-0.982416	0.0674359	-0.964029	0.117449	-0.966071	0.166049
	-0.924171	0.168485	-0.982406	0.0675075	-0.963954	0.117574	-0.966055	0.166226
	-0.923776	0.168664	-0.982406	0.0675792	-0.963912	0.117698	-0.965983	0.166402
	-0.923748	0.168843	-0.982391	0.0676509	-0.963912	0.117823	-0.965957	0.166578
	-0.923737	0.169022	-0.98239	0.0677225	-0.963747	0.117948	-0.965957	0.166755
	-0.923734	0.169201	-0.982351	0.0677942	-0.963634	0.118073	-0.965882	0.166931
	-0.923701	0.169379	-0.982285	0.0678658	-0.963624	0.118198	-0.965777	0.167108
	-0.923658	0.169558	-0.982203	0.0679375	-0.963579	0.118323	-0.965569	0.167284
	-0.923281	0.169737	-0.982181	0.0680092	-0.963567	0.118447	-0.965566	0.167461
	-0.923211	0.169916	-0.982162	0.0680808	-0.963456	0.118572	-0.965536	0.167637
	-0.923065	0.170095	-0.982154	0.0681525	-0.963447	0.118697	-0.96548	0.167814
	-0.922847	0.170274	-0.982151	0.0682242	-0.963405	0.118822	-0.965331	0.16799
	-0.922685	0.170453	-0.982145	0.0682958	-0.963267	0.118947	-0.965243	0.168167
	-0.922361	0.170631	-0.982125	0.0683675	-0.963163	0.119071	-0.96524	0.168343
	-0.922173	0.17081	-0.982089	0.0684392	-0.962944	0.119196	-0.965101	0.168519
	-0.921775	0.170989	-0.981937	0.0685108	-0.962918	0.119321	-0.965101	0.168696
	-0.921734	0.171168	-0.981927	0.0685825	-0.962914	0.119446	-0.965049	0.168872
	-0.921685	0.171347	-0.981901	0.0686541	-0.962863	0.119571	-0.965049	0.169049
	-0.921377	0.171526	-0.981845	0.0687258	-0.962809	0.119695	-0.965049	0.169225
	-0.9213	0.171705	-0.981833	0.0687975	-0.962709	0.11982	-0.965049	0.169402
	-0.921182	0.171883	-0.981829	0.0688691	-0.96267	0.119945	-0.965049	0.169578
	-0.921165	0.172062	-0.981773	0.0689408	-0.96255	0.12007	-0.964934	0.169755
	-0.921121	0.172241	-0.981754	0.0690125	-0.962417	0.120195	-0.964905	0.169931
	-0.921058	0.17242	-0.981734	0.0690841	-0.96237	0.12032	-0.964897	0.170108
	-0.921025	0.172599	-0.98168	0.0691558	-0.962328	0.120444	-0.964802	0.170284
	-0.920918	0.172778	-0.981675	0.0692275	-0.962162	0.120569	-0.96472	0.170461
	-0.920823	0.172957	-0.98154	0.0692991	-0.96213	0.120694	-0.964591	0.170637
	-0.920774	0.173135	-0.981476	0.0693708	-0.962106	0.120819	-0.964521	0.170813
	-0.920692	0.173314	-0.981463	0.0694425	-0.962089	0.120944	-0.964506	0.17099
	-0.920625	0.173493	-0.981434	0.0695141	-0.962041	0.121068	-0.964459	0.171166
	-0.920611	0.173672	-0.981365	0.0695858	-0.962041	0.121193	-0.964459	0.171343
	-0.920453	0.173851	-0.981354	0.0696574	-0.961882	0.121318	-0.964259	0.171519
	-0.919984	0.17403	-0.981332	0.0697291	-0.961822	0.121443	-0.964202	0.171696
	-0.919829	0.174209	-0.981255	0.0698008	-0.961817	0.121568	-0.964164	0.171872
	-0.919747	0.174387	-0.981205	0.0698724	-0.961719	0.121692	-0.964161	0.172049
	-0.919655	0.174566	-0.981196	0.0699441	-0.961686	0.121817	-0.964106	0.172225
	-0.919607	0.174745	-0.981178	0.0700158	-0.961659	0.121942	-0.963899	0.172402
	-0.919447	0.174924	-0.981156	0.0700874	-0.961652	0.122067	-0.963617	0.172578
	-0.919315	0.175103	-0.981121	0.0701591	-0.961397	0.122192	-0.963613	0.172755
	-0.918994	0.175282	-0.981091	0.0702308	-0.961238	0.122317	-0.963542	0.172931
	-0.918797	0.175461	-0.981081	0.0703024	-0.961194	0.122441	-0.963475	0.173107
	-0.918785	0.175639	-0.98106	0.0703741	-0.961184	0.122566	-0.963346	0.173284
	-0.918425	0.175818	-0.98099	0.0704458	-0.961158	0.122691	-0.963163	0.17346
	-0.918305	0.175997	-0.98096	0.0705174	-0.961134	0.122816	-0.963054	0.173637
	-0.918278	0.176176	-0.980936	0.0705891	-0.961085	0.122941	-0.963047	0.173813
	-0.91816	0.176355	-0.980887	0.0706607	-0.960952	0.123065	-0.962977	0.17399
	-0.918077	0.176534	-0.980882	0.0707324	-0.960711	0.12319	-0.962967	0.174166
	-0.918048	0.176713	-0.980882	0.0708041	-0.960505	0.123315	-0.962933	0.174343
	-0.917988	0.176891	-0.980876	0.0708757	-0.960407	0.12344	-0.962631	0.174519
	-0.917808	0.17707	-0.980852	0.0709474	-0.960393	0.123565	-0.962469	0.174696
	-0.917308	0.177249	-0.980826	0.0710191	-0.960188	0.123689	-0.962425	0.174872
	-0.916312	0.177428	-0.980775	0.0710907	-0.960184	0.123814	-0.96231	0.175049
	-0.916252	0.177607	-0.980753	0.0711624	-0.960167	0.123939	-0.962191	0.175225
	-0.916085	0.177786	-0.980729	0.0712341	-0.96005	0.124064	-0.962125	0.175401
	-0.916074	0.177965	-0.980677	0.0713057	-0.959984	0.124189	-0.961948	0.175578
	-0.91604	0.178143	-0.980583	0.0713774	-0.959963	0.124314	-0.961909	0.175754
	-0.916024	0.178322	-0.980575	0.071449	-0.959961	0.124438	-0.961646	0.175931
	-0.915938	0.178501	-0.980558	0.0715207	-0.959878	0.124563	-0.96161	0.176107
	-0.915849	0.17868	-0.980436	0.0715924	-0.959866	0.124688	-0.961526	0.176284
	-0.915505	0.178859	-0.980345	0.071664	-0.959684	0.124813	-0.961525	0.17646
	-0.915217	0.179038	-0.980342	0.0717357	-0.959675	0.124938	-0.96152	0.176637
	-0.914991	0.179217	-0.980254	0.0718074	-0.959542	0.125062	-0.961265	0.176813
	-0.914902	0.179395	-0.98022	0.071879	-0.959499	0.125187	-0.961112	0.17699
	-0.914836	0.179574	-0.980169	0.0719507	-0.959455	0.125312	-0.9611	0.177166
	-0.914812	0.179753	-0.980087	0.0720224	-0.959366	0.125437	-0.960927	0.177343
	-0.914771	0.179932	-0.980083	0.072094	-0.959081	0.125562	-0.960907	0.177519
	-0.914363	0.180111	-0.97999	0.0721657	-0.959078	0.125686	-0.960872	0.177695
	-0.914291	0.18029	-0.979885	0.0722374	-0.959016	0.125811	-0.960515	0.177872
	-0.9137	0.180469	-0.979819	0.072309	-0.959016	0.125936	-0.960364	0.178048
	-0.91356	0.180647	-0.979783	0.0723807	-0.958997	0.126061	-0.960332	0.178225
	-0.913494	0.180826	-0.979768	0.0724523	-0.958886	0.126186	-0.960274	0.178401
	-0.913371	0.181005	-0.979722	0.072524	-0.958789	0.126311	-0.960052	0.178578
	-0.913188	0.181184	-0.979708	0.0725957	-0.958772	0.126435	-0.95991	0.178754
	-0.91303	0.181363	-0.979585	0.0726673	-0.958577	0.12656	-0.959751	0.178931
	-0.912843	0.181542	-0.979498	0.072739	-0.958429	0.126685	-0.959115	0.179107
	-0.912551	0.181721	-0.979427	0.0728107	-0.958214	0.12681	-0.959065	0.179284
	-0.912412	0.181899	-0.979279	0.0728823	-0.958127	0.126935	-0.958803	0.17946
	-0.912269	0.182078	-0.979275	0.072954	-0.958095	0.127059	-0.958782	0.179636
	-0.91219	0.182257	-0.979267	0.0730257	-0.958045	0.127184	-0.958652	0.179813
	-0.911658	0.182436	-0.979234	0.0730973	-0.958017	0.127309	-0.958642	0.179989
	-0.910705	0.182615	-0.97923	0.073169	-0.958008	0.127434	-0.958464	0.180166
	-0.910702	0.182794	-0.979161	0.0732406	-0.957976	0.127559	-0.958433	0.180342
	-0.909945	0.182973	-0.979111	0.0733123	-0.957821	0.127683	-0.958433	0.180519
	-0.909863	0.183151	-0.979095	0.073384	-0.957815	0.127808	-0.958428	0.180695
	-0.909718	0.18333	-0.97903	0.0734556	-0.957728	0.127933	-0.958319	0.180872
	-0.909587	0.183509	-0.978981	0.0735273	-0.957631	0.128058	-0.958055	0.181048
	-0.909579	0.183688	-0.978968	0.073599	-0.957613	0.128183	-0.957995	0.181225
	-0.909578	0.183867	-0.978905	0.0736706	-0.957559	0.128308	-0.957991	0.181401
	-0.909552	0.184046	-0.9789	0.0737423	-0.957505	0.128432	-0.957832	0.181578
	-0.909526	0.184225	-0.978882	0.073814	-0.957362	0.128557	-0.957829	0.181754
	-0.909171	0.184404	-0.97887	0.0738856	-0.957327	0.128682	-0.957829	0.18193
	-0.908779	0.184582	-0.97883	0.0739573	-0.957236	0.128807	-0.9577	0.182107
	-0.908487	0.184761	-0.97882	0.074029	-0.957125	0.128932	-0.957639	0.182283
	-0.908179	0.18494	-0.978604	0.0741006	-0.957085	0.129056	-0.957633	0.18246
	-0.907931	0.185119	-0.978554	0.0741723	-0.956949	0.129181	-0.957633	0.182636
	-0.907821	0.185298	-0.978549	0.0742439	-0.956773	0.129306	-0.957474	0.182813
	-0.9076	0.185477	-0.978466	0.0743156	-0.956726	0.129431	-0.957425	0.182989
	-0.907434	0.185656	-0.978444	0.0743873	-0.956705	0.129556	-0.957412	0.183166
	-0.907322	0.185834	-0.978436	0.0744589	-0.956693	0.12968	-0.957212	0.183342
	-0.906771	0.186013	-0.978359	0.0745306	-0.956621	0.129805	-0.957198	0.183519
	-0.906728	0.186192	-0.978282	0.0746023	-0.956588	0.12993	-0.957092	0.183695
	-0.906706	0.186371	-0.978275	0.0746739	-0.956505	0.130055	-0.957032	0.183872
	-0.906498	0.18655	-0.978211	0.0747456	-0.956424	0.13018	-0.956996	0.184048
	-0.906369	0.186729	-0.978182	0.0748173	-0.956409	0.130305	-0.956771	0.184224
	-0.90634	0.186908	-0.978166	0.0748889	-0.9564	0.130429	-0.956771	0.184401
	-0.906227	0.187086	-0.978053	0.0749606	-0.956378	0.130554	-0.956751	0.184577
	-0.906002	0.187265	-0.977957	0.0750322	-0.956299	0.130679	-0.956346	0.184754
	-0.905815	0.187444	-0.977938	0.0751039	-0.95622	0.130804	-0.95623	0.18493
	-0.905684	0.187623	-0.977856	0.0751756	-0.955986	0.130929	-0.95623	0.185107
	-0.905595	0.187802	-0.977818	0.0752472	-0.955659	0.131053	-0.95621	0.185283
	-0.905316	0.187981	-0.977806	0.0753189	-0.955627	0.131178	-0.956004	0.18546
	-0.905306	0.18816	-0.977764	0.0753906	-0.955461	0.131303	-0.956	0.185636
	-0.904959	0.188338	-0.977764	0.0754622	-0.955404	0.131428	-0.955835	0.185813
	-0.904804	0.188517	-0.977728	0.0755339	-0.955219	0.131553	-0.955704	0.185989
	-0.904613	0.188696	-0.977699	0.0756056	-0.955113	0.131677	-0.95562	0.186166
	-0.904159	0.188875	-0.977699	0.0756772	-0.954985	0.131802	-0.95562	0.186342
	-0.903324	0.189054	-0.977686	0.0757489	-0.954783	0.131927	-0.955286	0.186518
	-0.903231	0.189233	-0.977686	0.0758206	-0.954702	0.132052	-0.955273	0.186695
	-0.902899	0.189412	-0.977634	0.0758922	-0.95445	0.132177	-0.955273	0.186871
	-0.902807	0.18959	-0.977571	0.0759639	-0.954338	0.132302	-0.955197	0.187048
	-0.902799	0.189769	-0.977533	0.0760355	-0.95426	0.132426	-0.955166	0.187224
	-0.902565	0.189948	-0.977498	0.0761072	-0.954189	0.132551	-0.954768	0.187401
	-0.902476	0.190127	-0.977415	0.0761789	-0.954019	0.132676	-0.954732	0.187577
	-0.901648	0.190306	-0.977382	0.0762505	-0.954019	0.132801	-0.954581	0.187754
	-0.901295	0.190485	-0.977298	0.0763222	-0.954009	0.132926	-0.954221	0.18793
	-0.901266	0.190664	-0.977275	0.0763939	-0.953917	0.13305	-0.954069	0.188107
	-0.901109	0.190842	-0.977139	0.0764655	-0.953847	0.133175	-0.954053	0.188283
	-0.901068	0.191021	-0.977098	0.0765372	-0.953718	0.1333	-0.953919	0.18846
	-0.90102	0.1912	-0.977093	0.0766089	-0.953695	0.133425	-0.953905	0.188636
	-0.900966	0.191379	-0.977083	0.0766805	-0.953636	0.13355	-0.953603	0.188812
	-0.900949	0.191558	-0.977056	0.0767522	-0.953594	0.133674	-0.953448	0.188989
	-0.900882	0.191737	-0.977042	0.0768238	-0.95351	0.133799	-0.953128	0.189165
	-0.900871	0.191916	-0.977013	0.0768955	-0.953392	0.133924	-0.953124	0.189342
	-0.900748	0.192094	-0.97697	0.0769672	-0.953378	0.134049	-0.952488	0.189518
	-0.900645	0.192273	-0.976947	0.0770388	-0.953308	0.134174	-0.952471	0.189695
	-0.900537	0.192452	-0.976885	0.0771105	-0.953223	0.134299	-0.952118	0.189871
	-0.900492	0.192631	-0.97684	0.0771822	-0.953184	0.134423	-0.95201	0.190048
	-0.90047	0.19281	-0.976753	0.0772538	-0.953101	0.134548	-0.951896	0.190224
	-0.900398	0.192989	-0.976739	0.0773255	-0.953023	0.134673	-0.951801	0.190401
	-0.900229	0.193168	-0.976737	0.0773972	-0.953015	0.134798	-0.951707	0.190577
	-0.900164	0.193346	-0.976684	0.0774688	-0.952887	0.134923	-0.951706	0.190753
	-0.899781	0.193525	-0.976662	0.0775405	-0.952873	0.135047	-0.951382	0.19093
	-0.899724	0.193704	-0.976591	0.0776122	-0.952811	0.135172	-0.951049	0.191106
	-0.8996	0.193883	-0.976514	0.0776838	-0.952807	0.135297	-0.950963	0.191283
	-0.899305	0.194062	-0.976514	0.0777555	-0.952763	0.135422	-0.950748	0.191459
	-0.89928	0.194241	-0.976514	0.0778271	-0.952694	0.135547	-0.950693	0.191636
	-0.899258	0.19442	-0.976486	0.0778988	-0.952694	0.135671	-0.950688	0.191812
	-0.899209	0.194598	-0.976474	0.0779705	-0.95258	0.135796	-0.950688	0.191989
	-0.899157	0.194777	-0.97646	0.0780421	-0.952351	0.135921	-0.950688	0.192165
	-0.899121	0.194956	-0.976449	0.0781138	-0.952215	0.136046	-0.950688	0.192342
	-0.898833	0.195135	-0.976403	0.0781855	-0.952059	0.136171	-0.950682	0.192518
	-0.898826	0.195314	-0.976397	0.0782571	-0.951969	0.136296	-0.950574	0.192695
	-0.898627	0.195493	-0.976392	0.0783288	-0.951969	0.13642	-0.950574	0.192871
	-0.897871	0.195672	-0.976392	0.0784005	-0.95195	0.136545	-0.950574	0.193047
	-0.89783	0.19585	-0.976387	0.0784721	-0.951942	0.13667	-0.950539	0.193224
	-0.897676	0.196029	-0.976387	0.0785438	-0.951942	0.136795	-0.950437	0.1934
	-0.89762	0.196208	-0.976369	0.0786155	-0.951663	0.13692	-0.950324	0.193577
	-0.897291	0.196387	-0.976363	0.0786871	-0.951541	0.137044	-0.950221	0.193753
	-0.896754	0.196566	-0.976357	0.0787588	-0.951406	0.137169	-0.949809	0.19393
	-0.896508	0.196745	-0.976357	0.0788304	-0.95137	0.137294	-0.949661	0.194106
	-0.896477	0.196924	-0.97634	0.0789021	-0.951192	0.137419	-0.949619	0.194283
	-0.89641	0.197102	-0.976329	0.0789738	-0.950977	0.137544	-0.949502	0.194459
	-0.896358	0.197281	-0.976299	0.0790454	-0.950745	0.137668	-0.949502	0.194636
	-0.895068	0.19746	-0.976258	0.0791171	-0.950678	0.137793	-0.94943	0.194812
	-0.894471	0.197639	-0.976227	0.0791888	-0.950401	0.137918	-0.949004	0.194989
	-0.894084	0.197818	-0.976221	0.0792604	-0.9504	0.138043	-0.948926	0.195165
	-0.893987	0.197997	-0.976206	0.0793321	-0.950164	0.138168	-0.94878	0.195341
	-0.893478	0.198176	-0.976138	0.0794038	-0.950097	0.138293	-0.948773	0.195518
	-0.893148	0.198354	-0.976105	0.0794754	-0.950088	0.138417	-0.948681	0.195694
	-0.892522	0.198533	-0.976059	0.0795471	-0.950039	0.138542	-0.948681	0.195871
	-0.891882	0.198712	-0.976027	0.0796187	-0.949946	0.138667	-0.9484	0.196047
	-0.89055	0.198891	-0.97599	0.0796904	-0.949895	0.138792	-0.948355	0.196224
	-0.890536	0.19907	-0.975918	0.0797621	-0.949477	0.138917	-0.948236	0.1964
	-0.890434	0.199249	-0.97588	0.0798337	-0.949436	0.139041	-0.947947	0.196577
	-0.890317	0.199428	-0.975863	0.0799054	-0.949408	0.139166	-0.947548	0.196753
	-0.890294	0.199607	-0.975861	0.0799771	-0.94935	0.139291	-0.947423	0.19693
	-0.89025	0.199785	-0.975855	0.0800487	-0.949309	0.139416	-0.947379	0.197106
	-0.890213	0.199964	-0.975836	0.0801204	-0.949297	0.139541	-0.947236	0.197283
	-0.889941	0.200143	-0.975748	0.0801921	-0.949223	0.139666	-0.947018	0.197459
	-0.889844	0.200322	-0.97567	0.0802637	-0.949137	0.13979	-0.946942	0.197635
	-0.889829	0.200501	-0.975504	0.0803354	-0.948996	0.139915	-0.946928	0.197812
	-0.889828	0.20068	-0.975496	0.0804071	-0.948993	0.14004	-0.946904	0.197988
	-0.889495	0.200859	-0.975482	0.0804787	-0.94882	0.140165	-0.946752	0.198165
	-0.88941	0.201037	-0.975434	0.0805504	-0.948756	0.14029	-0.946498	0.198341
	-0.889356	0.201216	-0.97524	0.080622	-0.948521	0.140414	-0.946372	0.198518
	-0.889101	0.201395	-0.975164	0.0806937	-0.94852	0.140539	-0.946371	0.198694
	-0.888885	0.201574	-0.975155	0.0807654	-0.948495	0.140664	-0.946365	0.198871
	-0.888768	0.201753	-0.975114	0.080837	-0.948385	0.140789	-0.946203	0.199047
	-0.888707	0.201932	-0.975073	0.0809087	-0.948242	0.140914	-0.946203	0.199224
	-0.888548	0.202111	-0.975042	0.0809804	-0.948072	0.141038	-0.946203	0.1994
	-0.888056	0.202289	-0.974992	0.081052	-0.948071	0.141163	-0.946203	0.199576
	-0.888055	0.202468	-0.974867	0.0811237	-0.94802	0.141288	-0.946203	0.199753
	-0.887811	0.202647	-0.974807	0.0811954	-0.947977	0.141413	-0.946203	0.199929
	-0.887792	0.202826	-0.974807	0.081267	-0.947965	0.141538	-0.946203	0.200106
	-0.887607	0.203005	-0.974663	0.0813387	-0.947814	0.141663	-0.946203	0.200282
	-0.88751	0.203184	-0.974557	0.0814103	-0.947651	0.141787	-0.94614	0.200459
	-0.887507	0.203363	-0.974553	0.081482	-0.947548	0.141912	-0.946112	0.200635
	-0.887426	0.203541	-0.974541	0.0815537	-0.947207	0.142037	-0.946112	0.200812
	-0.887097	0.20372	-0.974462	0.0816253	-0.947043	0.142162	-0.945928	0.200988
	-0.886827	0.203899	-0.974438	0.081697	-0.946984	0.142287	-0.94579	0.201165
	-0.886096	0.204078	-0.974369	0.0817687	-0.946622	0.142411	-0.945742	0.201341
	-0.885915	0.204257	-0.974321	0.0818403	-0.946563	0.142536	-0.945275	0.201518
	-0.885873	0.204436	-0.974256	0.081912	-0.946531	0.142661	-0.94515	0.201694
	-0.885275	0.204615	-0.974215	0.0819837	-0.94644	0.142786	-0.944977	0.20187
	-0.885197	0.204793	-0.974139	0.0820553	-0.94643	0.142911	-0.944938	0.202047
	-0.88489	0.204972	-0.974133	0.082127	-0.946271	0.143035	-0.944895	0.202223
	-0.884804	0.205151	-0.973996	0.0821987	-0.94621	0.14316	-0.944875	0.2024
	-0.884444	0.20533	-0.973939	0.0822703	-0.946084	0.143285	-0.944657	0.202576
	-0.884369	0.205509	-0.9739	0.082342	-0.946051	0.14341	-0.944405	0.202753
	-0.884359	0.205688	-0.973833	0.0824136	-0.946018	0.143535	-0.944294	0.202929
	-0.884201	0.205867	-0.973769	0.0824853	-0.945864	0.14366	-0.944229	0.203106
	-0.883858	0.206045	-0.973676	0.082557	-0.945788	0.143784	-0.943512	0.203282
	-0.883854	0.206224	-0.973568	0.0826286	-0.94551	0.143909	-0.943262	0.203459
	-0.883329	0.206403	-0.973531	0.0827003	-0.945436	0.144034	-0.943262	0.203635
	-0.883277	0.206582	-0.973133	0.082772	-0.945287	0.144159	-0.943225	0.203812
	-0.882815	0.206761	-0.973131	0.0828436	-0.945194	0.144284	-0.943144	0.203988
	-0.882768	0.20694	-0.973123	0.0829153	-0.945037	0.144408	-0.943144	0.204164
	-0.88267	0.207119	-0.973051	0.082987	-0.945032	0.144533	-0.943144	0.204341
	-0.882554	0.207297	-0.973016	0.0830586	-0.945017	0.144658	-0.943129	0.204517
	-0.882488	0.207476	-0.972984	0.0831303	-0.94437	0.144783	-0.943045	0.204694
	-0.88246	0.207655	-0.972979	0.0832019	-0.944335	0.144908	-0.942964	0.20487
	-0.882418	0.207834	-0.972962	0.0832736	-0.944174	0.145032	-0.942964	0.205047
	-0.882181	0.208013	-0.972952	0.0833453	-0.944165	0.145157	-0.942899	0.205223
	-0.8817	0.208192	-0.97295	0.0834169	-0.944048	0.145282	-0.942887	0.2054
	-0.881089	0.208371	-0.97294	0.0834886	-0.944009	0.145407	-0.942835	0.205576
	-0.88079	0.208549	-0.972919	0.0835603	-0.943953	0.145532	-0.942773	0.205753
	-0.880531	0.208728	-0.972893	0.0836319	-0.943935	0.145657	-0.942631	0.205929
	-0.880502	0.208907	-0.972863	0.0837036	-0.943916	0.145781	-0.942347	0.206106
	-0.880215	0.209086	-0.972824	0.0837753	-0.943909	0.145906	-0.942082	0.206282
	-0.880077	0.209265	-0.972788	0.0838469	-0.943903	0.146031	-0.942082	0.206458
	-0.879947	0.209444	-0.972729	0.0839186	-0.943842	0.146156	-0.94167	0.206635
	-0.879857	0.209623	-0.972592	0.0839903	-0.943705	0.146281	-0.941536	0.206811
	-0.879448	0.209801	-0.972582	0.0840619	-0.943541	0.146405	-0.941321	0.206988
	-0.879355	0.20998	-0.972576	0.0841336	-0.943421	0.14653	-0.941259	0.207164
	-0.879236	0.210159	-0.972558	0.0842052	-0.94341	0.146655	-0.941011	0.207341
	-0.877317	0.210338	-0.972403	0.0842769	-0.943253	0.14678	-0.940755	0.207517
	-0.876977	0.210517	-0.97231	0.0843486	-0.943224	0.146905	-0.940303	0.207694
	-0.876918	0.210696	-0.972308	0.0844202	-0.943204	0.147029	-0.93995	0.20787
	-0.876729	0.210875	-0.972227	0.0844919	-0.943184	0.147154	-0.939763	0.208047
	-0.876725	0.211053	-0.972207	0.0845636	-0.943137	0.147279	-0.939703	0.208223
	-0.876662	0.211232	-0.972172	0.0846352	-0.942922	0.147404	-0.939675	0.2084
	-0.876221	0.211411	-0.972134	0.0847069	-0.942833	0.147529	-0.939533	0.208576
	-0.876195	0.21159	-0.972075	0.0847786	-0.942753	0.147654	-0.939533	0.208752
	-0.875717	0.211769	-0.972025	0.0848502	-0.942643	0.147778	-0.939469	0.208929
	-0.875557	0.211948	-0.971997	0.0849219	-0.942484	0.147903	-0.939211	0.209105
	-0.875492	0.212127	-0.971957	0.0849936	-0.942349	0.148028	-0.938934	0.209282
	-0.875263	0.212305	-0.971942	0.0850652	-0.942039	0.148153	-0.938729	0.209458
	-0.875112	0.212484	-0.971925	0.0851369	-0.941984	0.148278	-0.938618	0.209635
	-0.875058	0.212663	-0.971867	0.0852085	-0.941975	0.148402	-0.938605	0.209811
	-0.874507	0.212842	-0.971811	0.0852802	-0.941934	0.148527	-0.938428	0.209988
	-0.874431	0.213021	-0.971803	0.0853519	-0.941921	0.148652	-0.938365	0.210164
	-0.873869	0.2132	-0.971733	0.0854235	-0.941831	0.148777	-0.938365	0.210341
	-0.873769	0.213379	-0.97172	0.0854952	-0.941775	0.148902	-0.938232	0.210517
	-0.873766	0.213558	-0.971689	0.0855669	-0.941731	0.149026	-0.938189	0.210693
	-0.873559	0.213736	-0.971664	0.0856385	-0.941633	0.149151	-0.938092	0.21087
	-0.873544	0.213915	-0.971636	0.0857102	-0.941617	0.149276	-0.937991	0.211046
	-0.873484	0.214094	-0.971599	0.0857819	-0.941545	0.149401	-0.937915	0.211223
	-0.873469	0.214273	-0.97158	0.0858535	-0.941541	0.149526	-0.937789	0.211399
	-0.873219	0.214452	-0.971434	0.0859252	-0.94137	0.149651	-0.937731	0.211576
	-0.873118	0.214631	-0.971432	0.0859968	-0.941202	0.149775	-0.937582	0.211752
	-0.872896	0.21481	-0.971336	0.0860685	-0.940951	0.1499	-0.93741	0.211929
	-0.872214	0.214988	-0.971313	0.0861402	-0.94091	0.150025	-0.937382	0.212105
	-0.872166	0.215167	-0.971231	0.0862118	-0.940822	0.15015	-0.937321	0.212282
	-0.871841	0.215346	-0.9712	0.0862835	-0.94071	0.150275	-0.937234	0.212458
	-0.871637	0.215525	-0.971148	0.0863552	-0.940689	0.150399	-0.937205	0.212635
	-0.871549	0.215704	-0.971104	0.0864268	-0.940652	0.150524	-0.937089	0.212811
	-0.871532	0.215883	-0.971079	0.0864985	-0.940606	0.150649	-0.936978	0.212987
	-0.871411	0.216062	-0.97103	0.0865702	-0.940461	0.150774	-0.936909	0.213164
	-0.871271	0.21624	-0.970964	0.0866418	-0.940425	0.150899	-0.936909	0.21334
	-0.870603	0.216419	-0.97094	0.0867135	-0.940425	0.151023	-0.936668	0.213517
	-0.87056	0.216598	-0.970939	0.0867852	-0.940364	0.151148	-0.93645	0.213693
	-0.870403	0.216777	-0.970927	0.0868568	-0.940355	0.151273	-0.935896	0.21387
	-0.870401	0.216956	-0.970901	0.0869285	-0.94028	0.151398	-0.935434	0.214046
	-0.870349	0.217135	-0.970889	0.0870001	-0.94017	0.151523	-0.935209	0.214223
	-0.870306	0.217314	-0.970855	0.0870718	-0.94017	0.151648	-0.935097	0.214399
	-0.870213	0.217492	-0.970836	0.0871435	-0.940015	0.151772	-0.935091	0.214576
	-0.86955	0.217671	-0.970834	0.0872151	-0.939884	0.151897	-0.935004	0.214752
	-0.869527	0.21785	-0.970726	0.0872868	-0.939703	0.152022	-0.93482	0.214929
	-0.869431	0.218029	-0.970715	0.0873585	-0.939592	0.152147	-0.934805	0.215105
	-0.869115	0.218208	-0.970684	0.0874301	-0.93942	0.152272	-0.934668	0.215281
	-0.868991	0.218387	-0.970592	0.0875018	-0.939402	0.152396	-0.934494	0.215458
	-0.868973	0.218566	-0.97059	0.0875735	-0.939339	0.152521	-0.934356	0.215634
	-0.868896	0.218744	-0.970564	0.0876451	-0.939261	0.152646	-0.933947	0.215811
	-0.868631	0.218923	-0.970553	0.0877168	-0.939241	0.152771	-0.933376	0.215987
	-0.868631	0.219102	-0.970496	0.0877884	-0.939207	0.152896	-0.933226	0.216164
	-0.868625	0.219281	-0.970457	0.0878601	-0.939171	0.15302	-0.933217	0.21634
	-0.868522	0.21946	-0.970454	0.0879318	-0.938734	0.153145	-0.933032	0.216517
	-0.868415	0.219639	-0.970369	0.0880034	-0.938734	0.15327	-0.932676	0.216693
	-0.868098	0.219818	-0.970362	0.0880751	-0.93866	0.153395	-0.932619	0.21687
	-0.867912	0.219996	-0.970286	0.0881468	-0.938657	0.15352	-0.932619	0.217046
	-0.867835	0.220175	-0.970285	0.0882184	-0.938473	0.153645	-0.932283	0.217223
	-0.867717	0.220354	-0.970276	0.0882901	-0.938426	0.153769	-0.932088	0.217399
	-0.867693	0.220533	-0.970242	0.0883618	-0.93841	0.153894	-0.931863	0.217575
	-0.866938	0.220712	-0.9702	0.0884334	-0.938262	0.154019	-0.931325	0.217752
	-0.866702	0.220891	-0.970118	0.0885051	-0.938255	0.154144	-0.931179	0.217928
	-0.866604	0.22107	-0.970086	0.0885768	-0.937891	0.154269	-0.931032	0.218105
	-0.866375	0.221248	-0.969834	0.0886484	-0.937862	0.154393	-0.930964	0.218281
	-0.866175	0.221427	-0.969689	0.0887201	-0.937838	0.154518	-0.930907	0.218458
	-0.866059	0.221606	-0.969689	0.0887917	-0.937782	0.154643	-0.930893	0.218634
	-0.865714	0.221785	-0.969689	0.0888634	-0.937331	0.154768	-0.930882	0.218811
	-0.865662	0.221964	-0.969689	0.0889351	-0.937311	0.154893	-0.930741	0.218987
	-0.865522	0.222143	-0.969672	0.0890067	-0.937283	0.155017	-0.930676	0.219164
	-0.865363	0.222322	-0.969544	0.0890784	-0.937173	0.155142	-0.930378	0.21934
	-0.865183	0.2225	-0.969523	0.0891501	-0.937099	0.155267	-0.930373	0.219516
	-0.865089	0.222679	-0.969431	0.0892217	-0.937061	0.155392	-0.929579	0.219693
	-0.865073	0.222858	-0.969384	0.0892934	-0.937048	0.155517	-0.929296	0.219869
	-0.864972	0.223037	-0.969344	0.0893651	-0.936944	0.155642	-0.929053	0.220046
	-0.864809	0.223216	-0.969309	0.0894367	-0.936913	0.155766	-0.929006	0.220222
	-0.864477	0.223395	-0.969282	0.0895084	-0.936828	0.155891	-0.928986	0.220399
	-0.864212	0.223574	-0.969221	0.08958	-0.936637	0.156016	-0.928713	0.220575
	-0.863697	0.223752	-0.969214	0.0896517	-0.93652	0.156141	-0.928713	0.220752
	-0.863601	0.223931	-0.969151	0.0897234	-0.936454	0.156266	-0.928675	0.220928
	-0.863422	0.22411	-0.969131	0.089795	-0.936182	0.15639	-0.928649	0.221105
	-0.862676	0.224289	-0.96911	0.0898667	-0.935971	0.156515	-0.928618	0.221281
	-0.86158	0.224468	-0.96904	0.0899384	-0.935937	0.15664	-0.928618	0.221458
	-0.861524	0.224647	-0.969033	0.09001	-0.935926	0.156765	-0.928111	0.221634
	-0.861072	0.224826	-0.968993	0.0900817	-0.935906	0.15689	-0.928107	0.22181
	-0.860927	0.225004	-0.968978	0.0901534	-0.935752	0.157014	-0.927899	0.221987
	-0.86089	0.225183	-0.9689	0.090225	-0.935688	0.157139	-0.927337	0.222163
	-0.860843	0.225362	-0.96888	0.0902967	-0.935682	0.157264	-0.92722	0.22234
	-0.860675	0.225541	-0.968827	0.0903684	-0.935613	0.157389	-0.92722	0.222516
	-0.860552	0.22572	-0.968814	0.09044	-0.935599	0.157514	-0.9272	0.222693
	-0.860522	0.225899	-0.968814	0.0905117	-0.935595	0.157639	-0.9272	0.222869
	-0.860275	0.226078	-0.968806	0.0905833	-0.935313	0.157763	-0.927044	0.223046
	-0.859944	0.226256	-0.968772	0.090655	-0.935245	0.157888	-0.926907	0.223222
	-0.859702	0.226435	-0.968752	0.0907267	-0.935103	0.158013	-0.926796	0.223399
	-0.859518	0.226614	-0.968723	0.0907983	-0.935066	0.158138	-0.926789	0.223575
	-0.859418	0.226793	-0.968653	0.09087	-0.935014	0.158263	-0.926483	0.223752
	-0.859161	0.226972	-0.968647	0.0909417	-0.93488	0.158387	-0.925874	0.223928
	-0.858662	0.227151	-0.968618	0.0910133	-0.934581	0.158512	-0.925711	0.224104
	-0.858584	0.22733	-0.968614	0.091085	-0.934477	0.158637	-0.925602	0.224281
	-0.858528	0.227508	-0.968556	0.0911567	-0.934384	0.158762	-0.925539	0.224457
	-0.858422	0.227687	-0.968522	0.0912283	-0.934216	0.158887	-0.925507	0.224634
	-0.858306	0.227866	-0.968495	0.0913	-0.93416	0.159011	-0.924674	0.22481
	-0.858213	0.228045	-0.968384	0.0913716	-0.934064	0.159136	-0.924488	0.224987
	-0.85807	0.228224	-0.968384	0.0914433	-0.934055	0.159261	-0.924488	0.225163
	-0.858037	0.228403	-0.968367	0.091515	-0.933914	0.159386	-0.924475	0.22534
	-0.857836	0.228582	-0.968367	0.0915866	-0.933871	0.159511	-0.924418	0.225516
	-0.857819	0.228761	-0.968328	0.0916583	-0.933835	0.159636	-0.924384	0.225693
	-0.857566	0.228939	-0.968266	0.09173	-0.933789	0.15976	-0.924377	0.225869
	-0.857537	0.229118	-0.968255	0.0918016	-0.933684	0.159885	-0.924307	0.226046
	-0.857025	0.229297	-0.968229	0.0918733	-0.933475	0.16001	-0.924243	0.226222
	-0.856641	0.229476	-0.968214	0.091945	-0.93347	0.160135	-0.924234	0.226398
	-0.856589	0.229655	-0.96817	0.0920166	-0.933468	0.16026	-0.923972	0.226575
	-0.856553	0.229834	-0.968167	0.0920883	-0.933085	0.160384	-0.92321	0.226751
	-0.856268	0.230013	-0.968158	0.09216	-0.933053	0.160509	-0.923206	0.226928
	-0.855975	0.230191	-0.968078	0.0922316	-0.932872	0.160634	-0.922744	0.227104
	-0.855718	0.23037	-0.968075	0.0923033	-0.93264	0.160759	-0.922432	0.227281
	-0.855506	0.230549	-0.968062	0.0923749	-0.93252	0.160884	-0.922088	0.227457
	-0.855432	0.230728	-0.968	0.0924466	-0.932282	0.161008	-0.922047	0.227634
	-0.855063	0.230907	-0.96799	0.0925183	-0.932237	0.161133	-0.922047	0.22781
	-0.854986	0.231086	-0.967963	0.0925899	-0.932164	0.161258	-0.922003	0.227987
	-0.854897	0.231265	-0.967859	0.0926616	-0.93215	0.161383	-0.921728	0.228163
	-0.854504	0.231443	-0.96781	0.0927333	-0.931908	0.161508	-0.921336	0.22834
	-0.854469	0.231622	-0.967777	0.0928049	-0.931719	0.161633	-0.921062	0.228516
	-0.854303	0.231801	-0.967733	0.0928766	-0.931704	0.161757	-0.920993	0.228692
	-0.854044	0.23198	-0.967719	0.0929483	-0.931294	0.161882	-0.920929	0.228869
	-0.853736	0.232159	-0.967598	0.0930199	-0.931294	0.162007	-0.92061	0.229045
	-0.853322	0.232338	-0.967598	0.0930916	-0.930765	0.162132	-0.920528	0.229222
	-0.853197	0.232517	-0.96757	0.0931633	-0.93048	0.162257	-0.920388	0.229398
	-0.853059	0.232695	-0.967535	0.0932349	-0.930287	0.162381	-0.920067	0.229575
	-0.852884	0.232874	-0.967457	0.0933066	-0.930108	0.162506	-0.920061	0.229751
	-0.852788	0.233053	-0.967399	0.0933782	-0.929976	0.162631	-0.919915	0.229928
	-0.852583	0.233232	-0.967399	0.0934499	-0.929894	0.162756	-0.919865	0.230104
	-0.851655	0.233411	-0.967371	0.0935216	-0.929401	0.162881	-0.919219	0.230281
	-0.851634	0.23359	-0.967363	0.0935932	-0.92938	0.163005	-0.919048	0.230457
	-0.851239	0.233769	-0.967328	0.0936649	-0.929276	0.16313	-0.918823	0.230633
	-0.851229	0.233947	-0.967316	0.0937366	-0.929053	0.163255	-0.918625	0.23081
	-0.851125	0.234126	-0.967306	0.0938082	-0.928926	0.16338	-0.918366	0.230986
	-0.850811	0.234305	-0.96723	0.0938799	-0.928896	0.163505	-0.918324	0.231163
	-0.850789	0.234484	-0.967227	0.0939516	-0.928766	0.16363	-0.918172	0.231339
	-0.850784	0.234663	-0.967206	0.0940232	-0.928645	0.163754	-0.918067	0.231516
	-0.850658	0.234842	-0.967089	0.0940949	-0.928633	0.163879	-0.91776	0.231692
	-0.85013	0.235021	-0.967065	0.0941665	-0.928593	0.164004	-0.917309	0.231869
	-0.850094	0.235199	-0.966966	0.0942382	-0.928538	0.164129	-0.917309	0.232045
	-0.849893	0.235378	-0.966958	0.0943099	-0.928499	0.164254	-0.917309	0.232222
	-0.849506	0.235557	-0.966922	0.0943815	-0.928409	0.164378	-0.917309	0.232398
	-0.849225	0.235736	-0.966875	0.0944532	-0.928409	0.164503	-0.917309	0.232575
	-0.849128	0.235915	-0.966845	0.0945249	-0.928333	0.164628	-0.917309	0.232751
	-0.848867	0.236094	-0.966816	0.0945965	-0.92833	0.164753	-0.917309	0.232927
	-0.848646	0.236273	-0.966612	0.0946682	-0.928076	0.164878	-0.917013	0.233104
	-0.848321	0.236451	-0.966575	0.0947399	-0.927911	0.165002	-0.916779	0.23328
	-0.847534	0.23663	-0.966426	0.0948115	-0.927707	0.165127	-0.916476	0.233457
	-0.847105	0.236809	-0.966397	0.0948832	-0.927667	0.165252	-0.916456	0.233633
	-0.847094	0.236988	-0.966388	0.0949549	-0.927667	0.165377	-0.916352	0.23381
	-0.847058	0.237167	-0.966232	0.0950265	-0.927653	0.165502	-0.916276	0.233986
	-0.846992	0.237346	-0.966174	0.0950982	-0.927645	0.165627	-0.916086	0.234163
	-0.846923	0.237525	-0.966133	0.0951698	-0.927046	0.165751	-0.916033	0.234339
	-0.84687	0.237703	-0.965993	0.0952415	-0.926922	0.165876	-0.916009	0.234516
	-0.846665	0.237882	-0.965972	0.0953132	-0.92688	0.166001	-0.915362	0.234692
	-0.845731	0.238061	-0.965893	0.0953848	-0.926821	0.166126	-0.915089	0.234869
	-0.845397	0.23824	-0.965853	0.0954565	-0.926766	0.166251	-0.914828	0.235045
	-0.8452	0.238419	-0.965733	0.0955282	-0.926446	0.166375	-0.913878	0.235221
	-0.844925	0.238598	-0.965521	0.0955998	-0.926376	0.1665	-0.913086	0.235398
	-0.844785	0.238777	-0.965409	0.0956715	-0.92629	0.166625	-0.913007	0.235574
	-0.844757	0.238955	-0.965376	0.0957432	-0.925998	0.16675	-0.912932	0.235751
	-0.844661	0.239134	-0.965369	0.0958148	-0.92598	0.166875	-0.912775	0.235927
	-0.844446	0.239313	-0.965332	0.0958865	-0.92598	0.167	-0.912692	0.236104
	-0.844071	0.239492	-0.96528	0.0959581	-0.925839	0.167124	-0.912138	0.23628
	-0.843716	0.239671	-0.965251	0.0960298	-0.925825	0.167249	-0.912133	0.236457
	-0.843324	0.23985	-0.965245	0.0961015	-0.925745	0.167374	-0.912091	0.236633
	-0.843166	0.240029	-0.965218	0.0961731	-0.925702	0.167499	-0.911879	0.23681
	-0.842688	0.240207	-0.965129	0.0962448	-0.925679	0.167624	-0.911852	0.236986
	-0.842537	0.240386	-0.965119	0.0963165	-0.925559	0.167748	-0.911816	0.237163
	-0.842158	0.240565	-0.965053	0.0963881	-0.925487	0.167873	-0.911552	0.237339
	-0.841931	0.240744	-0.965041	0.0964598	-0.925401	0.167998	-0.911377	0.237515
	-0.841726	0.240923	-0.965029	0.0965315	-0.925042	0.168123	-0.911196	0.237692
	-0.841339	0.241102	-0.964977	0.0966031	-0.924782	0.168248	-0.911196	0.237868
	-0.841193	0.241281	-0.964915	0.0966748	-0.924478	0.168372	-0.911196	0.238045
	-0.84112	0.241459	-0.964788	0.0967465	-0.923944	0.168497	-0.910852	0.238221
	-0.841102	0.241638	-0.964776	0.0968181	-0.923929	0.168622	-0.910825	0.238398
	-0.84088	0.241817	-0.964718	0.0968898	-0.923899	0.168747	-0.910816	0.238574
	-0.840845	0.241996	-0.964687	0.0969614	-0.923636	0.168872	-0.91063	0.238751
	-0.840696	0.242175	-0.964622	0.0970331	-0.92355	0.168997	-0.910215	0.238927
	-0.840609	0.242354	-0.96461	0.0971048	-0.923379	0.169121	-0.909906	0.239104
	-0.840538	0.242533	-0.964406	0.0971764	-0.923284	0.169246	-0.909816	0.23928
	-0.840537	0.242712	-0.964266	0.0972481	-0.923269	0.169371	-0.909548	0.239457
	-0.840362	0.24289	-0.964145	0.0973198	-0.923193	0.169496	-0.909471	0.239633
	-0.840359	0.243069	-0.964134	0.0973914	-0.923092	0.169621	-0.909217	0.239809
	-0.840276	0.243248	-0.964113	0.0974631	-0.922965	0.169745	-0.909217	0.239986
	-0.839808	0.243427	-0.964088	0.0975348	-0.92289	0.16987	-0.909101	0.240162
	-0.839591	0.243606	-0.964044	0.0976064	-0.922837	0.169995	-0.909087	0.240339
	-0.839492	0.243785	-0.963902	0.0976781	-0.922789	0.17012	-0.909084	0.240515
	-0.839484	0.243964	-0.96374	0.0977497	-0.922744	0.170245	-0.90889	0.240692
	-0.838582	0.244142	-0.963727	0.0978214	-0.922603	0.170369	-0.908858	0.240868
	-0.838407	0.244321	-0.963605	0.0978931	-0.922558	0.170494	-0.908554	0.241045
	-0.838198	0.2445	-0.96359	0.0979647	-0.922548	0.170619	-0.908381	0.241221
	-0.838187	0.244679	-0.963589	0.0980364	-0.922491	0.170744	-0.908263	0.241398
	-0.838094	0.244858	-0.963575	0.0981081	-0.922469	0.170869	-0.908039	0.241574
	-0.837884	0.245037	-0.963536	0.0981797	-0.922464	0.170994	-0.907844	0.24175
	-0.837398	0.245216	-0.963457	0.0982514	-0.922419	0.171118	-0.90777	0.241927
	-0.837223	0.245394	-0.963287	0.0983231	-0.92232	0.171243	-0.907764	0.242103
	-0.837209	0.245573	-0.963265	0.0983947	-0.922312	0.171368	-0.907634	0.24228
	-0.837168	0.245752	-0.963237	0.0984664	-0.922242	0.171493	-0.907476	0.242456
	-0.836838	0.245931	-0.963228	0.0985381	-0.92223	0.171618	-0.907185	0.242633
	-0.836692	0.24611	-0.963214	0.0986097	-0.92223	0.171742	-0.907126	0.242809
	-0.83661	0.246289	-0.963125	0.0986814	-0.922206	0.171867	-0.906767	0.242986
	-0.836531	0.246468	-0.963096	0.098753	-0.922206	0.171992	-0.90666	0.243162
	-0.836286	0.246646	-0.963094	0.0988247	-0.922206	0.172117	-0.906549	0.243339
	-0.836024	0.246825	-0.963065	0.0988964	-0.922145	0.172242	-0.906209	0.243515
	-0.835915	0.247004	-0.962879	0.098968	-0.921959	0.172366	-0.905598	0.243692
	-0.835868	0.247183	-0.962877	0.0990397	-0.921942	0.172491	-0.905321	0.243868
	-0.835839	0.247362	-0.962738	0.0991114	-0.921941	0.172616	-0.905255	0.244044
	-0.835654	0.247541	-0.962544	0.099183	-0.921766	0.172741	-0.904874	0.244221
	-0.835563	0.24772	-0.962503	0.0992547	-0.921611	0.172866	-0.904592	0.244397
	-0.835542	0.247898	-0.962265	0.0993264	-0.921606	0.172991	-0.904561	0.244574
	-0.835407	0.248077	-0.962206	0.099398	-0.921499	0.173115	-0.904454	0.24475
	-0.835178	0.248256	-0.962199	0.0994697	-0.921428	0.17324	-0.904075	0.244927
	-0.835012	0.248435	-0.962198	0.0995414	-0.921318	0.173365	-0.903551	0.245103
	-0.834808	0.248614	-0.962062	0.099613	-0.921281	0.17349	-0.903089	0.24528
	-0.834769	0.248793	-0.96206	0.0996847	-0.92121	0.173615	-0.903088	0.245456
	-0.834745	0.248972	-0.961969	0.0997563	-0.921146	0.173739	-0.902916	0.245633
	-0.834537	0.24915	-0.961967	0.099828	-0.920878	0.173864	-0.902876	0.245809
	-0.834513	0.249329	-0.961923	0.0998997	-0.920619	0.173989	-0.90263	0.245986
	-0.833848	0.249508	-0.961894	0.0999713	-0.920619	0.174114	-0.90233	0.246162
	-0.833711	0.249687	-0.961852	0.100043	-0.920577	0.174239	-0.902285	0.246338
	-0.833227	0.249866	-0.961828	0.100115	-0.92031	0.174363	-0.902149	0.246515
	-0.833194	0.250045	-0.961772	0.100186	-0.920142	0.174488	-0.90179	0.246691
	-0.833015	0.250224	-0.961771	0.100258	-0.920013	0.174613	-0.901599	0.246868
	-0.832995	0.250402	-0.961698	0.10033	-0.919934	0.174738	-0.901599	0.247044
	-0.832848	0.250581	-0.961537	0.100401	-0.919934	0.174863	-0.90147	0.247221
	-0.832797	0.25076	-0.961518	0.100473	-0.919759	0.174988	-0.901188	0.247397
	-0.832687	0.250939	-0.961414	0.100545	-0.919674	0.175112	-0.900706	0.247574
	-0.832344	0.251118	-0.961355	0.100616	-0.919674	0.175237	-0.9004	0.24775
	-0.832062	0.251297	-0.961329	0.100688	-0.919648	0.175362	-0.900198	0.247927
	-0.831923	0.251476	-0.961297	0.10076	-0.919457	0.175487	-0.900092	0.248103
	-0.831892	0.251654	-0.961275	0.100831	-0.919394	0.175612	-0.900032	0.24828
	-0.831686	0.251833	-0.961254	0.100903	-0.919373	0.175736	-0.899594	0.248456
	-0.83143	0.252012	-0.961225	0.100975	-0.919126	0.175861	-0.899296	0.248632
	-0.831379	0.252191	-0.961182	0.101046	-0.919007	0.175986	-0.898857	0.248809
	-0.830797	0.25237	-0.96108	0.101118	-0.918887	0.176111	-0.898041	0.248985
	-0.830508	0.252549	-0.960991	0.10119	-0.918754	0.176236	-0.898038	0.249162
	-0.830479	0.252728	-0.96095	0.101261	-0.918658	0.17636	-0.897569	0.249338
	-0.830289	0.252906	-0.960888	0.101333	-0.91854	0.176485	-0.897284	0.249515
	-0.828931	0.253085	-0.960813	0.101405	-0.918471	0.17661	-0.897166	0.249691
	-0.82881	0.253264	-0.960771	0.101476	-0.918437	0.176735	-0.896764	0.249868
	-0.828652	0.253443	-0.96068	0.101548	-0.91827	0.17686	-0.896746	0.250044
	-0.828594	0.253622	-0.960668	0.10162	-0.917767	0.176985	-0.89671	0.250221
	-0.828462	0.253801	-0.960564	0.101691	-0.91771	0.177109	-0.896658	0.250397
	-0.828378	0.25398	-0.960495	0.101763	-0.917255	0.177234	-0.896578	0.250573
	-0.828235	0.254158	-0.960482	0.101835	-0.917158	0.177359	-0.896569	0.25075
	-0.828211	0.254337	-0.960454	0.101906	-0.917143	0.177484	-0.896433	0.250926
	-0.828095	0.254516	-0.960288	0.101978	-0.917052	0.177609	-0.896363	0.251103
	-0.827663	0.254695	-0.960227	0.10205	-0.916974	0.177733	-0.89622	0.251279
	-0.82704	0.254874	-0.960195	0.102121	-0.916733	0.177858	-0.896187	0.251456
	-0.827017	0.255053	-0.960172	0.102193	-0.916447	0.177983	-0.896137	0.251632
	-0.826726	0.255232	-0.960133	0.102265	-0.916433	0.178108	-0.895822	0.251809
	-0.826614	0.25541	-0.960103	0.102336	-0.916236	0.178233	-0.895822	0.251985
	-0.826265	0.255589	-0.960061	0.102408	-0.915999	0.178357	-0.895822	0.252162
	-0.826252	0.255768	-0.960046	0.10248	-0.915999	0.178482	-0.895096	0.252338
	-0.826206	0.255947	-0.960028	0.102551	-0.915947	0.178607	-0.894926	0.252515
	-0.825588	0.256126	-0.960004	0.102623	-0.915932	0.178732	-0.894042	0.252691
	-0.825557	0.256305	-0.960001	0.102695	-0.915672	0.178857	-0.893603	0.252867
	-0.825352	0.256484	-0.959802	0.102766	-0.915528	0.178982	-0.893161	0.253044
	-0.825105	0.256662	-0.959727	0.102838	-0.915442	0.179106	-0.893115	0.25322
	-0.824825	0.256841	-0.95955	0.10291	-0.915409	0.179231	-0.892793	0.253397
	-0.824372	0.25702	-0.959536	0.102981	-0.915178	0.179356	-0.892742	0.253573
	-0.824058	0.257199	-0.959432	0.103053	-0.91515	0.179481	-0.892683	0.25375
	-0.823976	0.257378	-0.95943	0.103125	-0.915047	0.179606	-0.892366	0.253926
	-0.823876	0.257557	-0.959332	0.103196	-0.915046	0.17973	-0.892234	0.254103
	-0.823817	0.257736	-0.959228	0.103268	-0.91487	0.179855	-0.892214	0.254279
	-0.822874	0.257915	-0.959177	0.10334	-0.914642	0.17998	-0.892152	0.254456
	-0.822511	0.258093	-0.959173	0.103411	-0.914597	0.180105	-0.892148	0.254632
	-0.822305	0.258272	-0.959078	0.103483	-0.914509	0.18023	-0.892089	0.254809
	-0.821744	0.258451	-0.959073	0.103555	-0.914262	0.180354	-0.892081	0.254985
	-0.821528	0.25863	-0.95901	0.103626	-0.914153	0.180479	-0.89164	0.255161
	-0.821206	0.258809	-0.95899	0.103698	-0.913727	0.180604	-0.891171	0.255338
	-0.820885	0.258988	-0.958982	0.10377	-0.913709	0.180729	-0.890988	0.255514
	-0.820685	0.259167	-0.958708	0.103841	-0.913637	0.180854	-0.89093	0.255691
	-0.820179	0.259345	-0.958677	0.103913	-0.913431	0.180979	-0.890889	0.255867
	-0.819932	0.259524	-0.958576	0.103985	-0.913289	0.181103	-0.89082	0.256044
	-0.819887	0.259703	-0.958463	0.104056	-0.91319	0.181228	-0.89082	0.25622
	-0.819692	0.259882	-0.958206	0.104128	-0.913106	0.181353	-0.890646	0.256397
	-0.819658	0.260061	-0.958162	0.1042	-0.912968	0.181478	-0.89015	0.256573
	-0.81954	0.26024	-0.95811	0.104271	-0.912654	0.181603	-0.889683	0.25675
	-0.819002	0.260419	-0.95808	0.104343	-0.912645	0.181727	-0.889431	0.256926
	-0.818897	0.260597	-0.958047	0.104415	-0.912639	0.181852	-0.888973	0.257103
	-0.818329	0.260776	-0.958009	0.104486	-0.912568	0.181977	-0.88894	0.257279
	-0.818193	0.260955	-0.957996	0.104558	-0.912538	0.182102	-0.888577	0.257455
	-0.818119	0.261134	-0.957978	0.104629	-0.912417	0.182227	-0.888444	0.257632
	-0.818017	0.261313	-0.957906	0.104701	-0.912403	0.182351	-0.888408	0.257808
	-0.817979	0.261492	-0.957885	0.104773	-0.912288	0.182476	-0.887811	0.257985
	-0.81773	0.261671	-0.957884	0.104844	-0.912164	0.182601	-0.887318	0.258161
	-0.817671	0.261849	-0.95782	0.104916	-0.912118	0.182726	-0.886691	0.258338
	-0.817614	0.262028	-0.957799	0.104988	-0.912111	0.182851	-0.886218	0.258514
	-0.817185	0.262207	-0.957795	0.105059	-0.911891	0.182976	-0.886181	0.258691
	-0.817182	0.262386	-0.957771	0.105131	-0.911746	0.1831	-0.886073	0.258867
	-0.81705	0.262565	-0.957716	0.105203	-0.911663	0.183225	-0.885939	0.259044
	-0.817036	0.262744	-0.957707	0.105274	-0.911307	0.18335	-0.885453	0.25922
	-0.816879	0.262923	-0.957702	0.105346	-0.911276	0.183475	-0.885452	0.259397
	-0.816582	0.263101	-0.957686	0.105418	-0.910999	0.1836	-0.885438	0.259573
	-0.816487	0.26328	-0.957584	0.105489	-0.910976	0.183724	-0.885376	0.259749
	-0.815379	0.263459	-0.95758	0.105561	-0.910972	0.183849	-0.884675	0.259926
	-0.815255	0.263638	-0.95753	0.105633	-0.910839	0.183974	-0.884629	0.260102
	-0.815248	0.263817	-0.957471	0.105704	-0.9108	0.184099	-0.884214	0.260279
	-0.81363	0.263996	-0.957347	0.105776	-0.9108	0.184224	-0.883953	0.260455
	-0.813458	0.264175	-0.957225	0.105848	-0.910785	0.184348	-0.883436	0.260632
	-0.812382	0.264353	-0.957204	0.105919	-0.910742	0.184473	-0.883229	0.260808
	-0.811495	0.264532	-0.957189	0.105991	-0.910391	0.184598	-0.883157	0.260985
	-0.811271	0.264711	-0.957154	0.106063	-0.910312	0.184723	-0.882461	0.261161
	-0.811233	0.26489	-0.957116	0.106134	-0.910117	0.184848	-0.882354	0.261338
	-0.810298	0.265069	-0.95706	0.106206	-0.909997	0.184973	-0.881063	0.261514
	-0.809996	0.265248	-0.957003	0.106278	-0.90992	0.185097	-0.880214	0.26169
	-0.809448	0.265427	-0.956912	0.106349	-0.909853	0.185222	-0.880175	0.261867
	-0.809434	0.265605	-0.956718	0.106421	-0.909822	0.185347	-0.879634	0.262043
	-0.809408	0.265784	-0.956681	0.106493	-0.909731	0.185472	-0.879585	0.26222
	-0.808974	0.265963	-0.956619	0.106564	-0.909373	0.185597	-0.879585	0.262396
	-0.808246	0.266142	-0.956619	0.106636	-0.909206	0.185721	-0.879429	0.262573
	-0.807991	0.266321	-0.956572	0.106708	-0.909193	0.185846	-0.879289	0.262749
	-0.80793	0.2665	-0.956547	0.106779	-0.909143	0.185971	-0.879137	0.262926
	-0.807648	0.266679	-0.956503	0.106851	-0.90912	0.186096	-0.878886	0.263102
	-0.807508	0.266857	-0.956421	0.106923	-0.908938	0.186221	-0.878813	0.263279
	-0.807336	0.267036	-0.956351	0.106994	-0.908762	0.186345	-0.878802	0.263455
	-0.807258	0.267215	-0.956327	0.107066	-0.908695	0.18647	-0.878603	0.263632
	-0.806977	0.267394	-0.956288	0.107138	-0.908646	0.186595	-0.878335	0.263808
	-0.806142	0.267573	-0.956168	0.107209	-0.908309	0.18672	-0.878325	0.263984
	-0.805128	0.267752	-0.956118	0.107281	-0.908294	0.186845	-0.878266	0.264161
	-0.804978	0.267931	-0.956098	0.107353	-0.90826	0.18697	-0.877654	0.264337
	-0.804861	0.268109	-0.955965	0.107424	-0.908053	0.187094	-0.877252	0.264514
	-0.80446	0.268288	-0.955954	0.107496	-0.907968	0.187219	-0.87709	0.26469
	-0.804397	0.268467	-0.955952	0.107568	-0.907907	0.187344	-0.876612	0.264867
	-0.804136	0.268646	-0.955886	0.107639	-0.907903	0.187469	-0.87624	0.265043
	-0.803832	0.268825	-0.955856	0.107711	-0.907866	0.187594	-0.876168	0.26522
	-0.803688	0.269004	-0.95584	0.107783	-0.907866	0.187718	-0.875942	0.265396
	-0.803112	0.269183	-0.955819	0.107854	-0.907866	0.187843	-0.875352	0.265573
	-0.80301	0.269361	-0.955804	0.107926	-0.907704	0.187968	-0.875119	0.265749
	-0.802919	0.26954	-0.955799	0.107998	-0.907687	0.188093	-0.875085	0.265926
	-0.802563	0.269719	-0.955615	0.108069	-0.907226	0.188218	-0.875051	0.266102
	-0.80239	0.269898	-0.955485	0.108141	-0.907188	0.188342	-0.874982	0.266278
	-0.802237	0.270077	-0.955441	0.108213	-0.906994	0.188467	-0.87493	0.266455
	-0.802168	0.270256	-0.9554	0.108284	-0.906634	0.188592	-0.874879	0.266631
	-0.801697	0.270435	-0.955395	0.108356	-0.90638	0.188717	-0.874796	0.266808
	-0.801687	0.270613	-0.955376	0.108428	-0.906329	0.188842	-0.874371	0.266984
	-0.801572	0.270792	-0.955372	0.108499	-0.906095	0.188967	-0.874104	0.267161
	-0.800807	0.270971	-0.95528	0.108571	-0.906022	0.189091	-0.873732	0.267337
	-0.800516	0.27115	-0.955277	0.108643	-0.905546	0.189216	-0.873667	0.267514
	-0.800189	0.271329	-0.955264	0.108714	-0.905311	0.189341	-0.873502	0.26769
	-0.799948	0.271508	-0.955189	0.108786	-0.905081	0.189466	-0.873307	0.267867
	-0.799859	0.271687	-0.954994	0.108858	-0.905018	0.189591	-0.873289	0.268043
	-0.79935	0.271865	-0.95499	0.108929	-0.904911	0.189715	-0.873289	0.26822
	-0.798685	0.272044	-0.954955	0.109001	-0.904805	0.18984	-0.87274	0.268396
	-0.798658	0.272223	-0.954947	0.109073	-0.90462	0.189965	-0.872507	0.268572
	-0.79858	0.272402	-0.954858	0.109144	-0.90455	0.19009	-0.872389	0.268749
	-0.798511	0.272581	-0.954794	0.109216	-0.90452	0.190215	-0.872213	0.268925
	-0.798191	0.27276	-0.954787	0.109288	-0.904401	0.190339	-0.872174	0.269102
	-0.798013	0.272939	-0.954694	0.109359	-0.904349	0.190464	-0.872014	0.269278
	-0.797927	0.273118	-0.954694	0.109431	-0.904164	0.190589	-0.87182	0.269455
	-0.797534	0.273296	-0.954679	0.109503	-0.904157	0.190714	-0.871277	0.269631
	-0.79716	0.273475	-0.954669	0.109574	-0.904142	0.190839	-0.870892	0.269808
	-0.796629	0.273654	-0.954516	0.109646	-0.90392	0.190964	-0.870874	0.269984
	-0.796292	0.273833	-0.954379	0.109718	-0.903841	0.191088	-0.870659	0.270161
	-0.796256	0.274012	-0.954342	0.109789	-0.903704	0.191213	-0.870612	0.270337
	-0.796091	0.274191	-0.954335	0.109861	-0.903585	0.191338	-0.8706	0.270513
	-0.795857	0.27437	-0.954335	0.109933	-0.903437	0.191463	-0.870026	0.27069
	-0.795295	0.274548	-0.954335	0.110004	-0.903335	0.191588	-0.869963	0.270866
	-0.79517	0.274727	-0.954142	0.110076	-0.903175	0.191712	-0.869946	0.271043
	-0.794831	0.274906	-0.954136	0.110148	-0.903118	0.191837	-0.869916	0.271219
	-0.794658	0.275085	-0.954113	0.110219	-0.902555	0.191962	-0.869898	0.271396
	-0.794326	0.275264	-0.954068	0.110291	-0.902338	0.192087	-0.86979	0.271572
	-0.79421	0.275443	-0.954036	0.110363	-0.901779	0.192212	-0.869549	0.271749
	-0.793687	0.275622	-0.954029	0.110434	-0.901717	0.192336	-0.86954	0.271925
	-0.7928	0.2758	-0.954025	0.110506	-0.901417	0.192461	-0.869535	0.272102
	-0.792244	0.275979	-0.954009	0.110578	-0.901284	0.192586	-0.869018	0.272278
	-0.791638	0.276158	-0.953963	0.110649	-0.901252	0.192711	-0.868914	0.272455
	-0.79148	0.276337	-0.953952	0.110721	-0.901151	0.192836	-0.868756	0.272631
	-0.791379	0.276516	-0.953879	0.110793	-0.9011	0.192961	-0.868585	0.272807
	-0.79122	0.276695	-0.953821	0.110864	-0.901047	0.193085	-0.86817	0.272984
	-0.791043	0.276874	-0.953819	0.110936	-0.900873	0.19321	-0.868037	0.27316
	-0.791024	0.277052	-0.9538	0.111008	-0.900787	0.193335	-0.86779	0.273337
	-0.791009	0.277231	-0.953778	0.111079	-0.900722	0.19346	-0.867336	0.273513
	-0.790851	0.27741	-0.95376	0.111151	-0.900649	0.193585	-0.867312	0.27369
	-0.790521	0.277589	-0.953693	0.111223	-0.900641	0.193709	-0.867258	0.273866
	-0.790243	0.277768	-0.953666	0.111294	-0.900636	0.193834	-0.867061	0.274043
	-0.789978	0.277947	-0.953604	0.111366	-0.900621	0.193959	-0.866778	0.274219
	-0.789593	0.278126	-0.953338	0.111438	-0.900543	0.194084	-0.866713	0.274396
	-0.789178	0.278304	-0.953288	0.111509	-0.900472	0.194209	-0.866611	0.274572
	-0.789105	0.278483	-0.953288	0.111581	-0.900098	0.194333	-0.866405	0.274749
	-0.788323	0.278662	-0.953255	0.111653	-0.900091	0.194458	-0.866405	0.274925
	-0.788086	0.278841	-0.953162	0.111724	-0.900049	0.194583	-0.866405	0.275101
	-0.788026	0.27902	-0.953155	0.111796	-0.899983	0.194708	-0.866348	0.275278
	-0.787245	0.279199	-0.953104	0.111868	-0.899915	0.194833	-0.866324	0.275454
	-0.787186	0.279378	-0.953047	0.111939	-0.899767	0.194958	-0.866203	0.275631
	-0.787093	0.279556	-0.953019	0.112011	-0.899624	0.195082	-0.865978	0.275807
	-0.786885	0.279735	-0.952964	0.112083	-0.89925	0.195207	-0.865631	0.275984
	-0.786758	0.279914	-0.952929	0.112154	-0.899128	0.195332	-0.864589	0.27616
	-0.786719	0.280093	-0.95287	0.112226	-0.899117	0.195457	-0.864086	0.276337
	-0.786465	0.280272	-0.952791	0.112298	-0.898803	0.195582	-0.863965	0.276513
	-0.785993	0.280451	-0.952782	0.112369	-0.898765	0.195706	-0.863459	0.27669
	-0.785968	0.28063	-0.952759	0.112441	-0.898691	0.195831	-0.863384	0.276866
	-0.785782	0.280808	-0.952731	0.112513	-0.898475	0.195956	-0.863089	0.277043
	-0.785632	0.280987	-0.952705	0.112584	-0.898288	0.196081	-0.862833	0.277219
	-0.7856	0.281166	-0.952665	0.112656	-0.897688	0.196206	-0.862124	0.277395
	-0.785507	0.281345	-0.952577	0.112728	-0.897067	0.196331	-0.862004	0.277572
	-0.785344	0.281524	-0.952577	0.112799	-0.896985	0.196455	-0.861725	0.277748
	-0.785012	0.281703	-0.952552	0.112871	-0.896896	0.19658	-0.861613	0.277925
	-0.78497	0.281882	-0.952532	0.112943	-0.896716	0.196705	-0.861224	0.278101
	-0.784658	0.28206	-0.952483	0.113014	-0.89648	0.19683	-0.861101	0.278278
	-0.78443	0.282239	-0.952392	0.113086	-0.896332	0.196955	-0.860733	0.278454
	-0.784361	0.282418	-0.95235	0.113158	-0.896265	0.197079	-0.859628	0.278631
	-0.784272	0.282597	-0.95227	0.113229	-0.896232	0.197204	-0.859403	0.278807
	-0.784124	0.282776	-0.952261	0.113301	-0.896232	0.197329	-0.859187	0.278984
	-0.784105	0.282955	-0.952181	0.113373	-0.896144	0.197454	-0.859161	0.27916
	-0.783796	0.283134	-0.952129	0.113444	-0.896085	0.197579	-0.858794	0.279337
	-0.783308	0.283312	-0.952074	0.113516	-0.895983	0.197703	-0.858057	0.279513
	-0.783205	0.283491	-0.952051	0.113588	-0.89587	0.197828	-0.857007	0.279689
	-0.782301	0.28367	-0.95196	0.113659	-0.895835	0.197953	-0.856878	0.279866
	-0.782062	0.283849	-0.951959	0.113731	-0.895717	0.198078	-0.856722	0.280042
	-0.782049	0.284028	-0.951925	0.113802	-0.895686	0.198203	-0.85659	0.280219
	-0.782003	0.284207	-0.951692	0.113874	-0.895644	0.198328	-0.856178	0.280395
	-0.781336	0.284386	-0.951625	0.113946	-0.895628	0.198452	-0.855514	0.280572
	-0.781325	0.284564	-0.951602	0.114017	-0.895117	0.198577	-0.855512	0.280748
	-0.779875	0.284743	-0.951561	0.114089	-0.894936	0.198702	-0.854868	0.280925
	-0.77972	0.284922	-0.951545	0.114161	-0.89486	0.198827	-0.854362	0.281101
	-0.779249	0.285101	-0.951398	0.114232	-0.894856	0.198952	-0.854176	0.281278
	-0.77866	0.28528	-0.951398	0.114304	-0.894789	0.199076	-0.85406	0.281454
	-0.778617	0.285459	-0.951398	0.114376	-0.894631	0.199201	-0.853884	0.28163
	-0.778168	0.285638	-0.951388	0.114447	-0.894336	0.199326	-0.853739	0.281807
	-0.778085	0.285816	-0.951334	0.114519	-0.893801	0.199451	-0.853612	0.281983
	-0.777983	0.285995	-0.951334	0.114591	-0.893705	0.199576	-0.853033	0.28216
	-0.777943	0.286174	-0.951334	0.114662	-0.893409	0.1997	-0.852478	0.282336
	-0.777788	0.286353	-0.951334	0.114734	-0.892881	0.199825	-0.852435	0.282513
	-0.775393	0.286532	-0.951333	0.114806	-0.892756	0.19995	-0.852189	0.282689
	-0.774307	0.286711	-0.951276	0.114877	-0.892712	0.200075	-0.852054	0.282866
	-0.774105	0.28689	-0.951269	0.114949	-0.892686	0.2002	-0.850785	0.283042
	-0.773831	0.287069	-0.951194	0.115021	-0.892558	0.200325	-0.850099	0.283219
	-0.773547	0.287247	-0.951162	0.115092	-0.892509	0.200449	-0.849849	0.283395
	-0.773381	0.287426	-0.951062	0.115164	-0.8924	0.200574	-0.849735	0.283572
	-0.772274	0.287605	-0.95106	0.115236	-0.891988	0.200699	-0.849607	0.283748
	-0.771809	0.287784	-0.951029	0.115307	-0.891809	0.200824	-0.848899	0.283924
	-0.771392	0.287963	-0.950963	0.115379	-0.891806	0.200949	-0.848404	0.284101
	-0.771115	0.288142	-0.950937	0.115451	-0.89172	0.201073	-0.84836	0.284277
	-0.771108	0.288321	-0.95088	0.115522	-0.891468	0.201198	-0.848123	0.284454
	-0.770996	0.288499	-0.950799	0.115594	-0.891359	0.201323	-0.847735	0.28463
	-0.770935	0.288678	-0.950785	0.115666	-0.891357	0.201448	-0.847424	0.284807
	-0.770841	0.288857	-0.950778	0.115737	-0.891345	0.201573	-0.847058	0.284983
	-0.770658	0.289036	-0.950775	0.115809	-0.890919	0.201697	-0.846934	0.28516
	-0.770382	0.289215	-0.950758	0.115881	-0.890828	0.201822	-0.846029	0.285336
	-0.769974	0.289394	-0.950601	0.115952	-0.890626	0.201947	-0.845155	0.285513
	-0.769679	0.289573	-0.950436	0.116024	-0.890458	0.202072	-0.845132	0.285689
	-0.769325	0.289751	-0.95043	0.116096	-0.890456	0.202197	-0.843916	0.285866
	-0.76855	0.28993	-0.95037	0.116167	-0.890455	0.202322	-0.843318	0.286042
	-0.768144	0.290109	-0.950357	0.116239	-0.890396	0.202446	-0.843275	0.286218
	-0.767854	0.290288	-0.950186	0.116311	-0.890272	0.202571	-0.84314	0.286395
	-0.767615	0.290467	-0.950126	0.116382	-0.890207	0.202696	-0.842878	0.286571
	-0.767462	0.290646	-0.949689	0.116454	-0.890055	0.202821	-0.842553	0.286748
	-0.766971	0.290825	-0.949651	0.116526	-0.88998	0.202946	-0.842302	0.286924
	-0.766872	0.291003	-0.949557	0.116597	-0.889955	0.20307	-0.841868	0.287101
	-0.7665	0.291182	-0.949529	0.116669	-0.889786	0.203195	-0.841844	0.287277
	-0.766402	0.291361	-0.949522	0.116741	-0.889508	0.20332	-0.841829	0.287454
	-0.766395	0.29154	-0.949388	0.116812	-0.889436	0.203445	-0.841721	0.28763
	-0.766079	0.291719	-0.949388	0.116884	-0.889342	0.20357	-0.841232	0.287807
	-0.765419	0.291898	-0.949303	0.116956	-0.88911	0.203694	-0.841089	0.287983
	-0.765382	0.292077	-0.949219	0.117027	-0.889094	0.203819	-0.841064	0.28816
	-0.764788	0.292255	-0.949119	0.117099	-0.888708	0.203944	-0.840763	0.288336
	-0.764754	0.292434	-0.949076	0.117171	-0.888675	0.204069	-0.840691	0.288512
	-0.764687	0.292613	-0.948948	0.117242	-0.888488	0.204194	-0.840685	0.288689
	-0.764469	0.292792	-0.948915	0.117314	-0.888419	0.204319	-0.840353	0.288865
	-0.764105	0.292971	-0.948872	0.117386	-0.888137	0.204443	-0.840353	0.289042
	-0.764011	0.29315	-0.94871	0.117457	-0.887929	0.204568	-0.839981	0.289218
	-0.763553	0.293329	-0.948679	0.117529	-0.887906	0.204693	-0.83968	0.289395
	-0.762893	0.293507	-0.948557	0.117601	-0.887868	0.204818	-0.83968	0.289571
	-0.762488	0.293686	-0.948411	0.117672	-0.887842	0.204943	-0.83968	0.289748
	-0.762472	0.293865	-0.948401	0.117744	-0.887724	0.205067	-0.838737	0.289924
	-0.762448	0.294044	-0.948332	0.117816	-0.887626	0.205192	-0.838731	0.290101
	-0.761865	0.294223	-0.948247	0.117887	-0.887348	0.205317	-0.838688	0.290277
	-0.76152	0.294402	-0.948192	0.117959	-0.887267	0.205442	-0.838202	0.290454
	-0.761468	0.294581	-0.94819	0.118031	-0.887216	0.205567	-0.838202	0.29063
	-0.76092	0.294759	-0.948099	0.118102	-0.887174	0.205691	-0.838202	0.290806
	-0.760819	0.294938	-0.948033	0.118174	-0.887111	0.205816	-0.838202	0.290983
	-0.760594	0.295117	-0.947927	0.118246	-0.887063	0.205941	-0.838202	0.291159
	-0.759684	0.295296	-0.94789	0.118317	-0.887037	0.206066	-0.838202	0.291336
	-0.759662	0.295475	-0.947839	0.118389	-0.886789	0.206191	-0.837632	0.291512
	-0.759244	0.295654	-0.947788	0.118461	-0.886407	0.206316	-0.837632	0.291689
	-0.759123	0.295833	-0.947756	0.118532	-0.886299	0.20644	-0.837632	0.291865
	-0.758334	0.296011	-0.947753	0.118604	-0.886043	0.206565	-0.837632	0.292042
	-0.75826	0.29619	-0.947751	0.118676	-0.885704	0.20669	-0.837594	0.292218
	-0.75823	0.296369	-0.947698	0.118747	-0.885671	0.206815	-0.836812	0.292395
	-0.757161	0.296548	-0.94769	0.118819	-0.885526	0.20694	-0.836739	0.292571
	-0.756787	0.296727	-0.947636	0.118891	-0.884984	0.207064	-0.836735	0.292747
	-0.756204	0.296906	-0.947427	0.118962	-0.884976	0.207189	-0.836677	0.292924
	-0.756031	0.297085	-0.947408	0.119034	-0.884785	0.207314	-0.83621	0.2931
	-0.755819	0.297263	-0.947396	0.119106	-0.884765	0.207439	-0.835376	0.293277
	-0.754579	0.297442	-0.947335	0.119177	-0.884765	0.207564	-0.835317	0.293453
	-0.754116	0.297621	-0.947264	0.119249	-0.884511	0.207688	-0.835048	0.29363
	-0.753768	0.2978	-0.947134	0.119321	-0.884503	0.207813	-0.834924	0.293806
	-0.753623	0.297979	-0.947031	0.119392	-0.884281	0.207938	-0.834	0.293983
	-0.753158	0.298158	-0.947004	0.119464	-0.88425	0.208063	-0.83388	0.294159
	-0.753144	0.298337	-0.946918	0.119536	-0.884153	0.208188	-0.833383	0.294336
	-0.753042	0.298515	-0.946624	0.119607	-0.884066	0.208313	-0.833267	0.294512
	-0.753014	0.298694	-0.946527	0.119679	-0.883874	0.208437	-0.832742	0.294689
	-0.752613	0.298873	-0.946292	0.119751	-0.883501	0.208562	-0.832398	0.294865
	-0.75131	0.299052	-0.946291	0.119822	-0.883241	0.208687	-0.832251	0.295041
	-0.751069	0.299231	-0.946211	0.119894	-0.883076	0.208812	-0.832108	0.295218
	-0.751063	0.29941	-0.946176	0.119966	-0.882972	0.208937	-0.832081	0.295394
	-0.750211	0.299589	-0.946034	0.120037	-0.882947	0.209061	-0.832036	0.295571
	-0.749801	0.299767	-0.946024	0.120109	-0.882843	0.209186	-0.83201	0.295747
	-0.749753	0.299946	-0.945956	0.120181	-0.882784	0.209311	-0.831376	0.295924
	-0.749592	0.300125	-0.945776	0.120252	-0.882639	0.209436	-0.831376	0.2961
	-0.749591	0.300304	-0.94577	0.120324	-0.881999	0.209561	-0.830647	0.296277
	-0.749207	0.300483	-0.945714	0.120396	-0.881903	0.209685	-0.829527	0.296453
	-0.748769	0.300662	-0.9457	0.120467	-0.881889	0.20981	-0.828798	0.29663
	-0.748538	0.300841	-0.9457	0.120539	-0.881883	0.209935	-0.828611	0.296806
	-0.748369	0.301019	-0.945646	0.120611	-0.881722	0.21006	-0.828467	0.296983
	-0.747872	0.301198	-0.945611	0.120682	-0.881646	0.210185	-0.828378	0.297159
	-0.747534	0.301377	-0.945594	0.120754	-0.881413	0.21031	-0.828199	0.297335
	-0.747361	0.301556	-0.945547	0.120826	-0.881394	0.210434	-0.828177	0.297512
	-0.747253	0.301735	-0.945529	0.120897	-0.881211	0.210559	-0.827986	0.297688
	-0.74691	0.301914	-0.945499	0.120969	-0.880604	0.210684	-0.826998	0.297865
	-0.746731	0.302093	-0.945402	0.121041	-0.880505	0.210809	-0.82679	0.298041
	-0.746613	0.302272	-0.945251	0.121112	-0.880337	0.210934	-0.826636	0.298218
	-0.746116	0.30245	-0.945199	0.121184	-0.8803	0.211058	-0.826605	0.298394
	-0.745597	0.302629	-0.945116	0.121256	-0.879739	0.211183	-0.826119	0.298571
	-0.74556	0.302808	-0.944961	0.121327	-0.879706	0.211308	-0.825728	0.298747
	-0.7454	0.302987	-0.944958	0.121399	-0.879654	0.211433	-0.825613	0.298924
	-0.744724	0.303166	-0.944954	0.121471	-0.87936	0.211558	-0.825495	0.2991
	-0.74421	0.303345	-0.944941	0.121542	-0.87913	0.211682	-0.825087	0.299277
	-0.743618	0.303524	-0.944873	0.121614	-0.879003	0.211807	-0.824005	0.299453
	-0.743267	0.303702	-0.944759	0.121686	-0.878982	0.211932	-0.823614	0.299629
	-0.743219	0.303881	-0.944754	0.121757	-0.878782	0.212057	-0.823277	0.299806
	-0.742962	0.30406	-0.944748	0.121829	-0.87871	0.212182	-0.822746	0.299982
	-0.742909	0.304239	-0.944579	0.121901	-0.878635	0.212307	-0.82009	0.300159
	-0.742134	0.304418	-0.944517	0.121972	-0.878219	0.212431	-0.81993	0.300335
	-0.741813	0.304597	-0.944293	0.122044	-0.878114	0.212556	-0.818835	0.300512
	-0.741674	0.304776	-0.944259	0.122116	-0.877565	0.212681	-0.818835	0.300688
	-0.741655	0.304954	-0.944238	0.122187	-0.877565	0.212806	-0.81862	0.300865
	-0.741608	0.305133	-0.944066	0.122259	-0.87716	0.212931	-0.817944	0.301041
	-0.741259	0.305312	-0.944009	0.122331	-0.877033	0.213055	-0.817862	0.301218
	-0.740953	0.305491	-0.943937	0.122402	-0.876976	0.21318	-0.817862	0.301394
	-0.739737	0.30567	-0.943918	0.122474	-0.876971	0.213305	-0.817855	0.30157
	-0.738697	0.305849	-0.943795	0.122546	-0.87692	0.21343	-0.817749	0.301747
	-0.738577	0.306028	-0.943738	0.122617	-0.876603	0.213555	-0.817749	0.301923
	-0.738316	0.306206	-0.943735	0.122689	-0.876509	0.213679	-0.817546	0.3021
	-0.738024	0.306385	-0.943722	0.12276	-0.876454	0.213804	-0.817506	0.302276
	-0.737734	0.306564	-0.943684	0.122832	-0.876332	0.213929	-0.817121	0.302453
	-0.737542	0.306743	-0.943502	0.122904	-0.87625	0.214054	-0.815964	0.302629
	-0.737372	0.306922	-0.943368	0.122975	-0.87609	0.214179	-0.81589	0.302806
	-0.737206	0.307101	-0.943365	0.123047	-0.876072	0.214304	-0.815438	0.302982
	-0.737148	0.30728	-0.943303	0.123119	-0.876008	0.214428	-0.815294	0.303159
	-0.736928	0.307458	-0.943238	0.12319	-0.875867	0.214553	-0.81494	0.303335
	-0.73671	0.307637	-0.943206	0.123262	-0.875787	0.214678	-0.814909	0.303512
	-0.736225	0.307816	-0.9432	0.123334	-0.875696	0.214803	-0.814478	0.303688
	-0.736112	0.307995	-0.942827	0.123405	-0.875467	0.214928	-0.814354	0.303864
	-0.735919	0.308174	-0.942827	0.123477	-0.875456	0.215052	-0.81419	0.304041
	-0.735908	0.308353	-0.942714	0.123549	-0.875074	0.215177	-0.813985	0.304217
	-0.735	0.308532	-0.942656	0.12362	-0.874869	0.215302	-0.813457	0.304394
	-0.734888	0.30871	-0.942646	0.123692	-0.874773	0.215427	-0.813157	0.30457
	-0.734449	0.308889	-0.942549	0.123764	-0.874711	0.215552	-0.812294	0.304747
	-0.733938	0.309068	-0.942549	0.123835	-0.874602	0.215676	-0.811157	0.304923
	-0.733578	0.309247	-0.942515	0.123907	-0.874034	0.215801	-0.811157	0.3051
	-0.733555	0.309426	-0.942468	0.123979	-0.873634	0.215926	-0.811157	0.305276
	-0.73333	0.309605	-0.942145	0.12405	-0.87359	0.216051	-0.811114	0.305453
	-0.733045	0.309784	-0.942141	0.124122	-0.873553	0.216176	-0.810942	0.305629
	-0.732677	0.309962	-0.942093	0.124194	-0.87328	0.216301	-0.810455	0.305806
	-0.732244	0.310141	-0.941855	0.124265	-0.873165	0.216425	-0.810256	0.305982
	-0.73204	0.31032	-0.941759	0.124337	-0.873038	0.21655	-0.809949	0.306158
	-0.732036	0.310499	-0.941759	0.124409	-0.872947	0.216675	-0.8099	0.306335
	-0.73123	0.310678	-0.941682	0.12448	-0.87294	0.2168	-0.809686	0.306511
	-0.731182	0.310857	-0.941681	0.124552	-0.872911	0.216925	-0.809494	0.306688
	-0.730973	0.311036	-0.941652	0.124624	-0.872797	0.217049	-0.809493	0.306864
	-0.730762	0.311214	-0.941621	0.124695	-0.872731	0.217174	-0.808843	0.307041
	-0.730284	0.311393	-0.941523	0.124767	-0.872125	0.217299	-0.807668	0.307217
	-0.729968	0.311572	-0.941401	0.124839	-0.872122	0.217424	-0.807591	0.307394
	-0.729888	0.311751	-0.941396	0.12491	-0.871933	0.217549	-0.807278	0.30757
	-0.729452	0.31193	-0.941392	0.124982	-0.871753	0.217673	-0.807154	0.307747
	-0.72914	0.312109	-0.941389	0.125054	-0.871718	0.217798	-0.806838	0.307923
	-0.728663	0.312288	-0.941351	0.125125	-0.871429	0.217923	-0.805963	0.3081
	-0.72811	0.312466	-0.941087	0.125197	-0.871235	0.218048	-0.805726	0.308276
	-0.728091	0.312645	-0.941084	0.125269	-0.871077	0.218173	-0.805529	0.308452
	-0.727947	0.312824	-0.941068	0.12534	-0.870978	0.218298	-0.805448	0.308629
	-0.727884	0.313003	-0.940905	0.125412	-0.870676	0.218422	-0.805448	0.308805
	-0.727522	0.313182	-0.940897	0.125484	-0.870527	0.218547	-0.805448	0.308982
	-0.72691	0.313361	-0.940739	0.125555	-0.870421	0.218672	-0.805361	0.309158
	-0.726753	0.31354	-0.940726	0.125627	-0.870357	0.218797	-0.805346	0.309335
	-0.726691	0.313718	-0.940701	0.125699	-0.870349	0.218922	-0.8053	0.309511
	-0.7266	0.313897	-0.940678	0.12577	-0.870324	0.219046	-0.805167	0.309688
	-0.726115	0.314076	-0.940631	0.125842	-0.869952	0.219171	-0.804716	0.309864
	-0.726082	0.314255	-0.940627	0.125914	-0.869941	0.219296	-0.804221	0.310041
	-0.725714	0.314434	-0.940591	0.125985	-0.869829	0.219421	-0.804213	0.310217
	-0.725443	0.314613	-0.940585	0.126057	-0.869751	0.219546	-0.803644	0.310394
	-0.724946	0.314792	-0.940543	0.126129	-0.869342	0.21967	-0.803345	0.31057
	-0.724946	0.31497	-0.940505	0.1262	-0.868851	0.219795	-0.803231	0.310746
	-0.724573	0.315149	-0.940467	0.126272	-0.868775	0.21992	-0.803074	0.310923
	-0.724013	0.315328	-0.940413	0.126344	-0.868582	0.220045	-0.802694	0.311099
	-0.723965	0.315507	-0.940299	0.126415	-0.868449	0.22017	-0.802605	0.311276
	-0.723917	0.315686	-0.940176	0.126487	-0.868315	0.220295	-0.802493	0.311452
	-0.723621	0.315865	-0.940056	0.126559	-0.868146	0.220419	-0.802415	0.311629
	-0.723153	0.316044	-0.939878	0.12663	-0.868133	0.220544	-0.802171	0.311805
	-0.72256	0.316223	-0.939656	0.126702	-0.867857	0.220669	-0.801627	0.311982
	-0.722553	0.316401	-0.939548	0.126774	-0.867629	0.220794	-0.801128	0.312158
	-0.722525	0.31658	-0.939519	0.126845	-0.867409	0.220919	-0.801105	0.312335
	-0.72218	0.316759	-0.939465	0.126917	-0.867308	0.221043	-0.80058	0.312511
	-0.722073	0.316938	-0.939417	0.126989	-0.867032	0.221168	-0.800519	0.312687
	-0.722013	0.317117	-0.93939	0.12706	-0.866984	0.221293	-0.800214	0.312864
	-0.721836	0.317296	-0.93938	0.127132	-0.866954	0.221418	-0.80006	0.31304
	-0.721145	0.317475	-0.93932	0.127204	-0.866912	0.221543	-0.799761	0.313217
	-0.720552	0.317653	-0.939267	0.127275	-0.866719	0.221667	-0.799709	0.313393
	-0.71973	0.317832	-0.939229	0.127347	-0.866183	0.221792	-0.799489	0.31357
	-0.719397	0.318011	-0.939204	0.127419	-0.86603	0.221917	-0.798936	0.313746
	-0.719367	0.31819	-0.939186	0.12749	-0.865782	0.222042	-0.798899	0.313923
	-0.719215	0.318369	-0.939152	0.127562	-0.865746	0.222167	-0.798854	0.314099
	-0.719197	0.318548	-0.939038	0.127634	-0.865392	0.222292	-0.798508	0.314276
	-0.719007	0.318727	-0.938926	0.127705	-0.865171	0.222416	-0.798437	0.314452
	-0.71877	0.318905	-0.938593	0.127777	-0.864907	0.222541	-0.797917	0.314629
	-0.718711	0.319084	-0.938543	0.127849	-0.864113	0.222666	-0.797717	0.314805
	-0.718618	0.319263	-0.938508	0.12792	-0.863952	0.222791	-0.797609	0.314981
	-0.718244	0.319442	-0.938362	0.127992	-0.863382	0.222916	-0.797481	0.315158
	-0.717849	0.319621	-0.938344	0.128064	-0.863221	0.22304	-0.797309	0.315334
	-0.717256	0.3198	-0.9383	0.128135	-0.862975	0.223165	-0.797093	0.315511
	-0.716921	0.319979	-0.938256	0.128207	-0.862857	0.22329	-0.796772	0.315687
	-0.716629	0.320157	-0.938235	0.128279	-0.862712	0.223415	-0.796157	0.315864
	-0.716268	0.320336	-0.938191	0.12835	-0.862284	0.22354	-0.796024	0.31604
	-0.716144	0.320515	-0.938183	0.128422	-0.862281	0.223665	-0.794824	0.316217
	-0.71498	0.320694	-0.9381	0.128494	-0.86223	0.223789	-0.794713	0.316393
	-0.714889	0.320873	-0.938061	0.128565	-0.862184	0.223914	-0.794399	0.31657
	-0.714763	0.321052	-0.938002	0.128637	-0.862058	0.224039	-0.794136	0.316746
	-0.714734	0.321231	-0.937979	0.128709	-0.861367	0.224164	-0.793859	0.316923
	-0.714662	0.321409	-0.937771	0.12878	-0.86051	0.224289	-0.79328	0.317099
	-0.714645	0.321588	-0.937662	0.128852	-0.860404	0.224413	-0.792208	0.317275
	-0.713888	0.321767	-0.937554	0.128924	-0.860125	0.224538	-0.792205	0.317452
	-0.713243	0.321946	-0.937553	0.128995	-0.859935	0.224663	-0.791587	0.317628
	-0.713043	0.322125	-0.937535	0.129067	-0.85981	0.224788	-0.791473	0.317805
	-0.712739	0.322304	-0.937379	0.129139	-0.859728	0.224913	-0.791301	0.317981
	-0.712534	0.322483	-0.937379	0.12921	-0.859728	0.225037	-0.791206	0.318158
	-0.711316	0.322661	-0.937379	0.129282	-0.859647	0.225162	-0.790811	0.318334
	-0.711154	0.32284	-0.937331	0.129354	-0.859473	0.225287	-0.789499	0.318511
	-0.71114	0.323019	-0.937232	0.129425	-0.859473	0.225412	-0.789498	0.318687
	-0.711048	0.323198	-0.93721	0.129497	-0.859323	0.225537	-0.789334	0.318864
	-0.710989	0.323377	-0.937187	0.129569	-0.859038	0.225662	-0.788954	0.31904
	-0.710207	0.323556	-0.937148	0.12964	-0.858992	0.225786	-0.788204	0.319217
	-0.709503	0.323735	-0.937135	0.129712	-0.858533	0.225911	-0.788126	0.319393
	-0.708786	0.323913	-0.937135	0.129784	-0.858508	0.226036	-0.788005	0.319569
	-0.708132	0.324092	-0.937135	0.129855	-0.858127	0.226161	-0.787839	0.319746
	-0.707913	0.324271	-0.937064	0.129927	-0.858038	0.226286	-0.78705	0.319922
	-0.706874	0.32445	-0.936522	0.129999	-0.857829	0.22641	-0.786836	0.320099
	-0.706809	0.324629	-0.936492	0.13007	-0.85761	0.226535	-0.786797	0.320275
	-0.706791	0.324808	-0.936487	0.130142	-0.857602	0.22666	-0.785545	0.320452
	-0.706221	0.324987	-0.936361	0.130214	-0.857594	0.226785	-0.785147	0.320628
	-0.705843	0.325165	-0.936266	0.130285	-0.857536	0.22691	-0.785073	0.320805
	-0.705811	0.325344	-0.936211	0.130357	-0.857263	0.227034	-0.785073	0.320981
	-0.705768	0.325523	-0.936016	0.130429	-0.857014	0.227159	-0.785073	0.321158
	-0.705086	0.325702	-0.935914	0.1305	-0.856843	0.227284	-0.784268	0.321334
	-0.704526	0.325881	-0.93581	0.130572	-0.85671	0.227409	-0.784032	0.32151
	-0.704202	0.32606	-0.935721	0.130644	-0.856377	0.227534	-0.783999	0.321687
	-0.704045	0.326239	-0.935721	0.130715	-0.856194	0.227659	-0.783521	0.321863
	-0.703943	0.326417	-0.93567	0.130787	-0.855922	0.227783	-0.783159	0.32204
	-0.703943	0.326596	-0.935652	0.130859	-0.855441	0.227908	-0.783113	0.322216
	-0.703586	0.326775	-0.935623	0.13093	-0.855373	0.228033	-0.782216	0.322393
	-0.702919	0.326954	-0.935577	0.131002	-0.855256	0.228158	-0.781378	0.322569
	-0.702359	0.327133	-0.935536	0.131074	-0.855131	0.228283	-0.78056	0.322746
	-0.701659	0.327312	-0.935454	0.131145	-0.854751	0.228407	-0.780505	0.322922
	-0.701437	0.327491	-0.935416	0.131217	-0.854681	0.228532	-0.780459	0.323099
	-0.701239	0.327669	-0.935389	0.131289	-0.854677	0.228657	-0.780457	0.323275
	-0.700945	0.327848	-0.93529	0.13136	-0.854662	0.228782	-0.779942	0.323452
	-0.700671	0.328027	-0.935116	0.131432	-0.854617	0.228907	-0.77975	0.323628
	-0.700118	0.328206	-0.935089	0.131504	-0.854409	0.229031	-0.779716	0.323804
	-0.699966	0.328385	-0.934947	0.131575	-0.854325	0.229156	-0.779607	0.323981
	-0.699484	0.328564	-0.934917	0.131647	-0.85415	0.229281	-0.779417	0.324157
	-0.699408	0.328743	-0.934845	0.131719	-0.853811	0.229406	-0.778904	0.324334
	-0.699221	0.328921	-0.93479	0.13179	-0.853383	0.229531	-0.778835	0.32451
	-0.699115	0.3291	-0.934753	0.131862	-0.853383	0.229656	-0.778748	0.324687
	-0.698996	0.329279	-0.934629	0.131933	-0.853383	0.22978	-0.77836	0.324863
	-0.698811	0.329458	-0.934517	0.132005	-0.853095	0.229905	-0.77798	0.32504
	-0.698365	0.329637	-0.934509	0.132077	-0.85273	0.23003	-0.777498	0.325216
	-0.698091	0.329816	-0.934196	0.132148	-0.852681	0.230155	-0.777276	0.325393
	-0.697901	0.329995	-0.93414	0.13222	-0.85263	0.23028	-0.77693	0.325569
	-0.697033	0.330173	-0.934069	0.132292	-0.852547	0.230404	-0.776797	0.325746
	-0.696788	0.330352	-0.934047	0.132363	-0.85246	0.230529	-0.776588	0.325922
	-0.696672	0.330531	-0.934045	0.132435	-0.85223	0.230654	-0.776387	0.326098
	-0.696437	0.33071	-0.934016	0.132507	-0.850956	0.230779	-0.775929	0.326275
	-0.69638	0.330889	-0.933802	0.132578	-0.850881	0.230904	-0.775851	0.326451
	-0.696317	0.331068	-0.933718	0.13265	-0.850265	0.231028	-0.775754	0.326628
	-0.695197	0.331247	-0.933707	0.132722	-0.850041	0.231153	-0.775739	0.326804
	-0.69388	0.331426	-0.933638	0.132793	-0.849964	0.231278	-0.775331	0.326981
	-0.693641	0.331604	-0.933503	0.132865	-0.849844	0.231403	-0.775266	0.327157
	-0.693165	0.331783	-0.933353	0.132937	-0.849599	0.231528	-0.775015	0.327334
	-0.692963	0.331962	-0.933339	0.133008	-0.849183	0.231653	-0.7748	0.32751
	-0.69266	0.332141	-0.933238	0.13308	-0.849104	0.231777	-0.774766	0.327687
	-0.692403	0.33232	-0.933183	0.133152	-0.84905	0.231902	-0.774765	0.327863
	-0.691844	0.332499	-0.93308	0.133223	-0.84903	0.232027	-0.774559	0.32804
	-0.691835	0.332678	-0.933045	0.133295	-0.848852	0.232152	-0.774248	0.328216
	-0.691803	0.332856	-0.932934	0.133367	-0.84872	0.232277	-0.774155	0.328392
	-0.69165	0.333035	-0.932883	0.133438	-0.848413	0.232401	-0.774123	0.328569
	-0.691533	0.333214	-0.932852	0.13351	-0.848377	0.232526	-0.773511	0.328745
	-0.691199	0.333393	-0.932811	0.133582	-0.848193	0.232651	-0.773313	0.328922
	-0.691104	0.333572	-0.932788	0.133653	-0.848153	0.232776	-0.772971	0.329098
	-0.691077	0.333751	-0.932713	0.133725	-0.847832	0.232901	-0.772843	0.329275
	-0.690911	0.33393	-0.932685	0.133797	-0.847584	0.233025	-0.772769	0.329451
	-0.690861	0.334108	-0.932562	0.133868	-0.846828	0.23315	-0.77217	0.329628
	-0.690248	0.334287	-0.932554	0.13394	-0.846823	0.233275	-0.772065	0.329804
	-0.690021	0.334466	-0.93245	0.134012	-0.846779	0.2334	-0.772023	0.329981
	-0.689363	0.334645	-0.93244	0.134083	-0.846752	0.233525	-0.771923	0.330157
	-0.689313	0.334824	-0.932425	0.134155	-0.846632	0.23365	-0.770654	0.330334
	-0.689293	0.335003	-0.932316	0.134227	-0.846473	0.233774	-0.770529	0.33051
	-0.689281	0.335182	-0.932301	0.134298	-0.846453	0.233899	-0.770513	0.330686
	-0.688918	0.33536	-0.932216	0.13437	-0.846181	0.234024	-0.770323	0.330863
	-0.688747	0.335539	-0.932099	0.134442	-0.845294	0.234149	-0.76969	0.331039
	-0.688572	0.335718	-0.932062	0.134513	-0.845292	0.234274	-0.769617	0.331216
	-0.688257	0.335897	-0.931708	0.134585	-0.845185	0.234398	-0.769147	0.331392
	-0.687247	0.336076	-0.931676	0.134657	-0.845083	0.234523	-0.769022	0.331569
	-0.687224	0.336255	-0.931598	0.134728	-0.844475	0.234648	-0.76899	0.331745
	-0.686929	0.336434	-0.931555	0.1348	-0.844471	0.234773	-0.768879	0.331922
	-0.686905	0.336612	-0.931539	0.134872	-0.844468	0.234898	-0.76868	0.332098
	-0.686823	0.336791	-0.931523	0.134943	-0.844209	0.235022	-0.768658	0.332275
	-0.686698	0.33697	-0.931445	0.135015	-0.844203	0.235147	-0.768642	0.332451
	-0.686429	0.337149	-0.931445	0.135087	-0.844086	0.235272	-0.768473	0.332627
	-0.686268	0.337328	-0.931445	0.135158	-0.843902	0.235397	-0.768044	0.332804
	-0.686141	0.337507	-0.93139	0.13523	-0.8437	0.235522	-0.767851	0.33298
	-0.685184	0.337686	-0.931375	0.135302	-0.843666	0.235647	-0.767701	0.333157
	-0.685106	0.337864	-0.931312	0.135373	-0.843638	0.235771	-0.767401	0.333333
	-0.684839	0.338043	-0.931251	0.135445	-0.843595	0.235896	-0.767002	0.33351
	-0.684803	0.338222	-0.931213	0.135517	-0.843348	0.236021	-0.766966	0.333686
	-0.684619	0.338401	-0.931137	0.135588	-0.842628	0.236146	-0.766668	0.333863
	-0.684407	0.33858	-0.931137	0.13566	-0.84258	0.236271	-0.76566	0.334039
	-0.684181	0.338759	-0.9311	0.135732	-0.842014	0.236395	-0.765465	0.334216
	-0.683438	0.338938	-0.931027	0.135803	-0.841965	0.23652	-0.76488	0.334392
	-0.683124	0.339116	-0.930994	0.135875	-0.841749	0.236645	-0.764645	0.334569
	-0.682977	0.339295	-0.930946	0.135947	-0.841667	0.23677	-0.764435	0.334745
	-0.682948	0.339474	-0.930819	0.136018	-0.841256	0.236895	-0.763624	0.334921
	-0.682355	0.339653	-0.930798	0.13609	-0.841107	0.237019	-0.763348	0.335098
	-0.68225	0.339832	-0.930724	0.136162	-0.840844	0.237144	-0.763132	0.335274
	-0.681847	0.340011	-0.93068	0.136233	-0.840784	0.237269	-0.762796	0.335451
	-0.681362	0.34019	-0.930677	0.136305	-0.840632	0.237394	-0.762623	0.335627
	-0.68007	0.340368	-0.930281	0.136377	-0.840446	0.237519	-0.762368	0.335804
	-0.678436	0.340547	-0.930203	0.136448	-0.840363	0.237644	-0.761846	0.33598
	-0.677941	0.340726	-0.929934	0.13652	-0.8402	0.237768	-0.759897	0.336157
	-0.677825	0.340905	-0.929836	0.136592	-0.8402	0.237893	-0.759891	0.336333
	-0.677798	0.341084	-0.929784	0.136663	-0.839956	0.238018	-0.75963	0.33651
	-0.677612	0.341263	-0.929747	0.136735	-0.839858	0.238143	-0.758775	0.336686
	-0.676773	0.341442	-0.929683	0.136807	-0.839373	0.238268	-0.757939	0.336863
	-0.676668	0.34162	-0.929618	0.136878	-0.839191	0.238392	-0.757642	0.337039
	-0.676473	0.341799	-0.929585	0.13695	-0.839058	0.238517	-0.757617	0.337215
	-0.676124	0.341978	-0.929546	0.137022	-0.838994	0.238642	-0.756698	0.337392
	-0.676088	0.342157	-0.929373	0.137093	-0.838705	0.238767	-0.756669	0.337568
	-0.675326	0.342336	-0.92932	0.137165	-0.838501	0.238892	-0.756328	0.337745
	-0.674615	0.342515	-0.929272	0.137237	-0.838032	0.239016	-0.756151	0.337921
	-0.674368	0.342694	-0.92925	0.137308	-0.837989	0.239141	-0.755512	0.338098
	-0.674231	0.342872	-0.929154	0.13738	-0.837763	0.239266	-0.754845	0.338274
	-0.674181	0.343051	-0.929024	0.137452	-0.837114	0.239391	-0.754743	0.338451
	-0.673616	0.34323	-0.928971	0.137523	-0.836894	0.239516	-0.753686	0.338627
	-0.673427	0.343409	-0.928825	0.137595	-0.836701	0.239641	-0.75361	0.338804
	-0.672487	0.343588	-0.928799	0.137667	-0.836561	0.239765	-0.753599	0.33898
	-0.672257	0.343767	-0.928718	0.137738	-0.836428	0.23989	-0.753599	0.339157
	-0.672108	0.343946	-0.928706	0.13781	-0.836326	0.240015	-0.753599	0.339333
	-0.671958	0.344124	-0.928593	0.137882	-0.835883	0.24014	-0.752052	0.339509
	-0.671538	0.344303	-0.928519	0.137953	-0.835862	0.240265	-0.751686	0.339686
	-0.67134	0.344482	-0.928385	0.138025	-0.835746	0.240389	-0.751686	0.339862
	-0.671021	0.344661	-0.928378	0.138097	-0.835476	0.240514	-0.751245	0.340039
	-0.671005	0.34484	-0.928373	0.138168	-0.835281	0.240639	-0.751212	0.340215
	-0.671002	0.345019	-0.928324	0.13824	-0.834767	0.240764	-0.751097	0.340392
	-0.670969	0.345198	-0.928232	0.138312	-0.834616	0.240889	-0.751013	0.340568
	-0.670839	0.345376	-0.928165	0.138383	-0.834437	0.241013	-0.750263	0.340745
	-0.67062	0.345555	-0.928021	0.138455	-0.834122	0.241138	-0.750235	0.340921
	-0.670472	0.345734	-0.927863	0.138527	-0.834002	0.241263	-0.750176	0.341098
	-0.669922	0.345913	-0.92783	0.138598	-0.83369	0.241388	-0.749927	0.341274
	-0.669664	0.346092	-0.927829	0.13867	-0.833414	0.241513	-0.74981	0.341451
	-0.669618	0.346271	-0.927779	0.138742	-0.833214	0.241638	-0.749676	0.341627
	-0.669332	0.34645	-0.927733	0.138813	-0.833137	0.241762	-0.74907	0.341803
	-0.668218	0.346629	-0.927733	0.138885	-0.833102	0.241887	-0.748917	0.34198
	-0.667704	0.346807	-0.927679	0.138957	-0.833039	0.242012	-0.748536	0.342156
	-0.667517	0.346986	-0.927435	0.139028	-0.833008	0.242137	-0.747809	0.342333
	-0.667237	0.347165	-0.927389	0.1391	-0.832755	0.242262	-0.747746	0.342509
	-0.66721	0.347344	-0.927314	0.139172	-0.832568	0.242386	-0.747408	0.342686
	-0.66721	0.347523	-0.927302	0.139243	-0.832331	0.242511	-0.74711	0.342862
	-0.66715	0.347702	-0.927116	0.139315	-0.831973	0.242636	-0.746762	0.343039
	-0.666448	0.347881	-0.927041	0.139387	-0.831925	0.242761	-0.746755	0.343215
	-0.666087	0.348059	-0.927013	0.139458	-0.831463	0.242886	-0.746421	0.343392
	-0.665461	0.348238	-0.926941	0.13953	-0.831317	0.24301	-0.745926	0.343568
	-0.665418	0.348417	-0.926801	0.139602	-0.83121	0.243135	-0.745836	0.343744
	-0.664895	0.348596	-0.92678	0.139673	-0.830946	0.24326	-0.745779	0.343921
	-0.664689	0.348775	-0.926765	0.139745	-0.830625	0.243385	-0.745213	0.344097
	-0.663918	0.348954	-0.926712	0.139817	-0.830385	0.24351	-0.744555	0.344274
	-0.66389	0.349133	-0.926594	0.139888	-0.830385	0.243635	-0.743635	0.34445
	-0.663887	0.349311	-0.926409	0.13996	-0.83033	0.243759	-0.742733	0.344627
	-0.663266	0.34949	-0.926359	0.140032	-0.830323	0.243884	-0.742704	0.344803
	-0.662861	0.349669	-0.926357	0.140103	-0.83029	0.244009	-0.7427	0.34498
	-0.662755	0.349848	-0.926245	0.140175	-0.830166	0.244134	-0.742072	0.345156
	-0.66251	0.350027	-0.926186	0.140247	-0.830015	0.244259	-0.741467	0.345333
	-0.661666	0.350206	-0.926034	0.140318	-0.829983	0.244383	-0.741138	0.345509
	-0.661624	0.350385	-0.925995	0.14039	-0.82983	0.244508	-0.741073	0.345686
	-0.66004	0.350563	-0.925882	0.140462	-0.829719	0.244633	-0.740491	0.345862
	-0.659867	0.350742	-0.925749	0.140533	-0.829275	0.244758	-0.740491	0.346038
	-0.659662	0.350921	-0.925748	0.140605	-0.829187	0.244883	-0.740491	0.346215
	-0.659276	0.3511	-0.925679	0.140677	-0.828676	0.245007	-0.740491	0.346391
	-0.659125	0.351279	-0.925678	0.140748	-0.828581	0.245132	-0.740491	0.346568
	-0.658576	0.351458	-0.92556	0.14082	-0.828025	0.245257	-0.740211	0.346744
	-0.65853	0.351637	-0.925524	0.140892	-0.827929	0.245382	-0.740046	0.346921
	-0.657561	0.351815	-0.925358	0.140963	-0.827842	0.245507	-0.739713	0.347097
	-0.656856	0.351994	-0.92534	0.141035	-0.827696	0.245632	-0.738674	0.347274
	-0.656133	0.352173	-0.925273	0.141106	-0.827681	0.245756	-0.738653	0.34745
	-0.654794	0.352352	-0.925234	0.141178	-0.827657	0.245881	-0.738548	0.347627
	-0.654632	0.352531	-0.925217	0.14125	-0.827564	0.246006	-0.738445	0.347803
	-0.654216	0.35271	-0.925214	0.141321	-0.827488	0.246131	-0.738368	0.34798
	-0.654078	0.352889	-0.925126	0.141393	-0.827159	0.246256	-0.738179	0.348156
	-0.654025	0.353067	-0.92498	0.141465	-0.827118	0.24638	-0.738023	0.348332
	-0.653892	0.353246	-0.924713	0.141536	-0.826903	0.246505	-0.737799	0.348509
	-0.653635	0.353425	-0.9246	0.141608	-0.826145	0.24663	-0.736598	0.348685
	-0.653037	0.353604	-0.924591	0.14168	-0.826109	0.246755	-0.736547	0.348862
	-0.652788	0.353783	-0.924488	0.141751	-0.826004	0.24688	-0.736502	0.349038
	-0.652783	0.353962	-0.924264	0.141823	-0.825601	0.247004	-0.736418	0.349215
	-0.651796	0.354141	-0.924255	0.141895	-0.824925	0.247129	-0.736414	0.349391
	-0.651321	0.354319	-0.924251	0.141966	-0.824571	0.247254	-0.736253	0.349568
	-0.650904	0.354498	-0.924126	0.142038	-0.82366	0.247379	-0.735576	0.349744
	-0.650875	0.354677	-0.923941	0.14211	-0.82366	0.247504	-0.735255	0.349921
	-0.650594	0.354856	-0.923861	0.142181	-0.823566	0.247629	-0.73484	0.350097
	-0.650286	0.355035	-0.92381	0.142253	-0.823533	0.247753	-0.734652	0.350274
	-0.647346	0.355214	-0.923787	0.142325	-0.823429	0.247878	-0.734463	0.35045
	-0.646924	0.355393	-0.923726	0.142396	-0.823192	0.248003	-0.734284	0.350626
	-0.646826	0.355571	-0.923626	0.142468	-0.822983	0.248128	-0.734271	0.350803
	-0.646023	0.35575	-0.923591	0.14254	-0.822818	0.248253	-0.734202	0.350979
	-0.645853	0.355929	-0.923514	0.142611	-0.822778	0.248377	-0.733267	0.351156
	-0.645811	0.356108	-0.923466	0.142683	-0.822663	0.248502	-0.733239	0.351332
	-0.645272	0.356287	-0.923313	0.142755	-0.822546	0.248627	-0.732723	0.351509
	-0.644823	0.356466	-0.923247	0.142826	-0.822239	0.248752	-0.732723	0.351685
	-0.644115	0.356645	-0.923189	0.142898	-0.822107	0.248877	-0.732723	0.351862
	-0.642181	0.356823	-0.923088	0.14297	-0.821974	0.249001	-0.732723	0.352038
	-0.641598	0.357002	-0.923071	0.143041	-0.821974	0.249126	-0.732453	0.352215
	-0.641114	0.357181	-0.922954	0.143113	-0.821867	0.249251	-0.732239	0.352391
[truncated: 11,957 more rows]

## Sheet: EDF_3_k
	Exp				Control
	Session 1		Session 7		Session 1		Session 7
	x	y	x	y	x	y	x	y
	-1	0.000178859	-1	7.1664e-05	-1	0.000124813	-1	0.00017646
	-0.999999	0.000357718	-1	0.000143328	-0.999999	0.000249626	-1	0.00035292
	-0.999999	0.000536577	-1	0.000214992	-0.999999	0.000374438	-1	0.000529381
	-0.999997	0.000715436	-1	0.000286656	-0.999999	0.000499251	-1	0.000705841
	-0.999996	0.000894294	-1	0.00035832	-0.999999	0.000624064	-1	0.000882301
	-0.999996	0.00107315	-1	0.000429984	-0.999999	0.000748877	-1	0.00105876
	-0.999995	0.00125201	-0.999999	0.000501648	-0.999999	0.000873689	-1	0.00123522
	-0.999994	0.00143087	-0.999999	0.000573312	-0.999998	0.000998502	-1	0.00141168
	-0.99999	0.00160973	-0.999999	0.000644976	-0.999997	0.00112332	-1	0.00158814
	-0.999987	0.00178859	-0.999999	0.00071664	-0.999996	0.00124813	-1	0.0017646
	-0.999982	0.00196745	-0.999998	0.000788304	-0.999996	0.00137294	-1	0.00194106
	-0.999982	0.00214631	-0.999998	0.000859968	-0.999992	0.00149775	-1	0.00211752
	-0.999973	0.00232517	-0.999998	0.000931633	-0.99999	0.00162257	-1	0.00229398
	-0.999971	0.00250402	-0.999998	0.0010033	-0.999988	0.00174738	-1	0.00247044
	-0.999963	0.00268288	-0.999998	0.00107496	-0.999986	0.00187219	-1	0.0026469
	-0.999961	0.00286174	-0.999997	0.00114662	-0.999985	0.001997	-0.999999	0.00282336
	-0.999961	0.0030406	-0.999995	0.00121829	-0.999984	0.00212182	-0.999998	0.00299982
	-0.999959	0.00321946	-0.999995	0.00128995	-0.999984	0.00224663	-0.999997	0.00317628
	-0.999946	0.00339832	-0.999995	0.00136162	-0.999984	0.00237144	-0.999996	0.00335274
	-0.999942	0.00357718	-0.999994	0.00143328	-0.999981	0.00249626	-0.999994	0.0035292
	-0.999933	0.00375604	-0.999994	0.00150494	-0.99998	0.00262107	-0.99999	0.00370566
	-0.999925	0.0039349	-0.999993	0.00157661	-0.99998	0.00274588	-0.999985	0.00388212
	-0.999921	0.00411375	-0.999993	0.00164827	-0.999978	0.00287069	-0.999983	0.00405858
	-0.999917	0.00429261	-0.999993	0.00171994	-0.999977	0.00299551	-0.999982	0.00423504
	-0.999914	0.00447147	-0.999992	0.0017916	-0.999977	0.00312032	-0.999979	0.00441151
	-0.999912	0.00465033	-0.999991	0.00186327	-0.999975	0.00324513	-0.999975	0.00458797
	-0.999889	0.00482919	-0.99999	0.00193493	-0.999973	0.00336995	-0.999974	0.00476443
	-0.999886	0.00500805	-0.999987	0.00200659	-0.999972	0.00349476	-0.999972	0.00494089
	-0.999885	0.00518691	-0.999986	0.00207826	-0.999972	0.00361957	-0.999971	0.00511735
	-0.999877	0.00536577	-0.999985	0.00214992	-0.999968	0.00374438	-0.999964	0.00529381
	-0.999877	0.00554463	-0.999985	0.00222159	-0.999965	0.0038692	-0.999963	0.00547027
	-0.999854	0.00572348	-0.999984	0.00229325	-0.999964	0.00399401	-0.999951	0.00564673
	-0.999852	0.00590234	-0.999983	0.00236491	-0.999964	0.00411882	-0.999949	0.00582319
	-0.999846	0.0060812	-0.999983	0.00243658	-0.999962	0.00424363	-0.999947	0.00599965
	-0.999844	0.00626006	-0.999982	0.00250824	-0.999961	0.00436845	-0.999933	0.00617611
	-0.999841	0.00643892	-0.999982	0.00257991	-0.99996	0.00449326	-0.999929	0.00635257
	-0.999825	0.00661778	-0.999982	0.00265157	-0.999958	0.00461807	-0.999921	0.00652903
	-0.999813	0.00679664	-0.999981	0.00272323	-0.999957	0.00474289	-0.999899	0.00670549
	-0.999784	0.0069755	-0.999981	0.0027949	-0.999954	0.0048677	-0.999891	0.00688195
	-0.999778	0.00715436	-0.999981	0.00286656	-0.99995	0.00499251	-0.99989	0.00705841
	-0.999778	0.00733321	-0.999981	0.00293823	-0.999946	0.00511732	-0.999876	0.00723487
	-0.999764	0.00751207	-0.999981	0.00300989	-0.999944	0.00524214	-0.999875	0.00741133
	-0.999752	0.00769093	-0.99998	0.00308155	-0.999943	0.00536695	-0.999874	0.00758779
	-0.999744	0.00786979	-0.999979	0.00315322	-0.999933	0.00549176	-0.999861	0.00776425
	-0.999742	0.00804865	-0.999977	0.00322488	-0.999928	0.00561658	-0.99986	0.00794071
	-0.999729	0.00822751	-0.999976	0.00329655	-0.999926	0.00574139	-0.999855	0.00811717
	-0.999722	0.00840637	-0.999973	0.00336821	-0.999925	0.0058662	-0.999854	0.00829363
	-0.999706	0.00858523	-0.999973	0.00343987	-0.999923	0.00599101	-0.999851	0.00847009
	-0.99968	0.00876409	-0.999972	0.00351154	-0.999922	0.00611583	-0.999835	0.00864655
	-0.99967	0.00894294	-0.999971	0.0035832	-0.999913	0.00624064	-0.999824	0.00882301
	-0.99967	0.0091218	-0.999968	0.00365487	-0.999912	0.00636545	-0.999817	0.00899947
	-0.999657	0.00930066	-0.999966	0.00372653	-0.999909	0.00649026	-0.999816	0.00917593
	-0.999652	0.00947952	-0.999966	0.00379819	-0.9999	0.00661508	-0.999811	0.00935239
	-0.999641	0.00965838	-0.999965	0.00386986	-0.999896	0.00673989	-0.999808	0.00952885
	-0.999638	0.00983724	-0.999962	0.00394152	-0.999895	0.0068647	-0.999806	0.00970531
	-0.999636	0.0100161	-0.999962	0.00401319	-0.999893	0.00698952	-0.999805	0.00988177
	-0.999599	0.010195	-0.99996	0.00408485	-0.99989	0.00711433	-0.99978	0.0100582
	-0.999598	0.0103738	-0.999958	0.00415651	-0.999887	0.00723914	-0.999778	0.0102347
	-0.999577	0.0105527	-0.999956	0.00422818	-0.999878	0.00736395	-0.999756	0.0104112
	-0.99957	0.0107315	-0.999956	0.00429984	-0.99987	0.00748877	-0.999737	0.0105876
	-0.999562	0.0109104	-0.999956	0.00437151	-0.999866	0.00761358	-0.999724	0.0107641
	-0.999524	0.0110893	-0.999953	0.00444317	-0.99986	0.00773839	-0.999716	0.0109405
	-0.999487	0.0112681	-0.999952	0.00451483	-0.999857	0.00786321	-0.999703	0.011117
	-0.99947	0.011447	-0.999947	0.0045865	-0.999856	0.00798802	-0.9997	0.0112935
	-0.999469	0.0116258	-0.999945	0.00465816	-0.999851	0.00811283	-0.999691	0.0114699
	-0.999435	0.0118047	-0.999935	0.00472983	-0.999844	0.00823764	-0.999678	0.0116464
	-0.999418	0.0119835	-0.99993	0.00480149	-0.999838	0.00836246	-0.999674	0.0118228
	-0.9994	0.0121624	-0.99993	0.00487315	-0.999833	0.00848727	-0.999664	0.0119993
	-0.999389	0.0123413	-0.999927	0.00494482	-0.999823	0.00861208	-0.999661	0.0121758
	-0.999386	0.0125201	-0.999925	0.00501648	-0.999807	0.00873689	-0.999625	0.0123522
	-0.999381	0.012699	-0.999924	0.00508815	-0.99977	0.00886171	-0.999603	0.0125287
	-0.999378	0.0128778	-0.999922	0.00515981	-0.999754	0.00898652	-0.999601	0.0127051
	-0.999376	0.0130567	-0.999919	0.00523147	-0.999754	0.00911133	-0.9996	0.0128816
	-0.999375	0.0132356	-0.999909	0.00530314	-0.999753	0.00923615	-0.9996	0.0130581
	-0.999374	0.0134144	-0.999908	0.0053748	-0.999752	0.00936096	-0.999593	0.0132345
	-0.999373	0.0135933	-0.999906	0.00544647	-0.999739	0.00948577	-0.999589	0.013411
	-0.999315	0.0137721	-0.999903	0.00551813	-0.999737	0.00961058	-0.999559	0.0135874
	-0.999295	0.013951	-0.9999	0.0055898	-0.99973	0.0097354	-0.99955	0.0137639
	-0.999245	0.0141299	-0.999899	0.00566146	-0.999729	0.00986021	-0.99954	0.0139404
	-0.999243	0.0143087	-0.999889	0.00573312	-0.999729	0.00998502	-0.999527	0.0141168
	-0.999196	0.0144876	-0.999883	0.00580479	-0.999727	0.0101098	-0.999505	0.0142933
	-0.999189	0.0146664	-0.999879	0.00587645	-0.999726	0.0102346	-0.999505	0.0144697
	-0.999167	0.0148453	-0.999878	0.00594812	-0.999724	0.0103595	-0.999505	0.0146462
	-0.999164	0.0150241	-0.999874	0.00601978	-0.999719	0.0104843	-0.999505	0.0148227
	-0.999134	0.015203	-0.999871	0.00609144	-0.999715	0.0106091	-0.999487	0.0149991
	-0.999132	0.0153819	-0.999871	0.00616311	-0.999697	0.0107339	-0.999487	0.0151756
	-0.999098	0.0155607	-0.99986	0.00623477	-0.999681	0.0108587	-0.999478	0.015352
	-0.999073	0.0157396	-0.999852	0.00630644	-0.999659	0.0109835	-0.999472	0.0155285
	-0.999057	0.0159184	-0.99985	0.0063781	-0.999659	0.0111083	-0.999472	0.015705
	-0.999033	0.0160973	-0.999839	0.00644976	-0.999656	0.0112332	-0.999472	0.0158814
	-0.999012	0.0162762	-0.999833	0.00652143	-0.999638	0.011358	-0.999472	0.0160579
	-0.999008	0.016455	-0.999824	0.00659309	-0.999628	0.0114828	-0.999447	0.0162343
	-0.99895	0.0166339	-0.999819	0.00666476	-0.999624	0.0116076	-0.999426	0.0164108
	-0.998921	0.0168127	-0.999818	0.00673642	-0.999619	0.0117324	-0.999425	0.0165873
	-0.998891	0.0169916	-0.999817	0.00680808	-0.999611	0.0118572	-0.999424	0.0167637
	-0.998889	0.0171705	-0.99981	0.00687975	-0.999584	0.011982	-0.999422	0.0169402
	-0.998856	0.0173493	-0.999806	0.00695141	-0.99958	0.0121068	-0.999422	0.0171166
	-0.998833	0.0175282	-0.999801	0.00702308	-0.99958	0.0122317	-0.999416	0.0172931
	-0.998819	0.017707	-0.999801	0.00709474	-0.999576	0.0123565	-0.999413	0.0174696
	-0.998803	0.0178859	-0.999797	0.0071664	-0.999573	0.0124813	-0.999413	0.017646
	-0.998774	0.0180647	-0.999796	0.00723807	-0.999569	0.0126061	-0.999412	0.0178225
	-0.998748	0.0182436	-0.999796	0.00730973	-0.999564	0.0127309	-0.999412	0.0179989
	-0.998734	0.0184225	-0.99979	0.0073814	-0.999558	0.0128557	-0.999412	0.0181754
	-0.99872	0.0186013	-0.999786	0.00745306	-0.999535	0.0129805	-0.999412	0.0183519
	-0.998687	0.0187802	-0.999778	0.00752472	-0.999519	0.0131053	-0.999412	0.0185283
	-0.998631	0.018959	-0.999769	0.00759639	-0.999507	0.0132302	-0.999412	0.0187048
	-0.9986	0.0191379	-0.999758	0.00766805	-0.999507	0.013355	-0.999412	0.0188812
	-0.998586	0.0193168	-0.999752	0.00773972	-0.999494	0.0134798	-0.999406	0.0190577
	-0.998563	0.0194956	-0.999751	0.00781138	-0.999491	0.0136046	-0.9994	0.0192342
	-0.998559	0.0196745	-0.99975	0.00788304	-0.999486	0.0137294	-0.999387	0.0194106
	-0.998539	0.0198533	-0.999736	0.00795471	-0.999475	0.0138542	-0.99937	0.0195871
	-0.998536	0.0200322	-0.999734	0.00802637	-0.999458	0.013979	-0.999354	0.0197635
	-0.998529	0.0202111	-0.999726	0.00809804	-0.999454	0.0141038	-0.999343	0.01994
	-0.998496	0.0203899	-0.999723	0.0081697	-0.999453	0.0142287	-0.999322	0.0201165
	-0.998484	0.0205688	-0.99971	0.00824136	-0.999451	0.0143535	-0.99932	0.0202929
	-0.998428	0.0207476	-0.999697	0.00831303	-0.999451	0.0144783	-0.999313	0.0204694
	-0.998421	0.0209265	-0.999696	0.00838469	-0.999444	0.0146031	-0.999302	0.0206458
	-0.998418	0.0211053	-0.999696	0.00845636	-0.999438	0.0147279	-0.999299	0.0208223
	-0.998392	0.0212842	-0.999691	0.00852802	-0.999417	0.0148527	-0.999288	0.0209988
	-0.998326	0.0214631	-0.999679	0.00859968	-0.999411	0.0149775	-0.999287	0.0211752
	-0.998315	0.0216419	-0.999677	0.00867135	-0.999399	0.0151023	-0.999284	0.0213517
	-0.998274	0.0218208	-0.999668	0.00874301	-0.999381	0.0152272	-0.999238	0.0215281
	-0.998244	0.0219996	-0.999666	0.00881468	-0.99938	0.015352	-0.999221	0.0217046
	-0.998241	0.0221785	-0.999657	0.00888634	-0.99936	0.0154768	-0.999209	0.0218811
	-0.998235	0.0223574	-0.999653	0.008958	-0.999313	0.0156016	-0.999209	0.0220575
	-0.998215	0.0225362	-0.999651	0.00902967	-0.99929	0.0157264	-0.999209	0.022234
	-0.998215	0.0227151	-0.999648	0.00910133	-0.999286	0.0158512	-0.999188	0.0224104
	-0.998174	0.0228939	-0.999647	0.009173	-0.999276	0.015976	-0.999169	0.0225869
	-0.998163	0.0230728	-0.999634	0.00924466	-0.999275	0.0161008	-0.999157	0.0227634
	-0.998135	0.0232517	-0.999626	0.00931633	-0.999273	0.0162257	-0.999151	0.0229398
	-0.998134	0.0234305	-0.999608	0.00938799	-0.999272	0.0163505	-0.999151	0.0231163
	-0.998118	0.0236094	-0.999607	0.00945965	-0.999268	0.0164753	-0.999138	0.0232927
	-0.998085	0.0237882	-0.999606	0.00953132	-0.999266	0.0166001	-0.999133	0.0234692
	-0.998061	0.0239671	-0.999605	0.00960298	-0.999261	0.0167249	-0.999131	0.0236457
	-0.99803	0.0241459	-0.999591	0.00967465	-0.999259	0.0168497	-0.999129	0.0238221
	-0.998029	0.0243248	-0.999583	0.00974631	-0.999257	0.0169745	-0.999127	0.0239986
	-0.998	0.0245037	-0.999574	0.00981797	-0.999255	0.0170994	-0.999118	0.024175
	-0.997982	0.0246825	-0.99957	0.00988964	-0.999239	0.0172242	-0.999099	0.0243515
	-0.997951	0.0248614	-0.999567	0.0099613	-0.999213	0.017349	-0.999099	0.024528
	-0.997915	0.0250402	-0.999542	0.010033	-0.999209	0.0174738	-0.999098	0.0247044
	-0.997882	0.0252191	-0.999539	0.0101046	-0.999205	0.0175986	-0.999087	0.0248809
	-0.997838	0.025398	-0.999539	0.0101763	-0.999201	0.0177234	-0.999084	0.0250573
	-0.997832	0.0255768	-0.999534	0.010248	-0.999181	0.0178482	-0.999044	0.0252338
	-0.997818	0.0257557	-0.99952	0.0103196	-0.999167	0.017973	-0.999039	0.0254103
	-0.997811	0.0259345	-0.999519	0.0103913	-0.999159	0.0180979	-0.998997	0.0255867
	-0.997783	0.0261134	-0.999515	0.0104629	-0.999153	0.0182227	-0.998997	0.0257632
	-0.997761	0.0262923	-0.999508	0.0105346	-0.99911	0.0183475	-0.998985	0.0259397
	-0.997743	0.0264711	-0.999503	0.0106063	-0.999107	0.0184723	-0.998976	0.0261161
	-0.997741	0.02665	-0.999501	0.0106779	-0.999094	0.0185971	-0.998958	0.0262926
	-0.997731	0.0268288	-0.9995	0.0107496	-0.999079	0.0187219	-0.998955	0.026469
	-0.997701	0.0270077	-0.999498	0.0108213	-0.999066	0.0188467	-0.998944	0.0266455
	-0.997674	0.0271865	-0.999495	0.0108929	-0.999061	0.0189715	-0.998916	0.026822
	-0.997663	0.0273654	-0.999486	0.0109646	-0.999061	0.0190964	-0.9989	0.0269984
	-0.997595	0.0275443	-0.999483	0.0110363	-0.999058	0.0192212	-0.998892	0.0271749
	-0.997548	0.0277231	-0.999474	0.0111079	-0.999058	0.019346	-0.998892	0.0273513
	-0.997503	0.027902	-0.999456	0.0111796	-0.999058	0.0194708	-0.998878	0.0275278
	-0.997368	0.0280808	-0.999449	0.0112513	-0.999058	0.0195956	-0.998874	0.0277043
	-0.99734	0.0282597	-0.999442	0.0113229	-0.999057	0.0197204	-0.998873	0.0278807
	-0.997315	0.0284386	-0.999435	0.0113946	-0.999055	0.0198452	-0.998855	0.0280572
	-0.997278	0.0286174	-0.999433	0.0114662	-0.999052	0.01997	-0.998847	0.0282336
	-0.997205	0.0287963	-0.999432	0.0115379	-0.999049	0.0200949	-0.998816	0.0284101
	-0.997164	0.0289751	-0.999429	0.0116096	-0.999047	0.0202197	-0.998813	0.0285866
	-0.99714	0.029154	-0.999412	0.0116812	-0.999036	0.0203445	-0.998784	0.028763
	-0.997043	0.0293329	-0.999403	0.0117529	-0.999022	0.0204693	-0.998753	0.0289395
	-0.997042	0.0295117	-0.999398	0.0118246	-0.999018	0.0205941	-0.998752	0.0291159
	-0.99696	0.0296906	-0.999394	0.0118962	-0.999017	0.0207189	-0.998751	0.0292924
	-0.996892	0.0298694	-0.999388	0.0119679	-0.999004	0.0208437	-0.99873	0.0294689
	-0.996874	0.0300483	-0.999379	0.0120396	-0.998972	0.0209685	-0.998729	0.0296453
	-0.99679	0.0302272	-0.999375	0.0121112	-0.998953	0.0210934	-0.998713	0.0298218
	-0.996789	0.030406	-0.999372	0.0121829	-0.998945	0.0212182	-0.998709	0.0299982
	-0.996738	0.0305849	-0.99937	0.0122546	-0.998922	0.021343	-0.998707	0.0301747
	-0.996692	0.0307637	-0.999367	0.0123262	-0.998921	0.0214678	-0.998697	0.0303512
	-0.99669	0.0309426	-0.999362	0.0123979	-0.998909	0.0215926	-0.998676	0.0305276
	-0.996501	0.0311214	-0.999355	0.0124695	-0.998887	0.0217174	-0.998618	0.0307041
	-0.9965	0.0313003	-0.999351	0.0125412	-0.998884	0.0218422	-0.998618	0.0308805
	-0.996482	0.0314792	-0.999347	0.0126129	-0.998881	0.021967	-0.998575	0.031057
	-0.996424	0.031658	-0.999345	0.0126845	-0.998869	0.0220919	-0.998558	0.0312335
	-0.996372	0.0318369	-0.999341	0.0127562	-0.998869	0.0222167	-0.998523	0.0314099
	-0.996335	0.0320157	-0.999331	0.0128279	-0.998863	0.0223415	-0.998517	0.0315864
	-0.996308	0.0321946	-0.999329	0.0128995	-0.998851	0.0224663	-0.998503	0.0317628
	-0.996275	0.0323735	-0.999329	0.0129712	-0.998832	0.0225911	-0.998482	0.0319393
	-0.996274	0.0325523	-0.999313	0.0130429	-0.998792	0.0227159	-0.998476	0.0321158
	-0.99614	0.0327312	-0.999297	0.0131145	-0.99876	0.0228407	-0.998475	0.0322922
	-0.99614	0.03291	-0.999279	0.0131862	-0.998757	0.0229656	-0.998467	0.0324687
	-0.996119	0.0330889	-0.999276	0.0132578	-0.998753	0.0230904	-0.998461	0.0326451
	-0.996113	0.0332678	-0.999271	0.0133295	-0.998746	0.0232152	-0.998454	0.0328216
	-0.996061	0.0334466	-0.999269	0.0134012	-0.99874	0.02334	-0.998441	0.0329981
	-0.995996	0.0336255	-0.999263	0.0134728	-0.998738	0.0234648	-0.998413	0.0331745
	-0.995955	0.0338043	-0.999261	0.0135445	-0.998735	0.0235896	-0.998384	0.033351
	-0.995864	0.0339832	-0.999261	0.0136162	-0.998725	0.0237144	-0.998378	0.0335274
	-0.995852	0.034162	-0.999251	0.0136878	-0.998721	0.0238392	-0.998357	0.0337039
	-0.995836	0.0343409	-0.999249	0.0137595	-0.99872	0.0239641	-0.998348	0.0338804
	-0.995834	0.0345198	-0.999239	0.0138312	-0.998715	0.0240889	-0.998315	0.0340568
	-0.995803	0.0346986	-0.999239	0.0139028	-0.99868	0.0242137	-0.998292	0.0342333
	-0.995788	0.0348775	-0.999232	0.0139745	-0.998671	0.0243385	-0.998287	0.0344097
	-0.995645	0.0350563	-0.999221	0.0140462	-0.998646	0.0244633	-0.998253	0.0345862
	-0.995641	0.0352352	-0.999211	0.0141178	-0.998626	0.0245881	-0.998178	0.0347627
	-0.995634	0.0354141	-0.999211	0.0141895	-0.99862	0.0247129	-0.998167	0.0349391
	-0.995557	0.0355929	-0.999206	0.0142611	-0.998594	0.0248377	-0.998162	0.0351156
	-0.995547	0.0357718	-0.999187	0.0143328	-0.998583	0.0249626	-0.998148	0.035292
	-0.995531	0.0359506	-0.999174	0.0144045	-0.998565	0.0250874	-0.998131	0.0354685
	-0.995489	0.0361295	-0.999143	0.0144761	-0.998556	0.0252122	-0.998121	0.035645
	-0.995464	0.0363084	-0.999134	0.0145478	-0.998545	0.025337	-0.99805	0.0358214
	-0.995463	0.0364872	-0.999134	0.0146195	-0.998527	0.0254618	-0.99805	0.0359979
	-0.99546	0.0366661	-0.999132	0.0146911	-0.998516	0.0255866	-0.998038	0.0361743
	-0.995449	0.0368449	-0.999114	0.0147628	-0.998467	0.0257114	-0.998022	0.0363508
	-0.995443	0.0370238	-0.999109	0.0148345	-0.998465	0.0258362	-0.997895	0.0365273
	-0.995351	0.0372026	-0.999104	0.0149061	-0.998458	0.0259611	-0.997883	0.0367037
	-0.995219	0.0373815	-0.999099	0.0149778	-0.998453	0.0260859	-0.997879	0.0368802
	-0.995201	0.0375604	-0.999085	0.0150494	-0.99844	0.0262107	-0.997823	0.0370566
	-0.995138	0.0377392	-0.999083	0.0151211	-0.998418	0.0263355	-0.997787	0.0372331
	-0.99509	0.0379181	-0.999074	0.0151928	-0.998395	0.0264603	-0.997781	0.0374096
	-0.995037	0.0380969	-0.999057	0.0152644	-0.998387	0.0265851	-0.997765	0.037586
	-0.995026	0.0382758	-0.999057	0.0153361	-0.998381	0.0267099	-0.997762	0.0377625
	-0.995013	0.0384547	-0.999054	0.0154078	-0.998379	0.0268347	-0.997752	0.0379389
	-0.994883	0.0386335	-0.999048	0.0154794	-0.998333	0.0269596	-0.997739	0.0381154
	-0.994838	0.0388124	-0.999029	0.0155511	-0.998313	0.0270844	-0.997734	0.0382919
	-0.9945	0.0389912	-0.999015	0.0156228	-0.998305	0.0272092	-0.997709	0.0384683
	-0.994475	0.0391701	-0.999003	0.0156944	-0.998288	0.027334	-0.99767	0.0386448
	-0.994441	0.039349	-0.998999	0.0157661	-0.998231	0.0274588	-0.997637	0.0388212
	-0.994386	0.0395278	-0.998997	0.0158378	-0.998228	0.0275836	-0.997637	0.0389977
	-0.994372	0.0397067	-0.998962	0.0159094	-0.998218	0.0277084	-0.997606	0.0391742
	-0.994369	0.0398855	-0.998922	0.0159811	-0.998214	0.0278333	-0.997604	0.0393506
	-0.994254	0.0400644	-0.998906	0.0160527	-0.998201	0.0279581	-0.997603	0.0395271
	-0.994215	0.0402432	-0.998881	0.0161244	-0.998168	0.0280829	-0.997595	0.0397035
	-0.994198	0.0404221	-0.998881	0.0161961	-0.998158	0.0282077	-0.997569	0.03988
	-0.993982	0.040601	-0.998876	0.0162677	-0.998139	0.0283325	-0.997559	0.0400565
	-0.993981	0.0407798	-0.998873	0.0163394	-0.998135	0.0284573	-0.997544	0.0402329
	-0.99388	0.0409587	-0.99887	0.0164111	-0.998064	0.0285821	-0.997543	0.0404094
	-0.993829	0.0411375	-0.998865	0.0164827	-0.998063	0.0287069	-0.997501	0.0405858
	-0.993829	0.0413164	-0.998865	0.0165544	-0.998057	0.0288318	-0.997443	0.0407623
	-0.993764	0.0414953	-0.998858	0.0166261	-0.998046	0.0289566	-0.997415	0.0409388
	-0.993746	0.0416741	-0.998854	0.0166977	-0.998042	0.0290814	-0.997409	0.0411152
	-0.993559	0.041853	-0.99882	0.0167694	-0.998038	0.0292062	-0.997389	0.0412917
	-0.993515	0.0420318	-0.998814	0.016841	-0.998033	0.029331	-0.997379	0.0414681
	-0.993504	0.0422107	-0.998811	0.0169127	-0.998018	0.0294558	-0.997366	0.0416446
	-0.993438	0.0423896	-0.998807	0.0169844	-0.997998	0.0295806	-0.997354	0.0418211
	-0.993426	0.0425684	-0.998806	0.017056	-0.997975	0.0297054	-0.997352	0.0419975
	-0.993419	0.0427473	-0.99879	0.0171277	-0.997965	0.0298303	-0.997352	0.042174
	-0.993392	0.0429261	-0.99878	0.0171994	-0.997953	0.0299551	-0.997352	0.0423504
	-0.993351	0.043105	-0.998767	0.017271	-0.997926	0.0300799	-0.997352	0.0425269
	-0.993324	0.0432838	-0.998762	0.0173427	-0.997909	0.0302047	-0.997344	0.0427034
	-0.993321	0.0434627	-0.998746	0.0174144	-0.997893	0.0303295	-0.997341	0.0428798
	-0.993265	0.0436416	-0.998746	0.017486	-0.997855	0.0304543	-0.997339	0.0430563
	-0.993252	0.0438204	-0.998743	0.0175577	-0.997845	0.0305791	-0.997332	0.0432328
	-0.993213	0.0439993	-0.998713	0.0176294	-0.997832	0.0307039	-0.997303	0.0434092
	-0.993166	0.0441781	-0.99871	0.017701	-0.99782	0.0308288	-0.997231	0.0435857
	-0.993152	0.044357	-0.99868	0.0177727	-0.997819	0.0309536	-0.997231	0.0437621
	-0.993002	0.0445359	-0.998669	0.0178443	-0.997782	0.0310784	-0.997231	0.0439386
	-0.99295	0.0447147	-0.998658	0.017916	-0.997752	0.0312032	-0.997219	0.0441151
	-0.992942	0.0448936	-0.998599	0.0179877	-0.997701	0.031328	-0.997219	0.0442915
	-0.9928	0.0450724	-0.998594	0.0180593	-0.997674	0.0314528	-0.997219	0.044468
	-0.992764	0.0452513	-0.998581	0.018131	-0.997672	0.0315776	-0.997219	0.0446444
	-0.992743	0.0454302	-0.998577	0.0182027	-0.997648	0.0317024	-0.997219	0.0448209
	-0.992742	0.045609	-0.998576	0.0182743	-0.997624	0.0318273	-0.99721	0.0449974
	-0.992735	0.0457879	-0.998576	0.018346	-0.997619	0.0319521	-0.997139	0.0451738
	-0.992729	0.0459667	-0.998567	0.0184177	-0.997618	0.0320769	-0.997134	0.0453503
	-0.99265	0.0461456	-0.998542	0.0184893	-0.997616	0.0322017	-0.997124	0.0455267
	-0.992539	0.0463245	-0.998541	0.018561	-0.99759	0.0323265	-0.997088	0.0457032
	-0.992506	0.0465033	-0.99854	0.0186327	-0.997586	0.0324513	-0.996992	0.0458797
	-0.992505	0.0466822	-0.99854	0.0187043	-0.997579	0.0325761	-0.996977	0.0460561
	-0.992476	0.046861	-0.998522	0.018776	-0.997541	0.0327009	-0.996909	0.0462326
	-0.992387	0.0470399	-0.998516	0.0188476	-0.997524	0.0328258	-0.996858	0.046409
	-0.992348	0.0472187	-0.998498	0.0189193	-0.997464	0.0329506	-0.996838	0.0465855
	-0.992333	0.0473976	-0.998472	0.018991	-0.997427	0.0330754	-0.996774	0.046762
	-0.9923	0.0475765	-0.998454	0.0190626	-0.997398	0.0332002	-0.996765	0.0469384
	-0.992257	0.0477553	-0.998448	0.0191343	-0.997383	0.033325	-0.996756	0.0471149
	-0.992232	0.0479342	-0.998432	0.019206	-0.997313	0.0334498	-0.996714	0.0472913
	-0.992172	0.048113	-0.99843	0.0192776	-0.997281	0.0335746	-0.996678	0.0474678
	-0.992172	0.0482919	-0.998415	0.0193493	-0.99725	0.0336995	-0.996633	0.0476443
	-0.99206	0.0484708	-0.998411	0.019421	-0.997235	0.0338243	-0.996583	0.0478207
	-0.991918	0.0486496	-0.99838	0.0194926	-0.99722	0.0339491	-0.996551	0.0479972
	-0.99186	0.0488285	-0.998344	0.0195643	-0.99718	0.0340739	-0.996511	0.0481736
	-0.991784	0.0490073	-0.998336	0.0196359	-0.99716	0.0341987	-0.996506	0.0483501
	-0.991758	0.0491862	-0.998298	0.0197076	-0.997147	0.0343235	-0.996497	0.0485266
	-0.991757	0.0493651	-0.998286	0.0197793	-0.997124	0.0344483	-0.996437	0.048703
	-0.99172	0.0495439	-0.998272	0.0198509	-0.99712	0.0345731	-0.996419	0.0488795
	-0.991645	0.0497228	-0.998261	0.0199226	-0.997119	0.034698	-0.996382	0.0490559
	-0.991477	0.0499016	-0.998236	0.0199943	-0.997119	0.0348228	-0.996346	0.0492324
	-0.991448	0.0500805	-0.998235	0.0200659	-0.997093	0.0349476	-0.996343	0.0494089
	-0.991421	0.0502593	-0.998203	0.0201376	-0.997081	0.0350724	-0.996343	0.0495853
	-0.99141	0.0504382	-0.998197	0.0202093	-0.997036	0.0351972	-0.996326	0.0497618
	-0.991397	0.0506171	-0.998188	0.0202809	-0.997021	0.035322	-0.996311	0.0499382
	-0.99137	0.0507959	-0.998154	0.0203526	-0.997021	0.0354468	-0.996294	0.0501147
	-0.991271	0.0509748	-0.998154	0.0204243	-0.997007	0.0355716	-0.996293	0.0502912
	-0.991271	0.0511536	-0.998147	0.0204959	-0.996971	0.0356965	-0.996248	0.0504676
	-0.991245	0.0513325	-0.998127	0.0205676	-0.996927	0.0358213	-0.996213	0.0506441
	-0.991232	0.0515114	-0.998048	0.0206392	-0.996907	0.0359461	-0.99617	0.0508205
	-0.991186	0.0516902	-0.998044	0.0207109	-0.996888	0.0360709	-0.996166	0.050997
	-0.991057	0.0518691	-0.997934	0.0207826	-0.996871	0.0361957	-0.99616	0.0511735
	-0.99099	0.0520479	-0.997929	0.0208542	-0.996861	0.0363205	-0.996141	0.0513499
	-0.990972	0.0522268	-0.997925	0.0209259	-0.996844	0.0364453	-0.996111	0.0515264
	-0.990837	0.0524057	-0.997915	0.0209976	-0.996813	0.0365701	-0.996095	0.0517028
	-0.990783	0.0525845	-0.997907	0.0210692	-0.996801	0.036695	-0.996095	0.0518793
	-0.990744	0.0527634	-0.997904	0.0211409	-0.99678	0.0368198	-0.996095	0.0520558
	-0.990628	0.0529422	-0.997887	0.0212126	-0.996767	0.0369446	-0.996081	0.0522322
	-0.990572	0.0531211	-0.99788	0.0212842	-0.99675	0.0370694	-0.996069	0.0524087
	-0.990435	0.0532999	-0.997858	0.0213559	-0.996744	0.0371942	-0.996048	0.0525851
	-0.99041	0.0534788	-0.99783	0.0214275	-0.996682	0.037319	-0.995996	0.0527616
	-0.990329	0.0536577	-0.997826	0.0214992	-0.996651	0.0374438	-0.995958	0.0529381
	-0.990306	0.0538365	-0.997811	0.0215709	-0.996635	0.0375686	-0.995956	0.0531145
	-0.990238	0.0540154	-0.997807	0.0216425	-0.996627	0.0376935	-0.995941	0.053291
	-0.990227	0.0541942	-0.997796	0.0217142	-0.996611	0.0378183	-0.995937	0.0534674
	-0.990218	0.0543731	-0.997776	0.0217859	-0.996594	0.0379431	-0.995937	0.0536439
	-0.990018	0.054552	-0.997753	0.0218575	-0.996564	0.0380679	-0.995937	0.0538204
	-0.990016	0.0547308	-0.99771	0.0219292	-0.996505	0.0381927	-0.995937	0.0539968
	-0.990004	0.0549097	-0.997684	0.0220009	-0.996504	0.0383175	-0.995935	0.0541733
	-0.989993	0.0550885	-0.99765	0.0220725	-0.996461	0.0384423	-0.995935	0.0543497
	-0.989888	0.0552674	-0.997634	0.0221442	-0.99644	0.0385671	-0.995935	0.0545262
	-0.989886	0.0554463	-0.997625	0.0222159	-0.996424	0.038692	-0.995896	0.0547027
	-0.989769	0.0556251	-0.997581	0.0222875	-0.996358	0.0388168	-0.995871	0.0548791
	-0.989752	0.055804	-0.997525	0.0223592	-0.996342	0.0389416	-0.995859	0.0550556
	-0.989717	0.0559828	-0.99752	0.0224308	-0.996318	0.0390664	-0.995838	0.055232
	-0.98967	0.0561617	-0.997514	0.0225025	-0.996316	0.0391912	-0.995808	0.0554085
	-0.989647	0.0563405	-0.997499	0.0225742	-0.99628	0.039316	-0.995729	0.055585
	-0.989584	0.0565194	-0.997476	0.0226458	-0.996259	0.0394408	-0.995727	0.0557614
	-0.989543	0.0566983	-0.997459	0.0227175	-0.99625	0.0395657	-0.995691	0.0559379
	-0.989485	0.0568771	-0.997455	0.0227892	-0.996247	0.0396905	-0.99569	0.0561143
	-0.989362	0.057056	-0.997443	0.0228608	-0.996239	0.0398153	-0.995632	0.0562908
	-0.989301	0.0572348	-0.997437	0.0229325	-0.996225	0.0399401	-0.995625	0.0564673
	-0.989273	0.0574137	-0.997425	0.0230042	-0.996189	0.0400649	-0.995569	0.0566437
	-0.989233	0.0575926	-0.997417	0.0230758	-0.996171	0.0401897	-0.995384	0.0568202
	-0.98919	0.0577714	-0.997402	0.0231475	-0.996165	0.0403145	-0.995378	0.0569966
	-0.989119	0.0579503	-0.997382	0.0232191	-0.996143	0.0404393	-0.995378	0.0571731
	-0.989065	0.0581291	-0.997375	0.0232908	-0.996118	0.0405642	-0.995375	0.0573496
	-0.989065	0.058308	-0.997333	0.0233625	-0.996098	0.040689	-0.995368	0.057526
	-0.989015	0.0584869	-0.997326	0.0234341	-0.996089	0.0408138	-0.995354	0.0577025
	-0.988973	0.0586657	-0.997306	0.0235058	-0.996046	0.0409386	-0.995354	0.0578789
	-0.988917	0.0588446	-0.997301	0.0235775	-0.996017	0.0410634	-0.995354	0.0580554
	-0.988892	0.0590234	-0.997294	0.0236491	-0.996013	0.0411882	-0.995354	0.0582319
	-0.988761	0.0592023	-0.997292	0.0237208	-0.996007	0.041313	-0.995354	0.0584083
	-0.988565	0.0593811	-0.997268	0.0237925	-0.996005	0.0414378	-0.995352	0.0585848
	-0.988443	0.05956	-0.997211	0.0238641	-0.995993	0.0415627	-0.995352	0.0587612
	-0.988296	0.0597389	-0.99721	0.0239358	-0.995984	0.0416875	-0.995337	0.0589377
	-0.988209	0.0599177	-0.997203	0.0240075	-0.995975	0.0418123	-0.995261	0.0591142
	-0.988182	0.0600966	-0.99718	0.0240791	-0.995955	0.0419371	-0.99526	0.0592906
	-0.988173	0.0602754	-0.997144	0.0241508	-0.995948	0.0420619	-0.995243	0.0594671
	-0.98812	0.0604543	-0.997127	0.0242224	-0.995935	0.0421867	-0.99524	0.0596436
	-0.98808	0.0606332	-0.997105	0.0242941	-0.995901	0.0423115	-0.995232	0.05982
	-0.988065	0.060812	-0.997076	0.0243658	-0.995898	0.0424363	-0.995223	0.0599965
	-0.988019	0.0609909	-0.997065	0.0244374	-0.995889	0.0425612	-0.995223	0.0601729
	-0.987952	0.0611697	-0.997034	0.0245091	-0.995807	0.042686	-0.995167	0.0603494
	-0.987887	0.0613486	-0.997025	0.0245808	-0.995795	0.0428108	-0.995165	0.0605259
	-0.987799	0.0615275	-0.997011	0.0246524	-0.995794	0.0429356	-0.995151	0.0607023
	-0.987781	0.0617063	-0.997001	0.0247241	-0.995778	0.0430604	-0.995123	0.0608788
	-0.98778	0.0618852	-0.996972	0.0247958	-0.9957	0.0431852	-0.994968	0.0610552
	-0.987778	0.062064	-0.996943	0.0248674	-0.995697	0.04331	-0.994968	0.0612317
	-0.987669	0.0622429	-0.996917	0.0249391	-0.99569	0.0434348	-0.994959	0.0614082
	-0.987642	0.0624217	-0.996875	0.0250107	-0.995684	0.0435597	-0.994952	0.0615846
	-0.987632	0.0626006	-0.996866	0.0250824	-0.995631	0.0436845	-0.994938	0.0617611
	-0.987579	0.0627795	-0.996854	0.0251541	-0.995612	0.0438093	-0.994937	0.0619375
	-0.987466	0.0629583	-0.996804	0.0252257	-0.995609	0.0439341	-0.994913	0.062114
	-0.987391	0.0631372	-0.996803	0.0252974	-0.995607	0.0440589	-0.994913	0.0622905
	-0.987285	0.063316	-0.996798	0.0253691	-0.995548	0.0441837	-0.994808	0.0624669
	-0.987281	0.0634949	-0.996791	0.0254407	-0.995474	0.0443085	-0.994767	0.0626434
	-0.987237	0.0636738	-0.996781	0.0255124	-0.995472	0.0444333	-0.994767	0.0628198
	-0.987136	0.0638526	-0.996781	0.0255841	-0.995461	0.0445582	-0.994727	0.0629963
	-0.986996	0.0640315	-0.996779	0.0256557	-0.995459	0.044683	-0.994707	0.0631728
	-0.98698	0.0642103	-0.996779	0.0257274	-0.995426	0.0448078	-0.99456	0.0633492
	-0.986902	0.0643892	-0.996736	0.0257991	-0.995407	0.0449326	-0.994525	0.0635257
	-0.986898	0.0645681	-0.996709	0.0258707	-0.99536	0.0450574	-0.994516	0.0637021
	-0.986846	0.0647469	-0.996699	0.0259424	-0.995344	0.0451822	-0.994513	0.0638786
	-0.986834	0.0649258	-0.996684	0.026014	-0.995343	0.045307	-0.994511	0.0640551
	-0.986807	0.0651046	-0.996666	0.0260857	-0.995334	0.0454319	-0.994501	0.0642315
	-0.986732	0.0652835	-0.996666	0.0261574	-0.995319	0.0455567	-0.994499	0.064408
	-0.986601	0.0654624	-0.99666	0.026229	-0.995312	0.0456815	-0.994488	0.0645844
	-0.986424	0.0656412	-0.996634	0.0263007	-0.995295	0.0458063	-0.994488	0.0647609
	-0.986348	0.0658201	-0.996629	0.0263724	-0.995291	0.0459311	-0.994485	0.0649374
	-0.986327	0.0659989	-0.996615	0.026444	-0.995276	0.0460559	-0.994371	0.0651138
	-0.986241	0.0661778	-0.996613	0.0265157	-0.995214	0.0461807	-0.994341	0.0652903
	-0.986147	0.0663566	-0.996586	0.0265874	-0.995203	0.0463055	-0.994334	0.0654667
	-0.986113	0.0665355	-0.996575	0.026659	-0.995176	0.0464304	-0.994311	0.0656432
	-0.986046	0.0667144	-0.996575	0.0267307	-0.995165	0.0465552	-0.994301	0.0658197
	-0.985964	0.0668932	-0.996575	0.0268024	-0.995158	0.04668	-0.994278	0.0659961
	-0.985789	0.0670721	-0.996574	0.026874	-0.995153	0.0468048	-0.994268	0.0661726
	-0.985671	0.0672509	-0.996574	0.0269457	-0.995101	0.0469296	-0.994268	0.066349
	-0.985657	0.0674298	-0.996566	0.0270173	-0.995062	0.0470544	-0.994232	0.0665255
	-0.985586	0.0676087	-0.996475	0.027089	-0.995049	0.0471792	-0.994214	0.066702
	-0.985584	0.0677875	-0.996428	0.0271607	-0.995016	0.047304	-0.994214	0.0668784
	-0.985532	0.0679664	-0.996405	0.0272323	-0.994981	0.0474289	-0.994214	0.0670549
	-0.985489	0.0681452	-0.996405	0.027304	-0.994979	0.0475537	-0.994214	0.0672313
	-0.985386	0.0683241	-0.996401	0.0273757	-0.994777	0.0476785	-0.994214	0.0674078
	-0.985359	0.068503	-0.99635	0.0274473	-0.994773	0.0478033	-0.994211	0.0675843
	-0.985346	0.0686818	-0.996305	0.027519	-0.994758	0.0479281	-0.994211	0.0677607
	-0.985309	0.0688607	-0.996283	0.0275907	-0.994743	0.0480529	-0.994211	0.0679372
	-0.985182	0.0690395	-0.996281	0.0276623	-0.994702	0.0481777	-0.994211	0.0681136
	-0.985095	0.0692184	-0.996232	0.027734	-0.994634	0.0483025	-0.994211	0.0682901
	-0.984914	0.0693972	-0.996229	0.0278056	-0.99451	0.0484274	-0.99421	0.0684666
	-0.984779	0.0695761	-0.996213	0.0278773	-0.994498	0.0485522	-0.994206	0.068643
	-0.984632	0.069755	-0.996206	0.027949	-0.99448	0.048677	-0.994136	0.0688195
	-0.984537	0.0699338	-0.996159	0.0280206	-0.994429	0.0488018	-0.994119	0.0689959
	-0.984453	0.0701127	-0.996141	0.0280923	-0.994425	0.0489266	-0.994043	0.0691724
	-0.984418	0.0702915	-0.996135	0.028164	-0.994371	0.0490514	-0.994023	0.0693489
	-0.984254	0.0704704	-0.99612	0.0282356	-0.994328	0.0491762	-0.993958	0.0695253
	-0.984225	0.0706493	-0.996117	0.0283073	-0.994296	0.049301	-0.99394	0.0697018
	-0.984215	0.0708281	-0.996106	0.028379	-0.994292	0.0494259	-0.993915	0.0698782
	-0.984206	0.071007	-0.996099	0.0284506	-0.994238	0.0495507	-0.993889	0.0700547
	-0.984157	0.0711858	-0.996082	0.0285223	-0.994146	0.0496755	-0.993884	0.0702312
	-0.984123	0.0713647	-0.996055	0.028594	-0.994042	0.0498003	-0.993851	0.0704076
	-0.984068	0.0715436	-0.996022	0.0286656	-0.993991	0.0499251	-0.993783	0.0705841
	-0.984054	0.0717224	-0.995984	0.0287373	-0.99392	0.0500499	-0.993679	0.0707605
	-0.984054	0.0719013	-0.995973	0.0288089	-0.993916	0.0501747	-0.993652	0.070937
	-0.984047	0.0720801	-0.995949	0.0288806	-0.993908	0.0502996	-0.993635	0.0711135
	-0.98393	0.072259	-0.995904	0.0289523	-0.993874	0.0504244	-0.993634	0.0712899
	-0.983757	0.0724378	-0.99588	0.0290239	-0.993855	0.0505492	-0.993593	0.0714664
	-0.983688	0.0726167	-0.995865	0.0290956	-0.993782	0.050674	-0.993575	0.0716428
	-0.983682	0.0727956	-0.995843	0.0291673	-0.993752	0.0507988	-0.993553	0.0718193
	-0.983619	0.0729744	-0.995837	0.0292389	-0.993656	0.0509236	-0.99354	0.0719958
	-0.983557	0.0731533	-0.995814	0.0293106	-0.993653	0.0510484	-0.993493	0.0721722
	-0.983528	0.0733321	-0.995776	0.0293823	-0.993648	0.0511732	-0.993381	0.0723487
	-0.983526	0.073511	-0.995744	0.0294539	-0.993583	0.0512981	-0.993364	0.0725251
	-0.983513	0.0736899	-0.995719	0.0295256	-0.993554	0.0514229	-0.993361	0.0727016
	-0.983403	0.0738687	-0.995684	0.0295972	-0.993551	0.0515477	-0.993355	0.0728781
	-0.983403	0.0740476	-0.995679	0.0296689	-0.993547	0.0516725	-0.993321	0.0730545
	-0.983274	0.0742264	-0.995611	0.0297406	-0.993545	0.0517973	-0.993274	0.073231
	-0.983086	0.0744053	-0.995594	0.0298122	-0.993527	0.0519221	-0.99323	0.0734074
	-0.983028	0.0745842	-0.995547	0.0298839	-0.993453	0.0520469	-0.993174	0.0735839
	-0.98302	0.074763	-0.995518	0.0299556	-0.993411	0.0521717	-0.993171	0.0737604
	-0.982984	0.0749419	-0.995494	0.0300272	-0.993372	0.0522966	-0.993171	0.0739368
	-0.982939	0.0751207	-0.995461	0.0300989	-0.993318	0.0524214	-0.993162	0.0741133
	-0.982925	0.0752996	-0.995405	0.0301706	-0.993257	0.0525462	-0.993156	0.0742897
	-0.982895	0.0754784	-0.995365	0.0302422	-0.993251	0.052671	-0.99313	0.0744662
	-0.982866	0.0756573	-0.99533	0.0303139	-0.993236	0.0527958	-0.99313	0.0746427
	-0.982846	0.0758362	-0.995311	0.0303856	-0.993235	0.0529206	-0.99313	0.0748191
	-0.982839	0.076015	-0.995297	0.0304572	-0.993229	0.0530454	-0.99313	0.0749956
	-0.9828	0.0761939	-0.995284	0.0305289	-0.993221	0.0531702	-0.99313	0.075172
	-0.98277	0.0763727	-0.99528	0.0306005	-0.993178	0.0532951	-0.99313	0.0753485
	-0.982715	0.0765516	-0.995247	0.0306722	-0.993175	0.0534199	-0.99313	0.075525
	-0.982617	0.0767305	-0.995216	0.0307439	-0.993172	0.0535447	-0.993116	0.0757014
	-0.982547	0.0769093	-0.995171	0.0308155	-0.993115	0.0536695	-0.993116	0.0758779
	-0.982502	0.0770882	-0.995165	0.0308872	-0.993013	0.0537943	-0.993116	0.0760543
	-0.982472	0.077267	-0.995159	0.0309589	-0.993007	0.0539191	-0.993116	0.0762308
	-0.982464	0.0774459	-0.995141	0.0310305	-0.992993	0.0540439	-0.993104	0.0764073
	-0.982431	0.0776248	-0.99512	0.0311022	-0.992939	0.0541687	-0.993017	0.0765837
	-0.982407	0.0778036	-0.995104	0.0311739	-0.992935	0.0542936	-0.99298	0.0767602
	-0.982299	0.0779825	-0.995098	0.0312455	-0.992909	0.0544184	-0.992914	0.0769367
	-0.982287	0.0781613	-0.995067	0.0313172	-0.992796	0.0545432	-0.992847	0.0771131
	-0.982229	0.0783402	-0.995045	0.0313888	-0.992782	0.054668	-0.992827	0.0772896
	-0.982143	0.078519	-0.995043	0.0314605	-0.992778	0.0547928	-0.992786	0.077466
	-0.98214	0.0786979	-0.995028	0.0315322	-0.992773	0.0549176	-0.992786	0.0776425
	-0.982134	0.0788768	-0.994952	0.0316038	-0.992711	0.0550424	-0.992786	0.077819
	-0.982123	0.0790556	-0.994913	0.0316755	-0.992685	0.0551672	-0.992772	0.0779954
	-0.98201	0.0792345	-0.99491	0.0317472	-0.992669	0.0552921	-0.99275	0.0781719
	-0.981988	0.0794133	-0.994908	0.0318188	-0.992663	0.0554169	-0.992746	0.0783483
	-0.981945	0.0795922	-0.994907	0.0318905	-0.992663	0.0555417	-0.992685	0.0785248
	-0.981472	0.0797711	-0.994907	0.0319622	-0.992622	0.0556665	-0.992685	0.0787013
	-0.981383	0.0799499	-0.994899	0.0320338	-0.992604	0.0557913	-0.992625	0.0788777
	-0.981362	0.0801288	-0.994895	0.0321055	-0.992546	0.0559161	-0.992524	0.0790542
	-0.981242	0.0803076	-0.994888	0.0321772	-0.992517	0.0560409	-0.992449	0.0792306
	-0.980998	0.0804865	-0.994888	0.0322488	-0.992507	0.0561658	-0.992432	0.0794071
	-0.980636	0.0806654	-0.994873	0.0323205	-0.992479	0.0562906	-0.992403	0.0795836
	-0.980629	0.0808442	-0.994866	0.0323921	-0.992428	0.0564154	-0.992358	0.07976
	-0.980483	0.0810231	-0.994853	0.0324638	-0.992327	0.0565402	-0.992355	0.0799365
	-0.980408	0.0812019	-0.994824	0.0325355	-0.992304	0.056665	-0.992289	0.0801129
	-0.979942	0.0813808	-0.994818	0.0326071	-0.992298	0.0567898	-0.992263	0.0802894
	-0.979701	0.0815596	-0.994801	0.0326788	-0.99228	0.0569146	-0.992259	0.0804659
	-0.979605	0.0817385	-0.994768	0.0327505	-0.992249	0.0570394	-0.992236	0.0806423
	-0.979601	0.0819174	-0.994751	0.0328221	-0.992237	0.0571643	-0.992172	0.0808188
	-0.979595	0.0820962	-0.994747	0.0328938	-0.992193	0.0572891	-0.99217	0.0809952
	-0.979546	0.0822751	-0.994728	0.0329655	-0.992159	0.0574139	-0.992058	0.0811717
	-0.979488	0.0824539	-0.994704	0.0330371	-0.992071	0.0575387	-0.99202	0.0813482
	-0.979398	0.0826328	-0.994692	0.0331088	-0.992032	0.0576635	-0.99202	0.0815246
	-0.979293	0.0828117	-0.994688	0.0331805	-0.991993	0.0577883	-0.991972	0.0817011
	-0.979268	0.0829905	-0.994683	0.0332521	-0.99186	0.0579131	-0.991963	0.0818775
	-0.979078	0.0831694	-0.994677	0.0333238	-0.991859	0.0580379	-0.991942	0.082054
	-0.979065	0.0833482	-0.994676	0.0333954	-0.991855	0.0581628	-0.991758	0.0822305
	-0.97889	0.0835271	-0.994644	0.0334671	-0.991839	0.0582876	-0.991741	0.0824069
	-0.978878	0.083706	-0.994592	0.0335388	-0.991755	0.0584124	-0.991729	0.0825834
	-0.978858	0.0838848	-0.994577	0.0336104	-0.991716	0.0585372	-0.991704	0.0827598
	-0.978776	0.0840637	-0.994551	0.0336821	-0.991708	0.058662	-0.991665	0.0829363
	-0.978737	0.0842425	-0.994541	0.0337538	-0.991661	0.0587868	-0.991665	0.0831128
	-0.978728	0.0844214	-0.994539	0.0338254	-0.991636	0.0589116	-0.991665	0.0832892
	-0.978603	0.0846003	-0.994533	0.0338971	-0.991621	0.0590364	-0.991665	0.0834657
	-0.978555	0.0847791	-0.994516	0.0339688	-0.991616	0.0591613	-0.991665	0.0836421
	-0.978362	0.084958	-0.994506	0.0340404	-0.991578	0.0592861	-0.991665	0.0838186
	-0.978167	0.0851368	-0.994472	0.0341121	-0.991574	0.0594109	-0.991665	0.0839951
	-0.978078	0.0853157	-0.99445	0.0341837	-0.991517	0.0595357	-0.991494	0.0841715
	-0.978042	0.0854945	-0.994407	0.0342554	-0.991371	0.0596605	-0.991437	0.084348
	-0.977887	0.0856734	-0.994394	0.0343271	-0.991364	0.0597853	-0.991364	0.0845244
	-0.977852	0.0858523	-0.994368	0.0343987	-0.991346	0.0599101	-0.991316	0.0847009
	-0.977693	0.0860311	-0.994356	0.0344704	-0.991246	0.0600349	-0.991295	0.0848774
	-0.977614	0.08621	-0.994353	0.0345421	-0.991223	0.0601598	-0.991286	0.0850538
	-0.977486	0.0863888	-0.994302	0.0346137	-0.99121	0.0602846	-0.991232	0.0852303
	-0.977427	0.0865677	-0.99428	0.0346854	-0.991196	0.0604094	-0.991203	0.0854067
	-0.977342	0.0867466	-0.994228	0.0347571	-0.991157	0.0605342	-0.991197	0.0855832
	-0.977238	0.0869254	-0.99413	0.0348287	-0.991156	0.060659	-0.991178	0.0857597
	-0.977238	0.0871043	-0.994114	0.0349004	-0.991134	0.0607838	-0.991115	0.0859361
	-0.977196	0.0872831	-0.994104	0.0349721	-0.991115	0.0609086	-0.990937	0.0861126
	-0.97715	0.087462	-0.994085	0.0350437	-0.991104	0.0610334	-0.990935	0.086289
	-0.977091	0.0876409	-0.994082	0.0351154	-0.991085	0.0611583	-0.990771	0.0864655
	-0.976909	0.0878197	-0.994047	0.035187	-0.991077	0.0612831	-0.990771	0.086642
	-0.976887	0.0879986	-0.994042	0.0352587	-0.991025	0.0614079	-0.99036	0.0868184
	-0.976734	0.0881774	-0.994037	0.0353304	-0.991007	0.0615327	-0.990358	0.0869949
	-0.976694	0.0883563	-0.994022	0.035402	-0.990932	0.0616575	-0.990342	0.0871713
	-0.976547	0.0885351	-0.994018	0.0354737	-0.990924	0.0617823	-0.990233	0.0873478
	-0.976503	0.088714	-0.994009	0.0355454	-0.990897	0.0619071	-0.990219	0.0875243
	-0.976474	0.0888929	-0.993976	0.035617	-0.990891	0.062032	-0.990203	0.0877007
	-0.976401	0.0890717	-0.993966	0.0356887	-0.990734	0.0621568	-0.990187	0.0878772
	-0.976386	0.0892506	-0.993957	0.0357604	-0.99069	0.0622816	-0.990024	0.0880536
	-0.976329	0.0894294	-0.993813	0.035832	-0.990659	0.0624064	-0.990024	0.0882301
	-0.976194	0.0896083	-0.993808	0.0359037	-0.99059	0.0625312	-0.989967	0.0884066
	-0.97611	0.0897872	-0.993803	0.0359753	-0.990524	0.062656	-0.98995	0.088583
	-0.976097	0.089966	-0.9938	0.036047	-0.990519	0.0627808	-0.989826	0.0887595
	-0.976078	0.0901449	-0.993799	0.0361187	-0.990484	0.0629056	-0.989742	0.0889359
	-0.976036	0.0903237	-0.993766	0.0361903	-0.990411	0.0630305	-0.989712	0.0891124
	-0.976004	0.0905026	-0.993739	0.036262	-0.990327	0.0631553	-0.989662	0.0892889
	-0.975779	0.0906815	-0.993737	0.0363337	-0.990325	0.0632801	-0.989618	0.0894653
	-0.975775	0.0908603	-0.993733	0.0364053	-0.99032	0.0634049	-0.989542	0.0896418
	-0.975717	0.0910392	-0.993728	0.036477	-0.990309	0.0635297	-0.989532	0.0898182
	-0.975616	0.091218	-0.99369	0.0365487	-0.99023	0.0636545	-0.989469	0.0899947
	-0.975252	0.0913969	-0.993609	0.0366203	-0.990175	0.0637793	-0.989469	0.0901712
	-0.975179	0.0915757	-0.993607	0.036692	-0.990129	0.0639041	-0.989464	0.0903476
	-0.975161	0.0917546	-0.993537	0.0367637	-0.990115	0.064029	-0.989461	0.0905241
	-0.97507	0.0919335	-0.99353	0.0368353	-0.990017	0.0641538	-0.989455	0.0907005
	-0.974801	0.0921123	-0.993514	0.036907	-0.98997	0.0642786	-0.989341	0.090877
	-0.974767	0.0922912	-0.993507	0.0369786	-0.989929	0.0644034	-0.989323	0.0910535
	-0.974524	0.09247	-0.993429	0.0370503	-0.989893	0.0645282	-0.98926	0.0912299
	-0.974501	0.0926489	-0.993423	0.037122	-0.989857	0.064653	-0.989255	0.0914064
	-0.974286	0.0928278	-0.99338	0.0371936	-0.989794	0.0647778	-0.989169	0.0915828
	-0.974182	0.0930066	-0.993376	0.0372653	-0.989766	0.0649026	-0.989169	0.0917593
	-0.974009	0.0931855	-0.993334	0.037337	-0.989726	0.0650275	-0.989032	0.0919358
	-0.973864	0.0933643	-0.993327	0.0374086	-0.989685	0.0651523	-0.989021	0.0921122
	-0.973766	0.0935432	-0.993315	0.0374803	-0.989676	0.0652771	-0.989002	0.0922887
	-0.973766	0.0937221	-0.993311	0.037552	-0.989623	0.0654019	-0.989002	0.0924651
	-0.973705	0.0939009	-0.993272	0.0376236	-0.989581	0.0655267	-0.988995	0.0926416
	-0.973684	0.0940798	-0.993267	0.0376953	-0.989566	0.0656515	-0.988995	0.0928181
	-0.973556	0.0942586	-0.993258	0.0377669	-0.989473	0.0657763	-0.988995	0.0929945
	-0.973541	0.0944375	-0.993258	0.0378386	-0.989355	0.0659011	-0.988995	0.093171
	-0.973459	0.0946163	-0.993255	0.0379103	-0.989304	0.066026	-0.988995	0.0933475
	-0.973417	0.0947952	-0.993234	0.0379819	-0.989295	0.0661508	-0.988995	0.0935239
	-0.973252	0.0949741	-0.993216	0.0380536	-0.989294	0.0662756	-0.988971	0.0937004
	-0.973249	0.0951529	-0.993203	0.0381253	-0.989293	0.0664004	-0.988921	0.0938768
	-0.97315	0.0953318	-0.993189	0.0381969	-0.989254	0.0665252	-0.988895	0.0940533
	-0.973059	0.0955106	-0.993138	0.0382686	-0.989187	0.06665	-0.988895	0.0942298
	-0.973013	0.0956895	-0.993091	0.0383403	-0.989182	0.0667748	-0.988895	0.0944062
	-0.972991	0.0958684	-0.993073	0.0384119	-0.98913	0.0668997	-0.98886	0.0945827
	-0.972889	0.0960472	-0.993016	0.0384836	-0.989129	0.0670245	-0.988844	0.0947591
	-0.972764	0.0962261	-0.992982	0.0385553	-0.98909	0.0671493	-0.988735	0.0949356
	-0.972543	0.0964049	-0.992976	0.0386269	-0.989062	0.0672741	-0.988708	0.0951121
	-0.97254	0.0965838	-0.992937	0.0386986	-0.988947	0.0673989	-0.988643	0.0952885
	-0.972468	0.0967627	-0.992936	0.0387702	-0.988885	0.0675237	-0.988629	0.095465
	-0.972429	0.0969415	-0.992931	0.0388419	-0.988806	0.0676485	-0.988617	0.0956414
	-0.972287	0.0971204	-0.992924	0.0389136	-0.988782	0.0677733	-0.988586	0.0958179
	-0.972285	0.0972992	-0.992911	0.0389852	-0.988691	0.0678982	-0.988556	0.0959944
	-0.972218	0.0974781	-0.992885	0.0390569	-0.988612	0.068023	-0.988532	0.0961708
	-0.972134	0.0976569	-0.992833	0.0391286	-0.988586	0.0681478	-0.988511	0.0963473
	-0.971956	0.0978358	-0.992831	0.0392002	-0.988547	0.0682726	-0.988477	0.0965237
	-0.971887	0.0980147	-0.992826	0.0392719	-0.988539	0.0683974	-0.988472	0.0967002
	-0.971613	0.0981935	-0.992794	0.0393436	-0.988476	0.0685222	-0.988464	0.0968767
	-0.971582	0.0983724	-0.992792	0.0394152	-0.988424	0.068647	-0.988376	0.0970531
	-0.971558	0.0985512	-0.992783	0.0394869	-0.98841	0.0687718	-0.988355	0.0972296
	-0.971482	0.0987301	-0.992783	0.0395585	-0.9884	0.0688967	-0.988308	0.097406
	-0.971466	0.098909	-0.992759	0.0396302	-0.988365	0.0690215	-0.988092	0.0975825
	-0.971415	0.0990878	-0.992744	0.0397019	-0.98836	0.0691463	-0.988032	0.097759
	-0.971393	0.0992667	-0.992731	0.0397735	-0.988307	0.0692711	-0.988028	0.0979354
	-0.971217	0.0994455	-0.992731	0.0398452	-0.988298	0.0693959	-0.988004	0.0981119
	-0.970926	0.0996244	-0.992705	0.0399169	-0.988208	0.0695207	-0.987945	0.0982883
	-0.970885	0.0998033	-0.992679	0.0399885	-0.988143	0.0696455	-0.987916	0.0984648
	-0.970884	0.0999821	-0.99265	0.0400602	-0.988125	0.0697703	-0.987906	0.0986413
	-0.970876	0.100161	-0.992646	0.0401319	-0.988048	0.0698952	-0.987906	0.0988177
	-0.970875	0.10034	-0.992636	0.0402035	-0.988038	0.07002	-0.987906	0.0989942
	-0.970802	0.100519	-0.992629	0.0402752	-0.988023	0.0701448	-0.987906	0.0991706
	-0.970747	0.100698	-0.992605	0.0403469	-0.987961	0.0702696	-0.987906	0.0993471
	-0.970555	0.100876	-0.992602	0.0404185	-0.987931	0.0703944	-0.987746	0.0995236
	-0.970534	0.101055	-0.992598	0.0404902	-0.987901	0.0705192	-0.987724	0.0997
	-0.970307	0.101234	-0.992584	0.0405618	-0.987851	0.070644	-0.987713	0.0998765
	-0.970296	0.101413	-0.992565	0.0406335	-0.987845	0.0707688	-0.987705	0.100053
	-0.970264	0.101592	-0.99255	0.0407052	-0.987836	0.0708937	-0.987634	0.100229
	-0.970246	0.101771	-0.992543	0.0407768	-0.987807	0.0710185	-0.987588	0.100406
	-0.970193	0.10195	-0.992542	0.0408485	-0.987792	0.0711433	-0.987509	0.100582
	-0.969867	0.102128	-0.992534	0.0409202	-0.987791	0.0712681	-0.987493	0.100759
	-0.969669	0.102307	-0.992516	0.0409918	-0.98775	0.0713929	-0.987493	0.100935
	-0.969625	0.102486	-0.992483	0.0410635	-0.987703	0.0715177	-0.987493	0.101112
	-0.969612	0.102665	-0.992477	0.0411352	-0.987662	0.0716425	-0.987493	0.101288
	-0.96931	0.102844	-0.992444	0.0412068	-0.987659	0.0717673	-0.987493	0.101465
	-0.969135	0.103023	-0.992436	0.0412785	-0.987637	0.0718922	-0.987479	0.101641
	-0.969098	0.103202	-0.992404	0.0413502	-0.98763	0.072017	-0.987296	0.101818
	-0.969044	0.10338	-0.992404	0.0414218	-0.987626	0.0721418	-0.98727	0.101994
	-0.968907	0.103559	-0.992397	0.0414935	-0.987545	0.0722666	-0.987222	0.10217
	-0.968655	0.103738	-0.992248	0.0415651	-0.987535	0.0723914	-0.987219	0.102347
	-0.968625	0.103917	-0.992207	0.0416368	-0.987396	0.0725162	-0.98719	0.102523
	-0.968594	0.104096	-0.992193	0.0417085	-0.987393	0.072641	-0.987167	0.1027
	-0.968452	0.104275	-0.992142	0.0417801	-0.987362	0.0727659	-0.987166	0.102876
	-0.968401	0.104454	-0.992113	0.0418518	-0.987112	0.0728907	-0.987146	0.103053
	-0.968351	0.104632	-0.992069	0.0419235	-0.987082	0.0730155	-0.987134	0.103229
	-0.968276	0.104811	-0.991994	0.0419951	-0.987078	0.0731403	-0.987095	0.103406
	-0.96823	0.10499	-0.991991	0.0420668	-0.986971	0.0732651	-0.987063	0.103582
	-0.968153	0.105169	-0.991984	0.0421385	-0.986954	0.0733899	-0.987053	0.103759
	-0.967575	0.105348	-0.991984	0.0422101	-0.98695	0.0735147	-0.987015	0.103935
	-0.967548	0.105527	-0.99198	0.0422818	-0.986932	0.0736395	-0.986976	0.104112
	-0.96737	0.105706	-0.991978	0.0423534	-0.986909	0.0737644	-0.986949	0.104288
	-0.967303	0.105884	-0.991957	0.0424251	-0.986884	0.0738892	-0.986949	0.104464
	-0.967299	0.106063	-0.991953	0.0424968	-0.98687	0.074014	-0.986881	0.104641
	-0.967282	0.106242	-0.991943	0.0425684	-0.986843	0.0741388	-0.986871	0.104817
	-0.967074	0.106421	-0.991912	0.0426401	-0.986836	0.0742636	-0.986795	0.104994
	-0.967045	0.1066	-0.99183	0.0427118	-0.986795	0.0743884	-0.986711	0.10517
	-0.966943	0.106779	-0.9918	0.0427834	-0.986638	0.0745132	-0.986702	0.105347
	-0.966717	0.106958	-0.991791	0.0428551	-0.986637	0.074638	-0.986607	0.105523
	-0.966676	0.107136	-0.991784	0.0429268	-0.986634	0.0747629	-0.986546	0.1057
	-0.966639	0.107315	-0.99178	0.0429984	-0.986577	0.0748877	-0.986539	0.105876
	-0.966615	0.107494	-0.991713	0.0430701	-0.986565	0.0750125	-0.986522	0.106053
	-0.966565	0.107673	-0.991692	0.0431418	-0.986446	0.0751373	-0.986522	0.106229
	-0.966557	0.107852	-0.991687	0.0432134	-0.986211	0.0752621	-0.986441	0.106406
	-0.966518	0.108031	-0.991681	0.0432851	-0.986194	0.0753869	-0.986441	0.106582
	-0.966484	0.10821	-0.991677	0.0433567	-0.986092	0.0755117	-0.986439	0.106758
	-0.966459	0.108388	-0.991671	0.0434284	-0.985968	0.0756365	-0.98641	0.106935
	-0.966448	0.108567	-0.991646	0.0435001	-0.985908	0.0757614	-0.986407	0.107111
	-0.966249	0.108746	-0.991645	0.0435717	-0.98582	0.0758862	-0.98639	0.107288
	-0.966234	0.108925	-0.991609	0.0436434	-0.985817	0.076011	-0.986386	0.107464
	-0.966231	0.109104	-0.991602	0.0437151	-0.985767	0.0761358	-0.986364	0.107641
	-0.966133	0.109283	-0.9916	0.0437867	-0.985767	0.0762606	-0.986277	0.107817
	-0.965979	0.109462	-0.991599	0.0438584	-0.985717	0.0763854	-0.986163	0.107994
	-0.965846	0.10964	-0.991598	0.0439301	-0.985608	0.0765102	-0.986046	0.10817
	-0.965761	0.109819	-0.991484	0.0440017	-0.985604	0.076635	-0.986033	0.108347
	-0.965697	0.109998	-0.99144	0.0440734	-0.985546	0.0767599	-0.986009	0.108523
	-0.965289	0.110177	-0.991425	0.044145	-0.9855	0.0768847	-0.986009	0.108699
	-0.965123	0.110356	-0.991416	0.0442167	-0.985489	0.0770095	-0.98589	0.108876
	-0.96511	0.110535	-0.991395	0.0442884	-0.985488	0.0771343	-0.985845	0.109052
	-0.964925	0.110714	-0.991395	0.04436	-0.985417	0.0772591	-0.985845	0.109229
	-0.964531	0.110893	-0.991376	0.0444317	-0.985386	0.0773839	-0.985842	0.109405
	-0.964505	0.111071	-0.991333	0.0445034	-0.985343	0.0775087	-0.985808	0.109582
	-0.964444	0.11125	-0.991332	0.044575	-0.985333	0.0776335	-0.985675	0.109758
	-0.96429	0.111429	-0.991288	0.0446467	-0.985068	0.0777584	-0.985675	0.109935
	-0.964249	0.111608	-0.991275	0.0447184	-0.985031	0.0778832	-0.985675	0.110111
	-0.964249	0.111787	-0.991273	0.04479	-0.985014	0.078008	-0.985675	0.110288
	-0.964232	0.111966	-0.99122	0.0448617	-0.985005	0.0781328	-0.985675	0.110464
	-0.964178	0.112145	-0.991175	0.0449334	-0.984925	0.0782576	-0.985675	0.110641
	-0.96413	0.112323	-0.991161	0.045005	-0.984916	0.0783824	-0.985663	0.110817
	-0.963859	0.112502	-0.991113	0.0450767	-0.98489	0.0785072	-0.985586	0.110993
	-0.963795	0.112681	-0.99111	0.0451483	-0.984877	0.0786321	-0.985386	0.11117
	-0.963685	0.11286	-0.991072	0.04522	-0.984845	0.0787569	-0.985335	0.111346
	-0.963662	0.113039	-0.991065	0.0452917	-0.984752	0.0788817	-0.985273	0.111523
	-0.963603	0.113218	-0.991051	0.0453633	-0.984711	0.0790065	-0.985245	0.111699
	-0.963353	0.113397	-0.990957	0.045435	-0.984707	0.0791313	-0.985239	0.111876
	-0.963287	0.113575	-0.990937	0.0455067	-0.984683	0.0792561	-0.985239	0.112052
	-0.9632	0.113754	-0.990916	0.0455783	-0.984642	0.0793809	-0.985239	0.112229
	-0.963137	0.113933	-0.990915	0.04565	-0.984615	0.0795057	-0.985172	0.112405
	-0.963125	0.114112	-0.990895	0.0457217	-0.9846	0.0796306	-0.985158	0.112582
	-0.963083	0.114291	-0.990859	0.0457933	-0.984581	0.0797554	-0.985104	0.112758
	-0.963056	0.11447	-0.990839	0.045865	-0.984445	0.0798802	-0.984866	0.112935
	-0.962621	0.114649	-0.99083	0.0459366	-0.984342	0.080005	-0.984697	0.113111
	-0.962619	0.114827	-0.990811	0.0460083	-0.984314	0.0801298	-0.984618	0.113287
	-0.962522	0.115006	-0.990811	0.04608	-0.984287	0.0802546	-0.984503	0.113464
	-0.962491	0.115185	-0.990796	0.0461516	-0.984271	0.0803794	-0.984501	0.11364
	-0.962052	0.115364	-0.990725	0.0462233	-0.984106	0.0805042	-0.984466	0.113817
	-0.961964	0.115543	-0.990717	0.046295	-0.984072	0.0806291	-0.984459	0.113993
	-0.961888	0.115722	-0.990691	0.0463666	-0.983952	0.0807539	-0.98444	0.11417
	-0.961738	0.115901	-0.990682	0.0464383	-0.983898	0.0808787	-0.984439	0.114346
	-0.961697	0.116079	-0.990676	0.04651	-0.98388	0.0810035	-0.984365	0.114523
	-0.961472	0.116258	-0.990668	0.0465816	-0.98383	0.0811283	-0.984346	0.114699
	-0.961453	0.116437	-0.990664	0.0466533	-0.983737	0.0812531	-0.984334	0.114876
	-0.961442	0.116616	-0.990624	0.046725	-0.983723	0.0813779	-0.984329	0.115052
	-0.961035	0.116795	-0.990599	0.0467966	-0.983689	0.0815027	-0.984329	0.115229
	-0.960991	0.116974	-0.990574	0.0468683	-0.983615	0.0816276	-0.984274	0.115405
	-0.960883	0.117153	-0.990568	0.0469399	-0.983599	0.0817524	-0.984271	0.115581
	-0.96088	0.117331	-0.990543	0.0470116	-0.983569	0.0818772	-0.984248	0.115758
	-0.96059	0.11751	-0.990523	0.0470833	-0.983476	0.082002	-0.984213	0.115934
	-0.960519	0.117689	-0.990518	0.0471549	-0.983323	0.0821268	-0.984134	0.116111
	-0.960267	0.117868	-0.990513	0.0472266	-0.983275	0.0822516	-0.984121	0.116287
	-0.960097	0.118047	-0.990474	0.0472983	-0.983205	0.0823764	-0.984121	0.116464
	-0.96006	0.118226	-0.990435	0.0473699	-0.983151	0.0825012	-0.984121	0.11664
	-0.960027	0.118405	-0.990409	0.0474416	-0.983093	0.0826261	-0.984112	0.116817
	-0.960022	0.118583	-0.990401	0.0475133	-0.983038	0.0827509	-0.984086	0.116993
	-0.959978	0.118762	-0.990364	0.0475849	-0.983034	0.0828757	-0.984041	0.11717
	-0.959698	0.118941	-0.990309	0.0476566	-0.982998	0.0830005	-0.984026	0.117346
	-0.959599	0.11912	-0.990277	0.0477282	-0.982963	0.0831253	-0.983983	0.117522
	-0.959562	0.119299	-0.990257	0.0477999	-0.982957	0.0832501	-0.983923	0.117699
	-0.95939	0.119478	-0.990246	0.0478716	-0.982876	0.0833749	-0.983904	0.117875
	-0.958716	0.119657	-0.990189	0.0479432	-0.982872	0.0834998	-0.983866	0.118052
	-0.958536	0.119835	-0.990152	0.0480149	-0.982836	0.0836246	-0.983768	0.118228
	-0.958525	0.120014	-0.990092	0.0480866	-0.982793	0.0837494	-0.983768	0.118405
	-0.958477	0.120193	-0.990078	0.0481582	-0.982769	0.0838742	-0.983768	0.118581
	-0.958437	0.120372	-0.990072	0.0482299	-0.98275	0.083999	-0.983715	0.118758
	-0.958241	0.120551	-0.990017	0.0483016	-0.98275	0.0841238	-0.983662	0.118934
	-0.958168	0.12073	-0.990008	0.0483732	-0.982693	0.0842486	-0.983632	0.119111
	-0.9581	0.120909	-0.98999	0.0484449	-0.982688	0.0843734	-0.983632	0.119287
	-0.958079	0.121087	-0.989975	0.0485166	-0.982684	0.0844983	-0.983619	0.119464
	-0.957948	0.121266	-0.989828	0.0485882	-0.982614	0.0846231	-0.983619	0.11964
	-0.957916	0.121445	-0.989722	0.0486599	-0.982612	0.0847479	-0.983619	0.119816
	-0.957883	0.121624	-0.989706	0.0487315	-0.982539	0.0848727	-0.983597	0.119993
	-0.957875	0.121803	-0.989676	0.0488032	-0.982436	0.0849975	-0.983325	0.120169
	-0.957443	0.121982	-0.989637	0.0488749	-0.982373	0.0851223	-0.983313	0.120346
	-0.957441	0.122161	-0.989576	0.0489465	-0.982366	0.0852471	-0.983313	0.120522
	-0.957327	0.122339	-0.989519	0.0490182	-0.982333	0.0853719	-0.983313	0.120699
	-0.957105	0.122518	-0.989479	0.0490899	-0.982311	0.0854968	-0.983276	0.120875
	-0.956993	0.122697	-0.989479	0.0491615	-0.982173	0.0856216	-0.983275	0.121052
	-0.956935	0.122876	-0.989476	0.0492332	-0.982119	0.0857464	-0.983258	0.121228
	-0.956914	0.123055	-0.989474	0.0493049	-0.982102	0.0858712	-0.983071	0.121405
	-0.95676	0.123234	-0.989458	0.0493765	-0.982082	0.085996	-0.983011	0.121581
	-0.956744	0.123413	-0.989433	0.0494482	-0.981899	0.0861208	-0.983011	0.121758
	-0.956673	0.123591	-0.98942	0.0495199	-0.981884	0.0862456	-0.983006	0.121934
	-0.956376	0.12377	-0.989391	0.0495915	-0.981835	0.0863704	-0.982936	0.12211
	-0.956359	0.123949	-0.989255	0.0496632	-0.981667	0.0864953	-0.982936	0.122287
	-0.956216	0.124128	-0.989181	0.0497348	-0.981643	0.0866201	-0.982936	0.122463
	-0.956144	0.124307	-0.989177	0.0498065	-0.98156	0.0867449	-0.982868	0.12264
	-0.956088	0.124486	-0.989165	0.0498782	-0.981505	0.0868697	-0.982752	0.122816
	-0.955976	0.124665	-0.98916	0.0499498	-0.98147	0.0869945	-0.982741	0.122993
	-0.955971	0.124843	-0.989116	0.0500215	-0.981462	0.0871193	-0.982722	0.123169
	-0.95591	0.125022	-0.989111	0.0500932	-0.981435	0.0872441	-0.982568	0.123346
	-0.955811	0.125201	-0.989085	0.0501648	-0.981403	0.0873689	-0.98256	0.123522
	-0.955668	0.12538	-0.989077	0.0502365	-0.981385	0.0874938	-0.98256	0.123699
	-0.955447	0.125559	-0.989076	0.0503082	-0.981309	0.0876186	-0.982496	0.123875
	-0.955387	0.125738	-0.98904	0.0503798	-0.981306	0.0877434	-0.982496	0.124052
	-0.955332	0.125917	-0.989039	0.0504515	-0.981205	0.0878682	-0.982496	0.124228
	-0.955309	0.126096	-0.989021	0.0505231	-0.980998	0.087993	-0.982496	0.124404
	-0.955242	0.126274	-0.989021	0.0505948	-0.980993	0.0881178	-0.982399	0.124581
	-0.95522	0.126453	-0.989021	0.0506665	-0.980989	0.0882426	-0.982358	0.124757
	-0.955191	0.126632	-0.988991	0.0507381	-0.980915	0.0883674	-0.982353	0.124934
	-0.955048	0.126811	-0.98898	0.0508098	-0.980811	0.0884923	-0.982276	0.12511
	-0.955032	0.12699	-0.988977	0.0508815	-0.980776	0.0886171	-0.982276	0.125287
	-0.954999	0.127169	-0.98896	0.0509531	-0.980773	0.0887419	-0.982276	0.125463
	-0.954343	0.127348	-0.988956	0.0510248	-0.980756	0.0888667	-0.982276	0.12564
	-0.95433	0.127526	-0.988902	0.0510965	-0.98074	0.0889915	-0.982276	0.125816
	-0.9543	0.127705	-0.988894	0.0511681	-0.980648	0.0891163	-0.982244	0.125993
	-0.9543	0.127884	-0.988875	0.0512398	-0.980627	0.0892411	-0.982224	0.126169
	-0.954298	0.128063	-0.988869	0.0513115	-0.980545	0.089366	-0.982224	0.126346
	-0.954178	0.128242	-0.988789	0.0513831	-0.980455	0.0894908	-0.982158	0.126522
	-0.953907	0.128421	-0.988789	0.0514548	-0.980402	0.0896156	-0.982112	0.126698
	-0.953882	0.1286	-0.988788	0.0515264	-0.980366	0.0897404	-0.981894	0.126875
	-0.953879	0.128778	-0.988749	0.0515981	-0.980366	0.0898652	-0.981894	0.127051
	-0.953662	0.128957	-0.988728	0.0516698	-0.980311	0.08999	-0.981894	0.127228
	-0.953574	0.129136	-0.98866	0.0517414	-0.980304	0.0901148	-0.98187	0.127404
	-0.953573	0.129315	-0.988529	0.0518131	-0.980299	0.0902396	-0.981579	0.127581
	-0.953542	0.129494	-0.988497	0.0518848	-0.980275	0.0903645	-0.981558	0.127757
	-0.953343	0.129673	-0.988489	0.0519564	-0.980245	0.0904893	-0.981459	0.127934
	-0.953244	0.129852	-0.988485	0.0520281	-0.980217	0.0906141	-0.981439	0.12811
	-0.953058	0.13003	-0.988474	0.0520998	-0.980032	0.0907389	-0.981347	0.128287
	-0.952906	0.130209	-0.988446	0.0521714	-0.980022	0.0908637	-0.981336	0.128463
	-0.952803	0.130388	-0.988438	0.0522431	-0.980012	0.0909885	-0.981335	0.128639
	-0.952782	0.130567	-0.988394	0.0523147	-0.97986	0.0911133	-0.981127	0.128816
	-0.952771	0.130746	-0.988374	0.0523864	-0.97985	0.0912381	-0.98107	0.128992
	-0.952691	0.130925	-0.98837	0.0524581	-0.979837	0.091363	-0.981019	0.129169
	-0.952413	0.131104	-0.988342	0.0525297	-0.979815	0.0914878	-0.981005	0.129345
	-0.952205	0.131282	-0.988277	0.0526014	-0.979476	0.0916126	-0.9808	0.129522
	-0.952185	0.131461	-0.988228	0.0526731	-0.979402	0.0917374	-0.980779	0.129698
	-0.951988	0.13164	-0.9882	0.0527447	-0.979389	0.0918622	-0.980761	0.129875
	-0.951906	0.131819	-0.9882	0.0528164	-0.979367	0.091987	-0.980632	0.130051
	-0.951841	0.131998	-0.988187	0.0528881	-0.979343	0.0921118	-0.980526	0.130228
	-0.951594	0.132177	-0.988187	0.0529597	-0.979282	0.0922366	-0.980358	0.130404
	-0.951509	0.132356	-0.988186	0.0530314	-0.979274	0.0923615	-0.980278	0.130581
	-0.951357	0.132534	-0.988185	0.0531031	-0.979123	0.0924863	-0.980226	0.130757
	-0.951073	0.132713	-0.988184	0.0531747	-0.979075	0.0926111	-0.980164	0.130933
	-0.951056	0.132892	-0.988174	0.0532464	-0.979027	0.0927359	-0.980097	0.13111
	-0.950992	0.133071	-0.988149	0.053318	-0.97899	0.0928607	-0.979976	0.131286
	-0.95046	0.13325	-0.98814	0.0533897	-0.978923	0.0929855	-0.97986	0.131463
	-0.950198	0.133429	-0.988107	0.0534614	-0.978919	0.0931103	-0.979746	0.131639
	-0.950052	0.133608	-0.98809	0.053533	-0.978893	0.0932351	-0.979688	0.131816
	-0.949799	0.133786	-0.988044	0.0536047	-0.978844	0.09336	-0.979619	0.131992
	-0.949798	0.133965	-0.98801	0.0536764	-0.97881	0.0934848	-0.979597	0.132169
	-0.949744	0.134144	-0.987989	0.053748	-0.978452	0.0936096	-0.979581	0.132345
	-0.949678	0.134323	-0.987978	0.0538197	-0.978414	0.0937344	-0.979553	0.132522
	-0.949634	0.134502	-0.987961	0.0538914	-0.978408	0.0938592	-0.97947	0.132698
	-0.949552	0.134681	-0.987954	0.053963	-0.9784	0.093984	-0.979423	0.132875
	-0.949387	0.13486	-0.987833	0.0540347	-0.97828	0.0941088	-0.979059	0.133051
	-0.949386	0.135038	-0.987786	0.0541063	-0.978154	0.0942336	-0.978973	0.133227
	-0.949273	0.135217	-0.987736	0.054178	-0.978055	0.0943585	-0.978811	0.133404
	-0.949129	0.135396	-0.987736	0.0542497	-0.977985	0.0944833	-0.978811	0.13358
	-0.949114	0.135575	-0.98773	0.0543213	-0.977954	0.0946081	-0.978811	0.133757
	-0.949103	0.135754	-0.987726	0.054393	-0.977833	0.0947329	-0.978811	0.133933
	-0.949086	0.135933	-0.98771	0.0544647	-0.977771	0.0948577	-0.978811	0.13411
	-0.94881	0.136112	-0.987673	0.0545363	-0.977582	0.0949825	-0.978811	0.134286
	-0.948728	0.13629	-0.987635	0.054608	-0.97753	0.0951073	-0.978811	0.134463
	-0.948658	0.136469	-0.987554	0.0546797	-0.977417	0.0952322	-0.978811	0.134639
	-0.948628	0.136648	-0.987553	0.0547513	-0.977374	0.095357	-0.978811	0.134816
	-0.948536	0.136827	-0.987475	0.054823	-0.977319	0.0954818	-0.978566	0.134992
	-0.948508	0.137006	-0.987412	0.0548947	-0.97729	0.0956066	-0.978538	0.135169
	-0.948325	0.137185	-0.987385	0.0549663	-0.977204	0.0957314	-0.978521	0.135345
	-0.948144	0.137364	-0.987372	0.055038	-0.977087	0.0958562	-0.978492	0.135521
	-0.948134	0.137542	-0.987326	0.0551096	-0.977082	0.095981	-0.978405	0.135698
	-0.947925	0.137721	-0.987301	0.0551813	-0.976949	0.0961058	-0.978354	0.135874
	-0.947752	0.1379	-0.987297	0.055253	-0.976793	0.0962307	-0.978238	0.136051
	-0.947716	0.138079	-0.987284	0.0553246	-0.976754	0.0963555	-0.978189	0.136227
	-0.947682	0.138258	-0.987264	0.0553963	-0.976749	0.0964803	-0.978023	0.136404
	-0.947657	0.138437	-0.987163	0.055468	-0.976716	0.0966051	-0.978023	0.13658
	-0.947258	0.138616	-0.98714	0.0555396	-0.976699	0.0967299	-0.978	0.136757
	-0.947168	0.138794	-0.987137	0.0556113	-0.976642	0.0968547	-0.977925	0.136933
	-0.947124	0.138973	-0.98711	0.055683	-0.9765	0.0969795	-0.97789	0.13711
	-0.946947	0.139152	-0.987098	0.0557546	-0.976472	0.0971043	-0.977813	0.137286
	-0.946868	0.139331	-0.987067	0.0558263	-0.976333	0.0972292	-0.977813	0.137463
	-0.946694	0.13951	-0.987052	0.055898	-0.976291	0.097354	-0.977775	0.137639
	-0.946582	0.139689	-0.987047	0.0559696	-0.976266	0.0974788	-0.977565	0.137815
	-0.946574	0.139868	-0.987046	0.0560413	-0.976213	0.0976036	-0.977487	0.137992
	-0.946486	0.140047	-0.987046	0.0561129	-0.97617	0.0977284	-0.977476	0.138168
	-0.946457	0.140225	-0.987012	0.0561846	-0.976002	0.0978532	-0.977403	0.138345
	-0.946323	0.140404	-0.987007	0.0562563	-0.975964	0.097978	-0.977403	0.138521
	-0.946103	0.140583	-0.986975	0.0563279	-0.975947	0.0981028	-0.977297	0.138698
	-0.94608	0.140762	-0.986972	0.0563996	-0.975939	0.0982277	-0.977244	0.138874
	-0.946061	0.140941	-0.98697	0.0564713	-0.975884	0.0983525	-0.977244	0.139051
	-0.946003	0.14112	-0.986952	0.0565429	-0.975631	0.0984773	-0.977244	0.139227
	-0.94548	0.141299	-0.986852	0.0566146	-0.975622	0.0986021	-0.977244	0.139404
	-0.945426	0.141477	-0.986815	0.0566863	-0.975552	0.0987269	-0.977244	0.13958
	-0.945351	0.141656	-0.986753	0.0567579	-0.975541	0.0988517	-0.97711	0.139756
	-0.945328	0.141835	-0.986745	0.0568296	-0.975516	0.0989765	-0.977039	0.139933
	-0.945326	0.142014	-0.986678	0.0569012	-0.975491	0.0991013	-0.977013	0.140109
	-0.945172	0.142193	-0.98666	0.0569729	-0.975429	0.0992262	-0.976965	0.140286
	-0.945125	0.142372	-0.986642	0.0570446	-0.975211	0.099351	-0.976761	0.140462
	-0.945047	0.142551	-0.986633	0.0571162	-0.975186	0.0994758	-0.976717	0.140639
	-0.945027	0.142729	-0.986583	0.0571879	-0.975185	0.0996006	-0.976707	0.140815
	-0.945007	0.142908	-0.986578	0.0572596	-0.975115	0.0997254	-0.976705	0.140992
	-0.944925	0.143087	-0.986516	0.0573312	-0.975066	0.0998502	-0.976672	0.141168
	-0.944918	0.143266	-0.986515	0.0574029	-0.974921	0.099975	-0.976643	0.141345
	-0.944754	0.143445	-0.986464	0.0574746	-0.974868	0.1001	-0.976503	0.141521
	-0.944496	0.143624	-0.986443	0.0575462	-0.974729	0.100225	-0.976368	0.141698
	-0.944472	0.143803	-0.986423	0.0576179	-0.974715	0.100349	-0.976331	0.141874
	-0.944433	0.143981	-0.986417	0.0576896	-0.974387	0.100474	-0.976109	0.14205
	-0.944345	0.14416	-0.986417	0.0577612	-0.974319	0.100599	-0.976034	0.142227
	-0.944294	0.144339	-0.9864	0.0578329	-0.97425	0.100724	-0.976026	0.142403
	-0.944131	0.144518	-0.986373	0.0579045	-0.97422	0.100849	-0.976005	0.14258
	-0.94409	0.144697	-0.986353	0.0579762	-0.97421	0.100974	-0.975927	0.142756
	-0.943863	0.144876	-0.986337	0.0580479	-0.974078	0.101098	-0.97591	0.142933
	-0.943565	0.145055	-0.98631	0.0581195	-0.974053	0.101223	-0.975885	0.143109
	-0.943221	0.145233	-0.986199	0.0581912	-0.973873	0.101348	-0.975796	0.143286
	-0.943002	0.145412	-0.986178	0.0582629	-0.973869	0.101473	-0.975724	0.143462
	-0.942953	0.145591	-0.986175	0.0583345	-0.97384	0.101598	-0.97571	0.143639
	-0.942926	0.14577	-0.986168	0.0584062	-0.973799	0.101722	-0.975653	0.143815
	-0.942866	0.145949	-0.986155	0.0584779	-0.97372	0.101847	-0.975566	0.143992
	-0.942668	0.146128	-0.98615	0.0585495	-0.973618	0.101972	-0.975483	0.144168
	-0.942659	0.146307	-0.986145	0.0586212	-0.973607	0.102097	-0.975456	0.144344
	-0.94252	0.146485	-0.986036	0.0586928	-0.973452	0.102222	-0.975434	0.144521
	-0.942189	0.146664	-0.98601	0.0587645	-0.973415	0.102346	-0.975414	0.144697
	-0.941802	0.146843	-0.985982	0.0588362	-0.973328	0.102471	-0.97523	0.144874
	-0.941752	0.147022	-0.985963	0.0589078	-0.973322	0.102596	-0.975126	0.14505
	-0.941475	0.147201	-0.985931	0.0589795	-0.973244	0.102721	-0.974915	0.145227
	-0.941432	0.14738	-0.985912	0.0590512	-0.973205	0.102846	-0.974912	0.145403
	-0.94143	0.147559	-0.985883	0.0591228	-0.973094	0.102971	-0.97474	0.14558
	-0.941358	0.147737	-0.985882	0.0591945	-0.973031	0.103095	-0.974572	0.145756
	-0.941213	0.147916	-0.985785	0.0592662	-0.97303	0.10322	-0.974504	0.145933
	-0.941136	0.148095	-0.985782	0.0593378	-0.972996	0.103345	-0.974419	0.146109
	-0.941051	0.148274	-0.985739	0.0594095	-0.972819	0.10347	-0.974419	0.146286
	-0.940929	0.148453	-0.985716	0.0594812	-0.972802	0.103595	-0.974419	0.146462
	-0.940747	0.148632	-0.985682	0.0595528	-0.972797	0.103719	-0.974419	0.146638
	-0.940653	0.148811	-0.985658	0.0596245	-0.972675	0.103844	-0.974308	0.146815
	-0.940411	0.148989	-0.985641	0.0596961	-0.972622	0.103969	-0.974249	0.146991
	-0.940081	0.149168	-0.98564	0.0597678	-0.972578	0.104094	-0.9742	0.147168
	-0.9398	0.149347	-0.985631	0.0598395	-0.972527	0.104219	-0.9742	0.147344
	-0.939783	0.149526	-0.985628	0.0599111	-0.972417	0.104343	-0.974165	0.147521
	-0.939692	0.149705	-0.98561	0.0599828	-0.972406	0.104468	-0.97411	0.147697
	-0.939585	0.149884	-0.985586	0.0600545	-0.972272	0.104593	-0.974002	0.147874
	-0.939392	0.150063	-0.985538	0.0601261	-0.972219	0.104718	-0.973969	0.14805
	-0.939382	0.150241	-0.9855	0.0601978	-0.972159	0.104843	-0.973914	0.148227
	-0.939316	0.15042	-0.9855	0.0602695	-0.972129	0.104968	-0.973912	0.148403
	-0.939297	0.150599	-0.9855	0.0603411	-0.972101	0.105092	-0.973876	0.148579
	-0.939262	0.150778	-0.985453	0.0604128	-0.972056	0.105217	-0.973795	0.148756
	-0.939153	0.150957	-0.985435	0.0604844	-0.971947	0.105342	-0.973656	0.148932
	-0.939093	0.151136	-0.985407	0.0605561	-0.971935	0.105467	-0.973656	0.149109
	-0.939073	0.151315	-0.985392	0.0606278	-0.971902	0.105592	-0.973656	0.149285
	-0.938716	0.151493	-0.985345	0.0606994	-0.971894	0.105716	-0.973548	0.149462
	-0.938606	0.151672	-0.985325	0.0607711	-0.971712	0.105841	-0.973307	0.149638
	-0.9385	0.151851	-0.985325	0.0608428	-0.971622	0.105966	-0.973283	0.149815
	-0.93845	0.15203	-0.985297	0.0609144	-0.971576	0.106091	-0.973283	0.149991
	-0.938099	0.152209	-0.985242	0.0609861	-0.971509	0.106216	-0.973283	0.150168
	-0.938065	0.152388	-0.985147	0.0610578	-0.971405	0.10634	-0.973164	0.150344
	-0.937535	0.152567	-0.98511	0.0611294	-0.971274	0.106465	-0.972973	0.150521
	-0.937371	0.152745	-0.985108	0.0612011	-0.971189	0.10659	-0.972955	0.150697
	-0.93736	0.152924	-0.985092	0.0612728	-0.971081	0.106715	-0.972955	0.150873
	-0.937202	0.153103	-0.985076	0.0613444	-0.971077	0.10684	-0.972955	0.15105
	-0.936916	0.153282	-0.985069	0.0614161	-0.971054	0.106965	-0.972955	0.151226
	-0.936715	0.153461	-0.985018	0.0614877	-0.971026	0.107089	-0.972939	0.151403
	-0.936705	0.15364	-0.984968	0.0615594	-0.970961	0.107214	-0.972939	0.151579
	-0.936547	0.153819	-0.98487	0.0616311	-0.970916	0.107339	-0.972939	0.151756
	-0.936394	0.153997	-0.984809	0.0617027	-0.97069	0.107464	-0.972939	0.151932
	-0.936224	0.154176	-0.984778	0.0617744	-0.970642	0.107589	-0.972939	0.152109
	-0.936034	0.154355	-0.984744	0.0618461	-0.970557	0.107713	-0.972939	0.152285
	-0.93601	0.154534	-0.984692	0.0619177	-0.970524	0.107838	-0.972939	0.152462
	-0.935969	0.154713	-0.984614	0.0619894	-0.970478	0.107963	-0.972939	0.152638
	-0.935871	0.154892	-0.984574	0.0620611	-0.970393	0.108088	-0.972939	0.152815
	-0.935829	0.155071	-0.984552	0.0621327	-0.970322	0.108213	-0.972939	0.152991
	-0.935807	0.15525	-0.984547	0.0622044	-0.970311	0.108337	-0.972939	0.153167
	-0.935622	0.155428	-0.984512	0.062276	-0.970259	0.108462	-0.972939	0.153344
	-0.935462	0.155607	-0.984466	0.0623477	-0.970187	0.108587	-0.972904	0.15352
	-0.935385	0.155786	-0.984456	0.0624194	-0.970173	0.108712	-0.972813	0.153697
	-0.93495	0.155965	-0.984412	0.062491	-0.970167	0.108837	-0.97264	0.153873
	-0.934878	0.156144	-0.98438	0.0625627	-0.97012	0.108962	-0.972637	0.15405
	-0.934571	0.156323	-0.98436	0.0626344	-0.970093	0.109086	-0.972452	0.154226
	-0.934506	0.156502	-0.984347	0.062706	-0.970093	0.109211	-0.972294	0.154403
	-0.934333	0.15668	-0.984331	0.0627777	-0.970093	0.109336	-0.972108	0.154579
	-0.934072	0.156859	-0.984294	0.0628494	-0.969927	0.109461	-0.972064	0.154756
	-0.93382	0.157038	-0.984289	0.062921	-0.969913	0.109586	-0.97195	0.154932
	-0.933791	0.157217	-0.984281	0.0629927	-0.969797	0.10971	-0.971901	0.155109
	-0.933302	0.157396	-0.98428	0.0630644	-0.969785	0.109835	-0.971859	0.155285
	-0.932826	0.157575	-0.984268	0.063136	-0.969727	0.10996	-0.971798	0.155461
	-0.932768	0.157754	-0.984248	0.0632077	-0.96968	0.110085	-0.971686	0.155638
	-0.932641	0.157932	-0.984227	0.0632793	-0.96939	0.11021	-0.971478	0.155814
	-0.932495	0.158111	-0.984174	0.063351	-0.969375	0.110334	-0.97131	0.155991
	-0.932108	0.15829	-0.984107	0.0634227	-0.96932	0.110459	-0.97131	0.156167
	-0.932061	0.158469	-0.984068	0.0634943	-0.969263	0.110584	-0.97131	0.156344
	-0.932044	0.158648	-0.984066	0.063566	-0.969122	0.110709	-0.97131	0.15652
	-0.931987	0.158827	-0.98404	0.0636377	-0.969115	0.110834	-0.97131	0.156697
	-0.931971	0.159006	-0.984011	0.0637093	-0.969047	0.110959	-0.97131	0.156873
	-0.931869	0.159184	-0.98401	0.063781	-0.968921	0.111083	-0.971148	0.15705
	-0.931843	0.159363	-0.98401	0.0638527	-0.968905	0.111208	-0.971138	0.157226
	-0.931755	0.159542	-0.983967	0.0639243	-0.968896	0.111333	-0.97097	0.157403
	-0.931711	0.159721	-0.983923	0.063996	-0.968887	0.111458	-0.97091	0.157579
	-0.931599	0.1599	-0.983873	0.0640677	-0.968802	0.111583	-0.970893	0.157755
	-0.93157	0.160079	-0.983847	0.0641393	-0.968712	0.111707	-0.970877	0.157932
	-0.931527	0.160258	-0.983847	0.064211	-0.968699	0.111832	-0.970444	0.158108
	-0.931061	0.160436	-0.983841	0.0642826	-0.968672	0.111957	-0.970386	0.158285
	-0.930715	0.160615	-0.983821	0.0643543	-0.968614	0.112082	-0.970226	0.158461
	-0.930536	0.160794	-0.983809	0.064426	-0.968451	0.112207	-0.970163	0.158638
	-0.930522	0.160973	-0.983799	0.0644976	-0.968225	0.112332	-0.970123	0.158814
	-0.930375	0.161152	-0.983742	0.0645693	-0.968171	0.112456	-0.970107	0.158991
	-0.930338	0.161331	-0.983683	0.064641	-0.967954	0.112581	-0.970065	0.159167
	-0.930228	0.16151	-0.983668	0.0647126	-0.967807	0.112706	-0.970043	0.159344
	-0.930123	0.161688	-0.983521	0.0647843	-0.967796	0.112831	-0.970021	0.15952
	-0.930044	0.161867	-0.983478	0.064856	-0.967502	0.112956	-0.970012	0.159696
	-0.930033	0.162046	-0.983471	0.0649276	-0.967423	0.11308	-0.96988	0.159873
	-0.929939	0.162225	-0.983434	0.0649993	-0.967328	0.113205	-0.969858	0.160049
	-0.929865	0.162404	-0.983417	0.0650709	-0.967179	0.11333	-0.969858	0.160226
	-0.929723	0.162583	-0.983408	0.0651426	-0.967171	0.113455	-0.969858	0.160402
	-0.929579	0.162762	-0.983379	0.0652143	-0.967142	0.11358	-0.96976	0.160579
	-0.929448	0.16294	-0.983367	0.0652859	-0.967021	0.113704	-0.969749	0.160755
	-0.929381	0.163119	-0.983353	0.0653576	-0.966985	0.113829	-0.969719	0.160932
	-0.92924	0.163298	-0.983306	0.0654293	-0.966652	0.113954	-0.969452	0.161108
	-0.928943	0.163477	-0.983294	0.0655009	-0.96664	0.114079	-0.969154	0.161285
	-0.928199	0.163656	-0.983244	0.0655726	-0.966625	0.114204	-0.96899	0.161461
	-0.927914	0.163835	-0.983223	0.0656443	-0.966521	0.114329	-0.968958	0.161638
	-0.927631	0.164014	-0.98318	0.0657159	-0.966486	0.114453	-0.96875	0.161814
	-0.927559	0.164192	-0.98313	0.0657876	-0.966445	0.114578	-0.9687	0.16199
	-0.927404	0.164371	-0.983128	0.0658593	-0.966165	0.114703	-0.9687	0.162167
	-0.927262	0.16455	-0.983126	0.0659309	-0.965578	0.114828	-0.968638	0.162343
	-0.927256	0.164729	-0.983113	0.0660026	-0.965508	0.114953	-0.968595	0.16252
	-0.927111	0.164908	-0.983104	0.0660742	-0.965352	0.115077	-0.96847	0.162696
	-0.927079	0.165087	-0.982946	0.0661459	-0.965309	0.115202	-0.968107	0.162873
	-0.927028	0.165266	-0.982941	0.0662176	-0.965307	0.115327	-0.967988	0.163049
	-0.926964	0.165444	-0.982852	0.0662892	-0.965268	0.115452	-0.967988	0.163226
	-0.926947	0.165623	-0.982775	0.0663609	-0.965248	0.115577	-0.967879	0.163402
	-0.926735	0.165802	-0.982775	0.0664326	-0.965024	0.115701	-0.967543	0.163579
	-0.926474	0.165981	-0.982736	0.0665042	-0.964951	0.115826	-0.967441	0.163755
	-0.926336	0.16616	-0.982722	0.0665759	-0.964931	0.115951	-0.967436	0.163932
	-0.926124	0.166339	-0.982641	0.0666476	-0.964916	0.116076	-0.967202	0.164108
	-0.925779	0.166518	-0.982598	0.0667192	-0.96477	0.116201	-0.967176	0.164284
	-0.925541	0.166696	-0.982567	0.0667909	-0.964726	0.116326	-0.966823	0.164461
	-0.925452	0.166875	-0.982555	0.0668625	-0.964595	0.11645	-0.966734	0.164637
	-0.925274	0.167054	-0.982536	0.0669342	-0.964478	0.116575	-0.966653	0.164814
	-0.925129	0.167233	-0.982528	0.0670059	-0.964447	0.1167	-0.966539	0.16499
	-0.925046	0.167412	-0.98251	0.0670775	-0.964328	0.116825	-0.966131	0.165167
	-0.925031	0.167591	-0.982489	0.0671492	-0.964326	0.11695	-0.966104	0.165343
	-0.924686	0.16777	-0.982485	0.0672209	-0.964268	0.117074	-0.966104	0.16552
	-0.924336	0.167948	-0.982447	0.0672925	-0.964223	0.117199	-0.966104	0.165696
	-0.924309	0.168127	-0.982423	0.0673642	-0.964105	0.117324	-0.966093	0.165873
	-0.924303	0.168306	-0.982416	0.0674359	-0.964029	0.117449	-0.966071	0.166049
	-0.924171	0.168485	-0.982406	0.0675075	-0.963954	0.117574	-0.966055	0.166226
	-0.923776	0.168664	-0.982406	0.0675792	-0.963912	0.117698	-0.965983	0.166402
	-0.923748	0.168843	-0.982391	0.0676509	-0.963912	0.117823	-0.965957	0.166578
	-0.923737	0.169022	-0.98239	0.0677225	-0.963747	0.117948	-0.965957	0.166755
	-0.923734	0.169201	-0.982351	0.0677942	-0.963634	0.118073	-0.965882	0.166931
	-0.923701	0.169379	-0.982285	0.0678658	-0.963624	0.118198	-0.965777	0.167108
	-0.923658	0.169558	-0.982203	0.0679375	-0.963579	0.118323	-0.965569	0.167284
	-0.923281	0.169737	-0.982181	0.0680092	-0.963567	0.118447	-0.965566	0.167461
	-0.923211	0.169916	-0.982162	0.0680808	-0.963456	0.118572	-0.965536	0.167637
	-0.923065	0.170095	-0.982154	0.0681525	-0.963447	0.118697	-0.96548	0.167814
	-0.922847	0.170274	-0.982151	0.0682242	-0.963405	0.118822	-0.965331	0.16799
	-0.922685	0.170453	-0.982145	0.0682958	-0.963267	0.118947	-0.965243	0.168167
	-0.922361	0.170631	-0.982125	0.0683675	-0.963163	0.119071	-0.96524	0.168343
	-0.922173	0.17081	-0.982089	0.0684392	-0.962944	0.119196	-0.965101	0.168519
	-0.921775	0.170989	-0.981937	0.0685108	-0.962918	0.119321	-0.965101	0.168696
	-0.921734	0.171168	-0.981927	0.0685825	-0.962914	0.119446	-0.965049	0.168872
	-0.921685	0.171347	-0.981901	0.0686541	-0.962863	0.119571	-0.965049	0.169049
	-0.921377	0.171526	-0.981845	0.0687258	-0.962809	0.119695	-0.965049	0.169225
	-0.9213	0.171705	-0.981833	0.0687975	-0.962709	0.11982	-0.965049	0.169402
	-0.921182	0.171883	-0.981829	0.0688691	-0.96267	0.119945	-0.965049	0.169578
	-0.921165	0.172062	-0.981773	0.0689408	-0.96255	0.12007	-0.964934	0.169755
	-0.921121	0.172241	-0.981754	0.0690125	-0.962417	0.120195	-0.964905	0.169931
	-0.921058	0.17242	-0.981734	0.0690841	-0.96237	0.12032	-0.964897	0.170108
	-0.921025	0.172599	-0.98168	0.0691558	-0.962328	0.120444	-0.964802	0.170284
	-0.920918	0.172778	-0.981675	0.0692275	-0.962162	0.120569	-0.96472	0.170461
	-0.920823	0.172957	-0.98154	0.0692991	-0.96213	0.120694	-0.964591	0.170637
	-0.920774	0.173135	-0.981476	0.0693708	-0.962106	0.120819	-0.964521	0.170813
	-0.920692	0.173314	-0.981463	0.0694425	-0.962089	0.120944	-0.964506	0.17099
	-0.920625	0.173493	-0.981434	0.0695141	-0.962041	0.121068	-0.964459	0.171166
	-0.920611	0.173672	-0.981365	0.0695858	-0.962041	0.121193	-0.964459	0.171343
	-0.920453	0.173851	-0.981354	0.0696574	-0.961882	0.121318	-0.964259	0.171519
	-0.919984	0.17403	-0.981332	0.0697291	-0.961822	0.121443	-0.964202	0.171696
	-0.919829	0.174209	-0.981255	0.0698008	-0.961817	0.121568	-0.964164	0.171872
	-0.919747	0.174387	-0.981205	0.0698724	-0.961719	0.121692	-0.964161	0.172049
	-0.919655	0.174566	-0.981196	0.0699441	-0.961686	0.121817	-0.964106	0.172225
	-0.919607	0.174745	-0.981178	0.0700158	-0.961659	0.121942	-0.963899	0.172402
	-0.919447	0.174924	-0.981156	0.0700874	-0.961652	0.122067	-0.963617	0.172578
	-0.919315	0.175103	-0.981121	0.0701591	-0.961397	0.122192	-0.963613	0.172755
	-0.918994	0.175282	-0.981091	0.0702308	-0.961238	0.122317	-0.963542	0.172931
	-0.918797	0.175461	-0.981081	0.0703024	-0.961194	0.122441	-0.963475	0.173107
	-0.918785	0.175639	-0.98106	0.0703741	-0.961184	0.122566	-0.963346	0.173284
	-0.918425	0.175818	-0.98099	0.0704458	-0.961158	0.122691	-0.963163	0.17346
	-0.918305	0.175997	-0.98096	0.0705174	-0.961134	0.122816	-0.963054	0.173637
	-0.918278	0.176176	-0.980936	0.0705891	-0.961085	0.122941	-0.963047	0.173813
	-0.91816	0.176355	-0.980887	0.0706607	-0.960952	0.123065	-0.962977	0.17399
	-0.918077	0.176534	-0.980882	0.0707324	-0.960711	0.12319	-0.962967	0.174166
	-0.918048	0.176713	-0.980882	0.0708041	-0.960505	0.123315	-0.962933	0.174343
	-0.917988	0.176891	-0.980876	0.0708757	-0.960407	0.12344	-0.962631	0.174519
	-0.917808	0.17707	-0.980852	0.0709474	-0.960393	0.123565	-0.962469	0.174696
	-0.917308	0.177249	-0.980826	0.0710191	-0.960188	0.123689	-0.962425	0.174872
	-0.916312	0.177428	-0.980775	0.0710907	-0.960184	0.123814	-0.96231	0.175049
	-0.916252	0.177607	-0.980753	0.0711624	-0.960167	0.123939	-0.962191	0.175225
	-0.916085	0.177786	-0.980729	0.0712341	-0.96005	0.124064	-0.962125	0.175401
	-0.916074	0.177965	-0.980677	0.0713057	-0.959984	0.124189	-0.961948	0.175578
	-0.91604	0.178143	-0.980583	0.0713774	-0.959963	0.124314	-0.961909	0.175754
	-0.916024	0.178322	-0.980575	0.071449	-0.959961	0.124438	-0.961646	0.175931
	-0.915938	0.178501	-0.980558	0.0715207	-0.959878	0.124563	-0.96161	0.176107
	-0.915849	0.17868	-0.980436	0.0715924	-0.959866	0.124688	-0.961526	0.176284
	-0.915505	0.178859	-0.980345	0.071664	-0.959684	0.124813	-0.961525	0.17646
	-0.915217	0.179038	-0.980342	0.0717357	-0.959675	0.124938	-0.96152	0.176637
	-0.914991	0.179217	-0.980254	0.0718074	-0.959542	0.125062	-0.961265	0.176813
	-0.914902	0.179395	-0.98022	0.071879	-0.959499	0.125187	-0.961112	0.17699
	-0.914836	0.179574	-0.980169	0.0719507	-0.959455	0.125312	-0.9611	0.177166
	-0.914812	0.179753	-0.980087	0.0720224	-0.959366	0.125437	-0.960927	0.177343
	-0.914771	0.179932	-0.980083	0.072094	-0.959081	0.125562	-0.960907	0.177519
	-0.914363	0.180111	-0.97999	0.0721657	-0.959078	0.125686	-0.960872	0.177695
	-0.914291	0.18029	-0.979885	0.0722374	-0.959016	0.125811	-0.960515	0.177872
	-0.9137	0.180469	-0.979819	0.072309	-0.959016	0.125936	-0.960364	0.178048
	-0.91356	0.180647	-0.979783	0.0723807	-0.958997	0.126061	-0.960332	0.178225
	-0.913494	0.180826	-0.979768	0.0724523	-0.958886	0.126186	-0.960274	0.178401
	-0.913371	0.181005	-0.979722	0.072524	-0.958789	0.126311	-0.960052	0.178578
	-0.913188	0.181184	-0.979708	0.0725957	-0.958772	0.126435	-0.95991	0.178754
	-0.91303	0.181363	-0.979585	0.0726673	-0.958577	0.12656	-0.959751	0.178931
	-0.912843	0.181542	-0.979498	0.072739	-0.958429	0.126685	-0.959115	0.179107
	-0.912551	0.181721	-0.979427	0.0728107	-0.958214	0.12681	-0.959065	0.179284
	-0.912412	0.181899	-0.979279	0.0728823	-0.958127	0.126935	-0.958803	0.17946
	-0.912269	0.182078	-0.979275	0.072954	-0.958095	0.127059	-0.958782	0.179636
	-0.91219	0.182257	-0.979267	0.0730257	-0.958045	0.127184	-0.958652	0.179813
	-0.911658	0.182436	-0.979234	0.0730973	-0.958017	0.127309	-0.958642	0.179989
	-0.910705	0.182615	-0.97923	0.073169	-0.958008	0.127434	-0.958464	0.180166
	-0.910702	0.182794	-0.979161	0.0732406	-0.957976	0.127559	-0.958433	0.180342
	-0.909945	0.182973	-0.979111	0.0733123	-0.957821	0.127683	-0.958433	0.180519
	-0.909863	0.183151	-0.979095	0.073384	-0.957815	0.127808	-0.958428	0.180695
	-0.909718	0.18333	-0.97903	0.0734556	-0.957728	0.127933	-0.958319	0.180872
	-0.909587	0.183509	-0.978981	0.0735273	-0.957631	0.128058	-0.958055	0.181048
	-0.909579	0.183688	-0.978968	0.073599	-0.957613	0.128183	-0.957995	0.181225
	-0.909578	0.183867	-0.978905	0.0736706	-0.957559	0.128308	-0.957991	0.181401
	-0.909552	0.184046	-0.9789	0.0737423	-0.957505	0.128432	-0.957832	0.181578
	-0.909526	0.184225	-0.978882	0.073814	-0.957362	0.128557	-0.957829	0.181754
	-0.909171	0.184404	-0.97887	0.0738856	-0.957327	0.128682	-0.957829	0.18193
	-0.908779	0.184582	-0.97883	0.0739573	-0.957236	0.128807	-0.9577	0.182107
	-0.908487	0.184761	-0.97882	0.074029	-0.957125	0.128932	-0.957639	0.182283
	-0.908179	0.18494	-0.978604	0.0741006	-0.957085	0.129056	-0.957633	0.18246
	-0.907931	0.185119	-0.978554	0.0741723	-0.956949	0.129181	-0.957633	0.182636
	-0.907821	0.185298	-0.978549	0.0742439	-0.956773	0.129306	-0.957474	0.182813
	-0.9076	0.185477	-0.978466	0.0743156	-0.956726	0.129431	-0.957425	0.182989
	-0.907434	0.185656	-0.978444	0.0743873	-0.956705	0.129556	-0.957412	0.183166
	-0.907322	0.185834	-0.978436	0.0744589	-0.956693	0.12968	-0.957212	0.183342
	-0.906771	0.186013	-0.978359	0.0745306	-0.956621	0.129805	-0.957198	0.183519
	-0.906728	0.186192	-0.978282	0.0746023	-0.956588	0.12993	-0.957092	0.183695
	-0.906706	0.186371	-0.978275	0.0746739	-0.956505	0.130055	-0.957032	0.183872
	-0.906498	0.18655	-0.978211	0.0747456	-0.956424	0.13018	-0.956996	0.184048
	-0.906369	0.186729	-0.978182	0.0748173	-0.956409	0.130305	-0.956771	0.184224
	-0.90634	0.186908	-0.978166	0.0748889	-0.9564	0.130429	-0.956771	0.184401
	-0.906227	0.187086	-0.978053	0.0749606	-0.956378	0.130554	-0.956751	0.184577
	-0.906002	0.187265	-0.977957	0.0750322	-0.956299	0.130679	-0.956346	0.184754
	-0.905815	0.187444	-0.977938	0.0751039	-0.95622	0.130804	-0.95623	0.18493
	-0.905684	0.187623	-0.977856	0.0751756	-0.955986	0.130929	-0.95623	0.185107
	-0.905595	0.187802	-0.977818	0.0752472	-0.955659	0.131053	-0.95621	0.185283
	-0.905316	0.187981	-0.977806	0.0753189	-0.955627	0.131178	-0.956004	0.18546
	-0.905306	0.18816	-0.977764	0.0753906	-0.955461	0.131303	-0.956	0.185636
	-0.904959	0.188338	-0.977764	0.0754622	-0.955404	0.131428	-0.955835	0.185813
	-0.904804	0.188517	-0.977728	0.0755339	-0.955219	0.131553	-0.955704	0.185989
	-0.904613	0.188696	-0.977699	0.0756056	-0.955113	0.131677	-0.95562	0.186166
	-0.904159	0.188875	-0.977699	0.0756772	-0.954985	0.131802	-0.95562	0.186342
	-0.903324	0.189054	-0.977686	0.0757489	-0.954783	0.131927	-0.955286	0.186518
	-0.903231	0.189233	-0.977686	0.0758206	-0.954702	0.132052	-0.955273	0.186695
	-0.902899	0.189412	-0.977634	0.0758922	-0.95445	0.132177	-0.955273	0.186871
	-0.902807	0.18959	-0.977571	0.0759639	-0.954338	0.132302	-0.955197	0.187048
	-0.902799	0.189769	-0.977533	0.0760355	-0.95426	0.132426	-0.955166	0.187224
	-0.902565	0.189948	-0.977498	0.0761072	-0.954189	0.132551	-0.954768	0.187401
	-0.902476	0.190127	-0.977415	0.0761789	-0.954019	0.132676	-0.954732	0.187577
	-0.901648	0.190306	-0.977382	0.0762505	-0.954019	0.132801	-0.954581	0.187754
	-0.901295	0.190485	-0.977298	0.0763222	-0.954009	0.132926	-0.954221	0.18793
	-0.901266	0.190664	-0.977275	0.0763939	-0.953917	0.13305	-0.954069	0.188107
	-0.901109	0.190842	-0.977139	0.0764655	-0.953847	0.133175	-0.954053	0.188283
	-0.901068	0.191021	-0.977098	0.0765372	-0.953718	0.1333	-0.953919	0.18846
	-0.90102	0.1912	-0.977093	0.0766089	-0.953695	0.133425	-0.953905	0.188636
	-0.900966	0.191379	-0.977083	0.0766805	-0.953636	0.13355	-0.953603	0.188812
	-0.900949	0.191558	-0.977056	0.0767522	-0.953594	0.133674	-0.953448	0.188989
	-0.900882	0.191737	-0.977042	0.0768238	-0.95351	0.133799	-0.953128	0.189165
	-0.900871	0.191916	-0.977013	0.0768955	-0.953392	0.133924	-0.953124	0.189342
	-0.900748	0.192094	-0.97697	0.0769672	-0.953378	0.134049	-0.952488	0.189518
	-0.900645	0.192273	-0.976947	0.0770388	-0.953308	0.134174	-0.952471	0.189695
	-0.900537	0.192452	-0.976885	0.0771105	-0.953223	0.134299	-0.952118	0.189871
	-0.900492	0.192631	-0.97684	0.0771822	-0.953184	0.134423	-0.95201	0.190048
	-0.90047	0.19281	-0.976753	0.0772538	-0.953101	0.134548	-0.951896	0.190224
	-0.900398	0.192989	-0.976739	0.0773255	-0.953023	0.134673	-0.951801	0.190401
	-0.900229	0.193168	-0.976737	0.0773972	-0.953015	0.134798	-0.951707	0.190577
	-0.900164	0.193346	-0.976684	0.0774688	-0.952887	0.134923	-0.951706	0.190753
	-0.899781	0.193525	-0.976662	0.0775405	-0.952873	0.135047	-0.951382	0.19093
	-0.899724	0.193704	-0.976591	0.0776122	-0.952811	0.135172	-0.951049	0.191106
	-0.8996	0.193883	-0.976514	0.0776838	-0.952807	0.135297	-0.950963	0.191283
	-0.899305	0.194062	-0.976514	0.0777555	-0.952763	0.135422	-0.950748	0.191459
	-0.89928	0.194241	-0.976514	0.0778271	-0.952694	0.135547	-0.950693	0.191636
	-0.899258	0.19442	-0.976486	0.0778988	-0.952694	0.135671	-0.950688	0.191812
	-0.899209	0.194598	-0.976474	0.0779705	-0.95258	0.135796	-0.950688	0.191989
	-0.899157	0.194777	-0.97646	0.0780421	-0.952351	0.135921	-0.950688	0.192165
	-0.899121	0.194956	-0.976449	0.0781138	-0.952215	0.136046	-0.950688	0.192342
	-0.898833	0.195135	-0.976403	0.0781855	-0.952059	0.136171	-0.950682	0.192518
	-0.898826	0.195314	-0.976397	0.0782571	-0.951969	0.136296	-0.950574	0.192695
	-0.898627	0.195493	-0.976392	0.0783288	-0.951969	0.13642	-0.950574	0.192871
	-0.897871	0.195672	-0.976392	0.0784005	-0.95195	0.136545	-0.950574	0.193047
	-0.89783	0.19585	-0.976387	0.0784721	-0.951942	0.13667	-0.950539	0.193224
	-0.897676	0.196029	-0.976387	0.0785438	-0.951942	0.136795	-0.950437	0.1934
	-0.89762	0.196208	-0.976369	0.0786155	-0.951663	0.13692	-0.950324	0.193577
	-0.897291	0.196387	-0.976363	0.0786871	-0.951541	0.137044	-0.950221	0.193753
	-0.896754	0.196566	-0.976357	0.0787588	-0.951406	0.137169	-0.949809	0.19393
	-0.896508	0.196745	-0.976357	0.0788304	-0.95137	0.137294	-0.949661	0.194106
	-0.896477	0.196924	-0.97634	0.0789021	-0.951192	0.137419	-0.949619	0.194283
	-0.89641	0.197102	-0.976329	0.0789738	-0.950977	0.137544	-0.949502	0.194459
	-0.896358	0.197281	-0.976299	0.0790454	-0.950745	0.137668	-0.949502	0.194636
	-0.895068	0.19746	-0.976258	0.0791171	-0.950678	0.137793	-0.94943	0.194812
	-0.894471	0.197639	-0.976227	0.0791888	-0.950401	0.137918	-0.949004	0.194989
	-0.894084	0.197818	-0.976221	0.0792604	-0.9504	0.138043	-0.948926	0.195165
	-0.893987	0.197997	-0.976206	0.0793321	-0.950164	0.138168	-0.94878	0.195341
	-0.893478	0.198176	-0.976138	0.0794038	-0.950097	0.138293	-0.948773	0.195518
	-0.893148	0.198354	-0.976105	0.0794754	-0.950088	0.138417	-0.948681	0.195694
	-0.892522	0.198533	-0.976059	0.0795471	-0.950039	0.138542	-0.948681	0.195871
	-0.891882	0.198712	-0.976027	0.0796187	-0.949946	0.138667	-0.9484	0.196047
	-0.89055	0.198891	-0.97599	0.0796904	-0.949895	0.138792	-0.948355	0.196224
	-0.890536	0.19907	-0.975918	0.0797621	-0.949477	0.138917	-0.948236	0.1964
	-0.890434	0.199249	-0.97588	0.0798337	-0.949436	0.139041	-0.947947	0.196577
	-0.890317	0.199428	-0.975863	0.0799054	-0.949408	0.139166	-0.947548	0.196753
	-0.890294	0.199607	-0.975861	0.0799771	-0.94935	0.139291	-0.947423	0.19693
	-0.89025	0.199785	-0.975855	0.0800487	-0.949309	0.139416	-0.947379	0.197106
	-0.890213	0.199964	-0.975836	0.0801204	-0.949297	0.139541	-0.947236	0.197283
	-0.889941	0.200143	-0.975748	0.0801921	-0.949223	0.139666	-0.947018	0.197459
	-0.889844	0.200322	-0.97567	0.0802637	-0.949137	0.13979	-0.946942	0.197635
	-0.889829	0.200501	-0.975504	0.0803354	-0.948996	0.139915	-0.946928	0.197812
	-0.889828	0.20068	-0.975496	0.0804071	-0.948993	0.14004	-0.946904	0.197988
	-0.889495	0.200859	-0.975482	0.0804787	-0.94882	0.140165	-0.946752	0.198165
	-0.88941	0.201037	-0.975434	0.0805504	-0.948756	0.14029	-0.946498	0.198341
	-0.889356	0.201216	-0.97524	0.080622	-0.948521	0.140414	-0.946372	0.198518
	-0.889101	0.201395	-0.975164	0.0806937	-0.94852	0.140539	-0.946371	0.198694
	-0.888885	0.201574	-0.975155	0.0807654	-0.948495	0.140664	-0.946365	0.198871
	-0.888768	0.201753	-0.975114	0.080837	-0.948385	0.140789	-0.946203	0.199047
	-0.888707	0.201932	-0.975073	0.0809087	-0.948242	0.140914	-0.946203	0.199224
	-0.888548	0.202111	-0.975042	0.0809804	-0.948072	0.141038	-0.946203	0.1994
	-0.888056	0.202289	-0.974992	0.081052	-0.948071	0.141163	-0.946203	0.199576
	-0.888055	0.202468	-0.974867	0.0811237	-0.94802	0.141288	-0.946203	0.199753
	-0.887811	0.202647	-0.974807	0.0811954	-0.947977	0.141413	-0.946203	0.199929
	-0.887792	0.202826	-0.974807	0.081267	-0.947965	0.141538	-0.946203	0.200106
	-0.887607	0.203005	-0.974663	0.0813387	-0.947814	0.141663	-0.946203	0.200282
	-0.88751	0.203184	-0.974557	0.0814103	-0.947651	0.141787	-0.94614	0.200459
	-0.887507	0.203363	-0.974553	0.081482	-0.947548	0.141912	-0.946112	0.200635
	-0.887426	0.203541	-0.974541	0.0815537	-0.947207	0.142037	-0.946112	0.200812
	-0.887097	0.20372	-0.974462	0.0816253	-0.947043	0.142162	-0.945928	0.200988
	-0.886827	0.203899	-0.974438	0.081697	-0.946984	0.142287	-0.94579	0.201165
	-0.886096	0.204078	-0.974369	0.0817687	-0.946622	0.142411	-0.945742	0.201341
	-0.885915	0.204257	-0.974321	0.0818403	-0.946563	0.142536	-0.945275	0.201518
	-0.885873	0.204436	-0.974256	0.081912	-0.946531	0.142661	-0.94515	0.201694
	-0.885275	0.204615	-0.974215	0.0819837	-0.94644	0.142786	-0.944977	0.20187
	-0.885197	0.204793	-0.974139	0.0820553	-0.94643	0.142911	-0.944938	0.202047
	-0.88489	0.204972	-0.974133	0.082127	-0.946271	0.143035	-0.944895	0.202223
	-0.884804	0.205151	-0.973996	0.0821987	-0.94621	0.14316	-0.944875	0.2024
	-0.884444	0.20533	-0.973939	0.0822703	-0.946084	0.143285	-0.944657	0.202576
	-0.884369	0.205509	-0.9739	0.082342	-0.946051	0.14341	-0.944405	0.202753
	-0.884359	0.205688	-0.973833	0.0824136	-0.946018	0.143535	-0.944294	0.202929
	-0.884201	0.205867	-0.973769	0.0824853	-0.945864	0.14366	-0.944229	0.203106
	-0.883858	0.206045	-0.973676	0.082557	-0.945788	0.143784	-0.943512	0.203282
	-0.883854	0.206224	-0.973568	0.0826286	-0.94551	0.143909	-0.943262	0.203459
	-0.883329	0.206403	-0.973531	0.0827003	-0.945436	0.144034	-0.943262	0.203635
	-0.883277	0.206582	-0.973133	0.082772	-0.945287	0.144159	-0.943225	0.203812
	-0.882815	0.206761	-0.973131	0.0828436	-0.945194	0.144284	-0.943144	0.203988
	-0.882768	0.20694	-0.973123	0.0829153	-0.945037	0.144408	-0.943144	0.204164
	-0.88267	0.207119	-0.973051	0.082987	-0.945032	0.144533	-0.943144	0.204341
	-0.882554	0.207297	-0.973016	0.0830586	-0.945017	0.144658	-0.943129	0.204517
	-0.882488	0.207476	-0.972984	0.0831303	-0.94437	0.144783	-0.943045	0.204694
	-0.88246	0.207655	-0.972979	0.0832019	-0.944335	0.144908	-0.942964	0.20487
	-0.882418	0.207834	-0.972962	0.0832736	-0.944174	0.145032	-0.942964	0.205047
	-0.882181	0.208013	-0.972952	0.0833453	-0.944165	0.145157	-0.942899	0.205223
	-0.8817	0.208192	-0.97295	0.0834169	-0.944048	0.145282	-0.942887	0.2054
	-0.881089	0.208371	-0.97294	0.0834886	-0.944009	0.145407	-0.942835	0.205576
	-0.88079	0.208549	-0.972919	0.0835603	-0.943953	0.145532	-0.942773	0.205753
	-0.880531	0.208728	-0.972893	0.0836319	-0.943935	0.145657	-0.942631	0.205929
	-0.880502	0.208907	-0.972863	0.0837036	-0.943916	0.145781	-0.942347	0.206106
	-0.880215	0.209086	-0.972824	0.0837753	-0.943909	0.145906	-0.942082	0.206282
	-0.880077	0.209265	-0.972788	0.0838469	-0.943903	0.146031	-0.942082	0.206458
	-0.879947	0.209444	-0.972729	0.0839186	-0.943842	0.146156	-0.94167	0.206635
	-0.879857	0.209623	-0.972592	0.0839903	-0.943705	0.146281	-0.941536	0.206811
	-0.879448	0.209801	-0.972582	0.0840619	-0.943541	0.146405	-0.941321	0.206988
	-0.879355	0.20998	-0.972576	0.0841336	-0.943421	0.14653	-0.941259	0.207164
	-0.879236	0.210159	-0.972558	0.0842052	-0.94341	0.146655	-0.941011	0.207341
	-0.877317	0.210338	-0.972403	0.0842769	-0.943253	0.14678	-0.940755	0.207517
	-0.876977	0.210517	-0.97231	0.0843486	-0.943224	0.146905	-0.940303	0.207694
	-0.876918	0.210696	-0.972308	0.0844202	-0.943204	0.147029	-0.93995	0.20787
	-0.876729	0.210875	-0.972227	0.0844919	-0.943184	0.147154	-0.939763	0.208047
	-0.876725	0.211053	-0.972207	0.0845636	-0.943137	0.147279	-0.939703	0.208223
	-0.876662	0.211232	-0.972172	0.0846352	-0.942922	0.147404	-0.939675	0.2084
	-0.876221	0.211411	-0.972134	0.0847069	-0.942833	0.147529	-0.939533	0.208576
	-0.876195	0.21159	-0.972075	0.0847786	-0.942753	0.147654	-0.939533	0.208752
	-0.875717	0.211769	-0.972025	0.0848502	-0.942643	0.147778	-0.939469	0.208929
	-0.875557	0.211948	-0.971997	0.0849219	-0.942484	0.147903	-0.939211	0.209105
	-0.875492	0.212127	-0.971957	0.0849936	-0.942349	0.148028	-0.938934	0.209282
	-0.875263	0.212305	-0.971942	0.0850652	-0.942039	0.148153	-0.938729	0.209458
	-0.875112	0.212484	-0.971925	0.0851369	-0.941984	0.148278	-0.938618	0.209635
	-0.875058	0.212663	-0.971867	0.0852085	-0.941975	0.148402	-0.938605	0.209811
	-0.874507	0.212842	-0.971811	0.0852802	-0.941934	0.148527	-0.938428	0.209988
	-0.874431	0.213021	-0.971803	0.0853519	-0.941921	0.148652	-0.938365	0.210164
	-0.873869	0.2132	-0.971733	0.0854235	-0.941831	0.148777	-0.938365	0.210341
	-0.873769	0.213379	-0.97172	0.0854952	-0.941775	0.148902	-0.938232	0.210517
	-0.873766	0.213558	-0.971689	0.0855669	-0.941731	0.149026	-0.938189	0.210693
	-0.873559	0.213736	-0.971664	0.0856385	-0.941633	0.149151	-0.938092	0.21087
	-0.873544	0.213915	-0.971636	0.0857102	-0.941617	0.149276	-0.937991	0.211046
	-0.873484	0.214094	-0.971599	0.0857819	-0.941545	0.149401	-0.937915	0.211223
	-0.873469	0.214273	-0.97158	0.0858535	-0.941541	0.149526	-0.937789	0.211399
	-0.873219	0.214452	-0.971434	0.0859252	-0.94137	0.149651	-0.937731	0.211576
	-0.873118	0.214631	-0.971432	0.0859968	-0.941202	0.149775	-0.937582	0.211752
	-0.872896	0.21481	-0.971336	0.0860685	-0.940951	0.1499	-0.93741	0.211929
	-0.872214	0.214988	-0.971313	0.0861402	-0.94091	0.150025	-0.937382	0.212105
	-0.872166	0.215167	-0.971231	0.0862118	-0.940822	0.15015	-0.937321	0.212282
	-0.871841	0.215346	-0.9712	0.0862835	-0.94071	0.150275	-0.937234	0.212458
	-0.871637	0.215525	-0.971148	0.0863552	-0.940689	0.150399	-0.937205	0.212635
	-0.871549	0.215704	-0.971104	0.0864268	-0.940652	0.150524	-0.937089	0.212811
	-0.871532	0.215883	-0.971079	0.0864985	-0.940606	0.150649	-0.936978	0.212987
	-0.871411	0.216062	-0.97103	0.0865702	-0.940461	0.150774	-0.936909	0.213164
	-0.871271	0.21624	-0.970964	0.0866418	-0.940425	0.150899	-0.936909	0.21334
	-0.870603	0.216419	-0.97094	0.0867135	-0.940425	0.151023	-0.936668	0.213517
	-0.87056	0.216598	-0.970939	0.0867852	-0.940364	0.151148	-0.93645	0.213693
	-0.870403	0.216777	-0.970927	0.0868568	-0.940355	0.151273	-0.935896	0.21387
	-0.870401	0.216956	-0.970901	0.0869285	-0.94028	0.151398	-0.935434	0.214046
	-0.870349	0.217135	-0.970889	0.0870001	-0.94017	0.151523	-0.935209	0.214223
	-0.870306	0.217314	-0.970855	0.0870718	-0.94017	0.151648	-0.935097	0.214399
	-0.870213	0.217492	-0.970836	0.0871435	-0.940015	0.151772	-0.935091	0.214576
	-0.86955	0.217671	-0.970834	0.0872151	-0.939884	0.151897	-0.935004	0.214752
	-0.869527	0.21785	-0.970726	0.0872868	-0.939703	0.152022	-0.93482	0.214929
	-0.869431	0.218029	-0.970715	0.0873585	-0.939592	0.152147	-0.934805	0.215105
	-0.869115	0.218208	-0.970684	0.0874301	-0.93942	0.152272	-0.934668	0.215281
	-0.868991	0.218387	-0.970592	0.0875018	-0.939402	0.152396	-0.934494	0.215458
	-0.868973	0.218566	-0.97059	0.0875735	-0.939339	0.152521	-0.934356	0.215634
	-0.868896	0.218744	-0.970564	0.0876451	-0.939261	0.152646	-0.933947	0.215811
	-0.868631	0.218923	-0.970553	0.0877168	-0.939241	0.152771	-0.933376	0.215987
	-0.868631	0.219102	-0.970496	0.0877884	-0.939207	0.152896	-0.933226	0.216164
	-0.868625	0.219281	-0.970457	0.0878601	-0.939171	0.15302	-0.933217	0.21634
	-0.868522	0.21946	-0.970454	0.0879318	-0.938734	0.153145	-0.933032	0.216517
	-0.868415	0.219639	-0.970369	0.0880034	-0.938734	0.15327	-0.932676	0.216693
	-0.868098	0.219818	-0.970362	0.0880751	-0.93866	0.153395	-0.932619	0.21687
	-0.867912	0.219996	-0.970286	0.0881468	-0.938657	0.15352	-0.932619	0.217046
	-0.867835	0.220175	-0.970285	0.0882184	-0.938473	0.153645	-0.932283	0.217223
	-0.867717	0.220354	-0.970276	0.0882901	-0.938426	0.153769	-0.932088	0.217399
	-0.867693	0.220533	-0.970242	0.0883618	-0.93841	0.153894	-0.931863	0.217575
	-0.866938	0.220712	-0.9702	0.0884334	-0.938262	0.154019	-0.931325	0.217752
	-0.866702	0.220891	-0.970118	0.0885051	-0.938255	0.154144	-0.931179	0.217928
	-0.866604	0.22107	-0.970086	0.0885768	-0.937891	0.154269	-0.931032	0.218105
	-0.866375	0.221248	-0.969834	0.0886484	-0.937862	0.154393	-0.930964	0.218281
	-0.866175	0.221427	-0.969689	0.0887201	-0.937838	0.154518	-0.930907	0.218458
	-0.866059	0.221606	-0.969689	0.0887917	-0.937782	0.154643	-0.930893	0.218634
	-0.865714	0.221785	-0.969689	0.0888634	-0.937331	0.154768	-0.930882	0.218811
	-0.865662	0.221964	-0.969689	0.0889351	-0.937311	0.154893	-0.930741	0.218987
	-0.865522	0.222143	-0.969672	0.0890067	-0.937283	0.155017	-0.930676	0.219164
	-0.865363	0.222322	-0.969544	0.0890784	-0.937173	0.155142	-0.930378	0.21934
	-0.865183	0.2225	-0.969523	0.0891501	-0.937099	0.155267	-0.930373	0.219516
	-0.865089	0.222679	-0.969431	0.0892217	-0.937061	0.155392	-0.929579	0.219693
	-0.865073	0.222858	-0.969384	0.0892934	-0.937048	0.155517	-0.929296	0.219869
	-0.864972	0.223037	-0.969344	0.0893651	-0.936944	0.155642	-0.929053	0.220046
	-0.864809	0.223216	-0.969309	0.0894367	-0.936913	0.155766	-0.929006	0.220222
	-0.864477	0.223395	-0.969282	0.0895084	-0.936828	0.155891	-0.928986	0.220399
	-0.864212	0.223574	-0.969221	0.08958	-0.936637	0.156016	-0.928713	0.220575
	-0.863697	0.223752	-0.969214	0.0896517	-0.93652	0.156141	-0.928713	0.220752
	-0.863601	0.223931	-0.969151	0.0897234	-0.936454	0.156266	-0.928675	0.220928
	-0.863422	0.22411	-0.969131	0.089795	-0.936182	0.15639	-0.928649	0.221105
	-0.862676	0.224289	-0.96911	0.0898667	-0.935971	0.156515	-0.928618	0.221281
	-0.86158	0.224468	-0.96904	0.0899384	-0.935937	0.15664	-0.928618	0.221458
	-0.861524	0.224647	-0.969033	0.09001	-0.935926	0.156765	-0.928111	0.221634
	-0.861072	0.224826	-0.968993	0.0900817	-0.935906	0.15689	-0.928107	0.22181
	-0.860927	0.225004	-0.968978	0.0901534	-0.935752	0.157014	-0.927899	0.221987
	-0.86089	0.225183	-0.9689	0.090225	-0.935688	0.157139	-0.927337	0.222163
	-0.860843	0.225362	-0.96888	0.0902967	-0.935682	0.157264	-0.92722	0.22234
	-0.860675	0.225541	-0.968827	0.0903684	-0.935613	0.157389	-0.92722	0.222516
	-0.860552	0.22572	-0.968814	0.09044	-0.935599	0.157514	-0.9272	0.222693
	-0.860522	0.225899	-0.968814	0.0905117	-0.935595	0.157639	-0.9272	0.222869
	-0.860275	0.226078	-0.968806	0.0905833	-0.935313	0.157763	-0.927044	0.223046
	-0.859944	0.226256	-0.968772	0.090655	-0.935245	0.157888	-0.926907	0.223222
	-0.859702	0.226435	-0.968752	0.0907267	-0.935103	0.158013	-0.926796	0.223399
	-0.859518	0.226614	-0.968723	0.0907983	-0.935066	0.158138	-0.926789	0.223575
	-0.859418	0.226793	-0.968653	0.09087	-0.935014	0.158263	-0.926483	0.223752
	-0.859161	0.226972	-0.968647	0.0909417	-0.93488	0.158387	-0.925874	0.223928
	-0.858662	0.227151	-0.968618	0.0910133	-0.934581	0.158512	-0.925711	0.224104
	-0.858584	0.22733	-0.968614	0.091085	-0.934477	0.158637	-0.925602	0.224281
	-0.858528	0.227508	-0.968556	0.0911567	-0.934384	0.158762	-0.925539	0.224457
	-0.858422	0.227687	-0.968522	0.0912283	-0.934216	0.158887	-0.925507	0.224634
	-0.858306	0.227866	-0.968495	0.0913	-0.93416	0.159011	-0.924674	0.22481
	-0.858213	0.228045	-0.968384	0.0913716	-0.934064	0.159136	-0.924488	0.224987
	-0.85807	0.228224	-0.968384	0.0914433	-0.934055	0.159261	-0.924488	0.225163
	-0.858037	0.228403	-0.968367	0.091515	-0.933914	0.159386	-0.924475	0.22534
	-0.857836	0.228582	-0.968367	0.0915866	-0.933871	0.159511	-0.924418	0.225516
	-0.857819	0.228761	-0.968328	0.0916583	-0.933835	0.159636	-0.924384	0.225693
	-0.857566	0.228939	-0.968266	0.09173	-0.933789	0.15976	-0.924377	0.225869
	-0.857537	0.229118	-0.968255	0.0918016	-0.933684	0.159885	-0.924307	0.226046
	-0.857025	0.229297	-0.968229	0.0918733	-0.933475	0.16001	-0.924243	0.226222
	-0.856641	0.229476	-0.968214	0.091945	-0.93347	0.160135	-0.924234	0.226398
	-0.856589	0.229655	-0.96817	0.0920166	-0.933468	0.16026	-0.923972	0.226575
	-0.856553	0.229834	-0.968167	0.0920883	-0.933085	0.160384	-0.92321	0.226751
	-0.856268	0.230013	-0.968158	0.09216	-0.933053	0.160509	-0.923206	0.226928
	-0.855975	0.230191	-0.968078	0.0922316	-0.932872	0.160634	-0.922744	0.227104
	-0.855718	0.23037	-0.968075	0.0923033	-0.93264	0.160759	-0.922432	0.227281
	-0.855506	0.230549	-0.968062	0.0923749	-0.93252	0.160884	-0.922088	0.227457
	-0.855432	0.230728	-0.968	0.0924466	-0.932282	0.161008	-0.922047	0.227634
	-0.855063	0.230907	-0.96799	0.0925183	-0.932237	0.161133	-0.922047	0.22781
	-0.854986	0.231086	-0.967963	0.0925899	-0.932164	0.161258	-0.922003	0.227987
	-0.854897	0.231265	-0.967859	0.0926616	-0.93215	0.161383	-0.921728	0.228163
	-0.854504	0.231443	-0.96781	0.0927333	-0.931908	0.161508	-0.921336	0.22834
	-0.854469	0.231622	-0.967777	0.0928049	-0.931719	0.161633	-0.921062	0.228516
	-0.854303	0.231801	-0.967733	0.0928766	-0.931704	0.161757	-0.920993	0.228692
	-0.854044	0.23198	-0.967719	0.0929483	-0.931294	0.161882	-0.920929	0.228869
	-0.853736	0.232159	-0.967598	0.0930199	-0.931294	0.162007	-0.92061	0.229045
	-0.853322	0.232338	-0.967598	0.0930916	-0.930765	0.162132	-0.920528	0.229222
	-0.853197	0.232517	-0.96757	0.0931633	-0.93048	0.162257	-0.920388	0.229398
	-0.853059	0.232695	-0.967535	0.0932349	-0.930287	0.162381	-0.920067	0.229575
	-0.852884	0.232874	-0.967457	0.0933066	-0.930108	0.162506	-0.920061	0.229751
	-0.852788	0.233053	-0.967399	0.0933782	-0.929976	0.162631	-0.919915	0.229928
	-0.852583	0.233232	-0.967399	0.0934499	-0.929894	0.162756	-0.919865	0.230104
	-0.851655	0.233411	-0.967371	0.0935216	-0.929401	0.162881	-0.919219	0.230281
	-0.851634	0.23359	-0.967363	0.0935932	-0.92938	0.163005	-0.919048	0.230457
	-0.851239	0.233769	-0.967328	0.0936649	-0.929276	0.16313	-0.918823	0.230633
	-0.851229	0.233947	-0.967316	0.0937366	-0.929053	0.163255	-0.918625	0.23081
	-0.851125	0.234126	-0.967306	0.0938082	-0.928926	0.16338	-0.918366	0.230986
	-0.850811	0.234305	-0.96723	0.0938799	-0.928896	0.163505	-0.918324	0.231163
	-0.850789	0.234484	-0.967227	0.0939516	-0.928766	0.16363	-0.918172	0.231339
	-0.850784	0.234663	-0.967206	0.0940232	-0.928645	0.163754	-0.918067	0.231516
	-0.850658	0.234842	-0.967089	0.0940949	-0.928633	0.163879	-0.91776	0.231692
	-0.85013	0.235021	-0.967065	0.0941665	-0.928593	0.164004	-0.917309	0.231869
	-0.850094	0.235199	-0.966966	0.0942382	-0.928538	0.164129	-0.917309	0.232045
	-0.849893	0.235378	-0.966958	0.0943099	-0.928499	0.164254	-0.917309	0.232222
	-0.849506	0.235557	-0.966922	0.0943815	-0.928409	0.164378	-0.917309	0.232398
	-0.849225	0.235736	-0.966875	0.0944532	-0.928409	0.164503	-0.917309	0.232575
	-0.849128	0.235915	-0.966845	0.0945249	-0.928333	0.164628	-0.917309	0.232751
	-0.848867	0.236094	-0.966816	0.0945965	-0.92833	0.164753	-0.917309	0.232927
	-0.848646	0.236273	-0.966612	0.0946682	-0.928076	0.164878	-0.917013	0.233104
	-0.848321	0.236451	-0.966575	0.0947399	-0.927911	0.165002	-0.916779	0.23328
	-0.847534	0.23663	-0.966426	0.0948115	-0.927707	0.165127	-0.916476	0.233457
	-0.847105	0.236809	-0.966397	0.0948832	-0.927667	0.165252	-0.916456	0.233633
	-0.847094	0.236988	-0.966388	0.0949549	-0.927667	0.165377	-0.916352	0.23381
	-0.847058	0.237167	-0.966232	0.0950265	-0.927653	0.165502	-0.916276	0.233986
	-0.846992	0.237346	-0.966174	0.0950982	-0.927645	0.165627	-0.916086	0.234163
	-0.846923	0.237525	-0.966133	0.0951698	-0.927046	0.165751	-0.916033	0.234339
	-0.84687	0.237703	-0.965993	0.0952415	-0.926922	0.165876	-0.916009	0.234516
	-0.846665	0.237882	-0.965972	0.0953132	-0.92688	0.166001	-0.915362	0.234692
	-0.845731	0.238061	-0.965893	0.0953848	-0.926821	0.166126	-0.915089	0.234869
	-0.845397	0.23824	-0.965853	0.0954565	-0.926766	0.166251	-0.914828	0.235045
	-0.8452	0.238419	-0.965733	0.0955282	-0.926446	0.166375	-0.913878	0.235221
	-0.844925	0.238598	-0.965521	0.0955998	-0.926376	0.1665	-0.913086	0.235398
	-0.844785	0.238777	-0.965409	0.0956715	-0.92629	0.166625	-0.913007	0.235574
	-0.844757	0.238955	-0.965376	0.0957432	-0.925998	0.16675	-0.912932	0.235751
	-0.844661	0.239134	-0.965369	0.0958148	-0.92598	0.166875	-0.912775	0.235927
	-0.844446	0.239313	-0.965332	0.0958865	-0.92598	0.167	-0.912692	0.236104
	-0.844071	0.239492	-0.96528	0.0959581	-0.925839	0.167124	-0.912138	0.23628
	-0.843716	0.239671	-0.965251	0.0960298	-0.925825	0.167249	-0.912133	0.236457
	-0.843324	0.23985	-0.965245	0.0961015	-0.925745	0.167374	-0.912091	0.236633
	-0.843166	0.240029	-0.965218	0.0961731	-0.925702	0.167499	-0.911879	0.23681
	-0.842688	0.240207	-0.965129	0.0962448	-0.925679	0.167624	-0.911852	0.236986
	-0.842537	0.240386	-0.965119	0.0963165	-0.925559	0.167748	-0.911816	0.237163
	-0.842158	0.240565	-0.965053	0.0963881	-0.925487	0.167873	-0.911552	0.237339
	-0.841931	0.240744	-0.965041	0.0964598	-0.925401	0.167998	-0.911377	0.237515
	-0.841726	0.240923	-0.965029	0.0965315	-0.925042	0.168123	-0.911196	0.237692
	-0.841339	0.241102	-0.964977	0.0966031	-0.924782	0.168248	-0.911196	0.237868
	-0.841193	0.241281	-0.964915	0.0966748	-0.924478	0.168372	-0.911196	0.238045
	-0.84112	0.241459	-0.964788	0.0967465	-0.923944	0.168497	-0.910852	0.238221
	-0.841102	0.241638	-0.964776	0.0968181	-0.923929	0.168622	-0.910825	0.238398
	-0.84088	0.241817	-0.964718	0.0968898	-0.923899	0.168747	-0.910816	0.238574
	-0.840845	0.241996	-0.964687	0.0969614	-0.923636	0.168872	-0.91063	0.238751
	-0.840696	0.242175	-0.964622	0.0970331	-0.92355	0.168997	-0.910215	0.238927
	-0.840609	0.242354	-0.96461	0.0971048	-0.923379	0.169121	-0.909906	0.239104
	-0.840538	0.242533	-0.964406	0.0971764	-0.923284	0.169246	-0.909816	0.23928
	-0.840537	0.242712	-0.964266	0.0972481	-0.923269	0.169371	-0.909548	0.239457
	-0.840362	0.24289	-0.964145	0.0973198	-0.923193	0.169496	-0.909471	0.239633
	-0.840359	0.243069	-0.964134	0.0973914	-0.923092	0.169621	-0.909217	0.239809
	-0.840276	0.243248	-0.964113	0.0974631	-0.922965	0.169745	-0.909217	0.239986
	-0.839808	0.243427	-0.964088	0.0975348	-0.92289	0.16987	-0.909101	0.240162
	-0.839591	0.243606	-0.964044	0.0976064	-0.922837	0.169995	-0.909087	0.240339
	-0.839492	0.243785	-0.963902	0.0976781	-0.922789	0.17012	-0.909084	0.240515
	-0.839484	0.243964	-0.96374	0.0977497	-0.922744	0.170245	-0.90889	0.240692
	-0.838582	0.244142	-0.963727	0.0978214	-0.922603	0.170369	-0.908858	0.240868
	-0.838407	0.244321	-0.963605	0.0978931	-0.922558	0.170494	-0.908554	0.241045
	-0.838198	0.2445	-0.96359	0.0979647	-0.922548	0.170619	-0.908381	0.241221
	-0.838187	0.244679	-0.963589	0.0980364	-0.922491	0.170744	-0.908263	0.241398
	-0.838094	0.244858	-0.963575	0.0981081	-0.922469	0.170869	-0.908039	0.241574
	-0.837884	0.245037	-0.963536	0.0981797	-0.922464	0.170994	-0.907844	0.24175
	-0.837398	0.245216	-0.963457	0.0982514	-0.922419	0.171118	-0.90777	0.241927
	-0.837223	0.245394	-0.963287	0.0983231	-0.92232	0.171243	-0.907764	0.242103
	-0.837209	0.245573	-0.963265	0.0983947	-0.922312	0.171368	-0.907634	0.24228
	-0.837168	0.245752	-0.963237	0.0984664	-0.922242	0.171493	-0.907476	0.242456
	-0.836838	0.245931	-0.963228	0.0985381	-0.92223	0.171618	-0.907185	0.242633
	-0.836692	0.24611	-0.963214	0.0986097	-0.92223	0.171742	-0.907126	0.242809
	-0.83661	0.246289	-0.963125	0.0986814	-0.922206	0.171867	-0.906767	0.242986
	-0.836531	0.246468	-0.963096	0.098753	-0.922206	0.171992	-0.90666	0.243162
	-0.836286	0.246646	-0.963094	0.0988247	-0.922206	0.172117	-0.906549	0.243339
	-0.836024	0.246825	-0.963065	0.0988964	-0.922145	0.172242	-0.906209	0.243515
	-0.835915	0.247004	-0.962879	0.098968	-0.921959	0.172366	-0.905598	0.243692
	-0.835868	0.247183	-0.962877	0.0990397	-0.921942	0.172491	-0.905321	0.243868
	-0.835839	0.247362	-0.962738	0.0991114	-0.921941	0.172616	-0.905255	0.244044
	-0.835654	0.247541	-0.962544	0.099183	-0.921766	0.172741	-0.904874	0.244221
	-0.835563	0.24772	-0.962503	0.0992547	-0.921611	0.172866	-0.904592	0.244397
	-0.835542	0.247898	-0.962265	0.0993264	-0.921606	0.172991	-0.904561	0.244574
	-0.835407	0.248077	-0.962206	0.099398	-0.921499	0.173115	-0.904454	0.24475
	-0.835178	0.248256	-0.962199	0.0994697	-0.921428	0.17324	-0.904075	0.244927
	-0.835012	0.248435	-0.962198	0.0995414	-0.921318	0.173365	-0.903551	0.245103
	-0.834808	0.248614	-0.962062	0.099613	-0.921281	0.17349	-0.903089	0.24528
	-0.834769	0.248793	-0.96206	0.0996847	-0.92121	0.173615	-0.903088	0.245456
	-0.834745	0.248972	-0.961969	0.0997563	-0.921146	0.173739	-0.902916	0.245633
	-0.834537	0.24915	-0.961967	0.099828	-0.920878	0.173864	-0.902876	0.245809
	-0.834513	0.249329	-0.961923	0.0998997	-0.920619	0.173989	-0.90263	0.245986
	-0.833848	0.249508	-0.961894	0.0999713	-0.920619	0.174114	-0.90233	0.246162
	-0.833711	0.249687	-0.961852	0.100043	-0.920577	0.174239	-0.902285	0.246338
	-0.833227	0.249866	-0.961828	0.100115	-0.92031	0.174363	-0.902149	0.246515
	-0.833194	0.250045	-0.961772	0.100186	-0.920142	0.174488	-0.90179	0.246691
	-0.833015	0.250224	-0.961771	0.100258	-0.920013	0.174613	-0.901599	0.246868
	-0.832995	0.250402	-0.961698	0.10033	-0.919934	0.174738	-0.901599	0.247044
	-0.832848	0.250581	-0.961537	0.100401	-0.919934	0.174863	-0.90147	0.247221
	-0.832797	0.25076	-0.961518	0.100473	-0.919759	0.174988	-0.901188	0.247397
	-0.832687	0.250939	-0.961414	0.100545	-0.919674	0.175112	-0.900706	0.247574
	-0.832344	0.251118	-0.961355	0.100616	-0.919674	0.175237	-0.9004	0.24775
	-0.832062	0.251297	-0.961329	0.100688	-0.919648	0.175362	-0.900198	0.247927
	-0.831923	0.251476	-0.961297	0.10076	-0.919457	0.175487	-0.900092	0.248103
	-0.831892	0.251654	-0.961275	0.100831	-0.919394	0.175612	-0.900032	0.24828
	-0.831686	0.251833	-0.961254	0.100903	-0.919373	0.175736	-0.899594	0.248456
	-0.83143	0.252012	-0.961225	0.100975	-0.919126	0.175861	-0.899296	0.248632
	-0.831379	0.252191	-0.961182	0.101046	-0.919007	0.175986	-0.898857	0.248809
	-0.830797	0.25237	-0.96108	0.101118	-0.918887	0.176111	-0.898041	0.248985
	-0.830508	0.252549	-0.960991	0.10119	-0.918754	0.176236	-0.898038	0.249162
	-0.830479	0.252728	-0.96095	0.101261	-0.918658	0.17636	-0.897569	0.249338
	-0.830289	0.252906	-0.960888	0.101333	-0.91854	0.176485	-0.897284	0.249515
	-0.828931	0.253085	-0.960813	0.101405	-0.918471	0.17661	-0.897166	0.249691
	-0.82881	0.253264	-0.960771	0.101476	-0.918437	0.176735	-0.896764	0.249868
	-0.828652	0.253443	-0.96068	0.101548	-0.91827	0.17686	-0.896746	0.250044
	-0.828594	0.253622	-0.960668	0.10162	-0.917767	0.176985	-0.89671	0.250221
	-0.828462	0.253801	-0.960564	0.101691	-0.91771	0.177109	-0.896658	0.250397
	-0.828378	0.25398	-0.960495	0.101763	-0.917255	0.177234	-0.896578	0.250573
	-0.828235	0.254158	-0.960482	0.101835	-0.917158	0.177359	-0.896569	0.25075
	-0.828211	0.254337	-0.960454	0.101906	-0.917143	0.177484	-0.896433	0.250926
	-0.828095	0.254516	-0.960288	0.101978	-0.917052	0.177609	-0.896363	0.251103
	-0.827663	0.254695	-0.960227	0.10205	-0.916974	0.177733	-0.89622	0.251279
	-0.82704	0.254874	-0.960195	0.102121	-0.916733	0.177858	-0.896187	0.251456
	-0.827017	0.255053	-0.960172	0.102193	-0.916447	0.177983	-0.896137	0.251632
	-0.826726	0.255232	-0.960133	0.102265	-0.916433	0.178108	-0.895822	0.251809
	-0.826614	0.25541	-0.960103	0.102336	-0.916236	0.178233	-0.895822	0.251985
	-0.826265	0.255589	-0.960061	0.102408	-0.915999	0.178357	-0.895822	0.252162
	-0.826252	0.255768	-0.960046	0.10248	-0.915999	0.178482	-0.895096	0.252338
	-0.826206	0.255947	-0.960028	0.102551	-0.915947	0.178607	-0.894926	0.252515
	-0.825588	0.256126	-0.960004	0.102623	-0.915932	0.178732	-0.894042	0.252691
	-0.825557	0.256305	-0.960001	0.102695	-0.915672	0.178857	-0.893603	0.252867
	-0.825352	0.256484	-0.959802	0.102766	-0.915528	0.178982	-0.893161	0.253044
	-0.825105	0.256662	-0.959727	0.102838	-0.915442	0.179106	-0.893115	0.25322
	-0.824825	0.256841	-0.95955	0.10291	-0.915409	0.179231	-0.892793	0.253397
	-0.824372	0.25702	-0.959536	0.102981	-0.915178	0.179356	-0.892742	0.253573
	-0.824058	0.257199	-0.959432	0.103053	-0.91515	0.179481	-0.892683	0.25375
	-0.823976	0.257378	-0.95943	0.103125	-0.915047	0.179606	-0.892366	0.253926
	-0.823876	0.257557	-0.959332	0.103196	-0.915046	0.17973	-0.892234	0.254103
	-0.823817	0.257736	-0.959228	0.103268	-0.91487	0.179855	-0.892214	0.254279
	-0.822874	0.257915	-0.959177	0.10334	-0.914642	0.17998	-0.892152	0.254456
	-0.822511	0.258093	-0.959173	0.103411	-0.914597	0.180105	-0.892148	0.254632
	-0.822305	0.258272	-0.959078	0.103483	-0.914509	0.18023	-0.892089	0.254809
	-0.821744	0.258451	-0.959073	0.103555	-0.914262	0.180354	-0.892081	0.254985
	-0.821528	0.25863	-0.95901	0.103626	-0.914153	0.180479	-0.89164	0.255161
	-0.821206	0.258809	-0.95899	0.103698	-0.913727	0.180604	-0.891171	0.255338
	-0.820885	0.258988	-0.958982	0.10377	-0.913709	0.180729	-0.890988	0.255514
	-0.820685	0.259167	-0.958708	0.103841	-0.913637	0.180854	-0.89093	0.255691
	-0.820179	0.259345	-0.958677	0.103913	-0.913431	0.180979	-0.890889	0.255867
	-0.819932	0.259524	-0.958576	0.103985	-0.913289	0.181103	-0.89082	0.256044
	-0.819887	0.259703	-0.958463	0.104056	-0.91319	0.181228	-0.89082	0.25622
	-0.819692	0.259882	-0.958206	0.104128	-0.913106	0.181353	-0.890646	0.256397
	-0.819658	0.260061	-0.958162	0.1042	-0.912968	0.181478	-0.89015	0.256573
	-0.81954	0.26024	-0.95811	0.104271	-0.912654	0.181603	-0.889683	0.25675
	-0.819002	0.260419	-0.95808	0.104343	-0.912645	0.181727	-0.889431	0.256926
	-0.818897	0.260597	-0.958047	0.104415	-0.912639	0.181852	-0.888973	0.257103
	-0.818329	0.260776	-0.958009	0.104486	-0.912568	0.181977	-0.88894	0.257279
	-0.818193	0.260955	-0.957996	0.104558	-0.912538	0.182102	-0.888577	0.257455
	-0.818119	0.261134	-0.957978	0.104629	-0.912417	0.182227	-0.888444	0.257632
	-0.818017	0.261313	-0.957906	0.104701	-0.912403	0.182351	-0.888408	0.257808
	-0.817979	0.261492	-0.957885	0.104773	-0.912288	0.182476	-0.887811	0.257985
	-0.81773	0.261671	-0.957884	0.104844	-0.912164	0.182601	-0.887318	0.258161
	-0.817671	0.261849	-0.95782	0.104916	-0.912118	0.182726	-0.886691	0.258338
	-0.817614	0.262028	-0.957799	0.104988	-0.912111	0.182851	-0.886218	0.258514
	-0.817185	0.262207	-0.957795	0.105059	-0.911891	0.182976	-0.886181	0.258691
	-0.817182	0.262386	-0.957771	0.105131	-0.911746	0.1831	-0.886073	0.258867
	-0.81705	0.262565	-0.957716	0.105203	-0.911663	0.183225	-0.885939	0.259044
	-0.817036	0.262744	-0.957707	0.105274	-0.911307	0.18335	-0.885453	0.25922
	-0.816879	0.262923	-0.957702	0.105346	-0.911276	0.183475	-0.885452	0.259397
	-0.816582	0.263101	-0.957686	0.105418	-0.910999	0.1836	-0.885438	0.259573
	-0.816487	0.26328	-0.957584	0.105489	-0.910976	0.183724	-0.885376	0.259749
	-0.815379	0.263459	-0.95758	0.105561	-0.910972	0.183849	-0.884675	0.259926
	-0.815255	0.263638	-0.95753	0.105633	-0.910839	0.183974	-0.884629	0.260102
	-0.815248	0.263817	-0.957471	0.105704	-0.9108	0.184099	-0.884214	0.260279
	-0.81363	0.263996	-0.957347	0.105776	-0.9108	0.184224	-0.883953	0.260455
	-0.813458	0.264175	-0.957225	0.105848	-0.910785	0.184348	-0.883436	0.260632
	-0.812382	0.264353	-0.957204	0.105919	-0.910742	0.184473	-0.883229	0.260808
	-0.811495	0.264532	-0.957189	0.105991	-0.910391	0.184598	-0.883157	0.260985
	-0.811271	0.264711	-0.957154	0.106063	-0.910312	0.184723	-0.882461	0.261161
	-0.811233	0.26489	-0.957116	0.106134	-0.910117	0.184848	-0.882354	0.261338
	-0.810298	0.265069	-0.95706	0.106206	-0.909997	0.184973	-0.881063	0.261514
	-0.809996	0.265248	-0.957003	0.106278	-0.90992	0.185097	-0.880214	0.26169
	-0.809448	0.265427	-0.956912	0.106349	-0.909853	0.185222	-0.880175	0.261867
	-0.809434	0.265605	-0.956718	0.106421	-0.909822	0.185347	-0.879634	0.262043
	-0.809408	0.265784	-0.956681	0.106493	-0.909731	0.185472	-0.879585	0.26222
	-0.808974	0.265963	-0.956619	0.106564	-0.909373	0.185597	-0.879585	0.262396
	-0.808246	0.266142	-0.956619	0.106636	-0.909206	0.185721	-0.879429	0.262573
	-0.807991	0.266321	-0.956572	0.106708	-0.909193	0.185846	-0.879289	0.262749
	-0.80793	0.2665	-0.956547	0.106779	-0.909143	0.185971	-0.879137	0.262926
	-0.807648	0.266679	-0.956503	0.106851	-0.90912	0.186096	-0.878886	0.263102
	-0.807508	0.266857	-0.956421	0.106923	-0.908938	0.186221	-0.878813	0.263279
	-0.807336	0.267036	-0.956351	0.106994	-0.908762	0.186345	-0.878802	0.263455
	-0.807258	0.267215	-0.956327	0.107066	-0.908695	0.18647	-0.878603	0.263632
	-0.806977	0.267394	-0.956288	0.107138	-0.908646	0.186595	-0.878335	0.263808
	-0.806142	0.267573	-0.956168	0.107209	-0.908309	0.18672	-0.878325	0.263984
	-0.805128	0.267752	-0.956118	0.107281	-0.908294	0.186845	-0.878266	0.264161
	-0.804978	0.267931	-0.956098	0.107353	-0.90826	0.18697	-0.877654	0.264337
	-0.804861	0.268109	-0.955965	0.107424	-0.908053	0.187094	-0.877252	0.264514
	-0.80446	0.268288	-0.955954	0.107496	-0.907968	0.187219	-0.87709	0.26469
	-0.804397	0.268467	-0.955952	0.107568	-0.907907	0.187344	-0.876612	0.264867
	-0.804136	0.268646	-0.955886	0.107639	-0.907903	0.187469	-0.87624	0.265043
	-0.803832	0.268825	-0.955856	0.107711	-0.907866	0.187594	-0.876168	0.26522
	-0.803688	0.269004	-0.95584	0.107783	-0.907866	0.187718	-0.875942	0.265396
	-0.803112	0.269183	-0.955819	0.107854	-0.907866	0.187843	-0.875352	0.265573
	-0.80301	0.269361	-0.955804	0.107926	-0.907704	0.187968	-0.875119	0.265749
	-0.802919	0.26954	-0.955799	0.107998	-0.907687	0.188093	-0.875085	0.265926
	-0.802563	0.269719	-0.955615	0.108069	-0.907226	0.188218	-0.875051	0.266102
	-0.80239	0.269898	-0.955485	0.108141	-0.907188	0.188342	-0.874982	0.266278
	-0.802237	0.270077	-0.955441	0.108213	-0.906994	0.188467	-0.87493	0.266455
	-0.802168	0.270256	-0.9554	0.108284	-0.906634	0.188592	-0.874879	0.266631
	-0.801697	0.270435	-0.955395	0.108356	-0.90638	0.188717	-0.874796	0.266808
	-0.801687	0.270613	-0.955376	0.108428	-0.906329	0.188842	-0.874371	0.266984
	-0.801572	0.270792	-0.955372	0.108499	-0.906095	0.188967	-0.874104	0.267161
	-0.800807	0.270971	-0.95528	0.108571	-0.906022	0.189091	-0.873732	0.267337
	-0.800516	0.27115	-0.955277	0.108643	-0.905546	0.189216	-0.873667	0.267514
	-0.800189	0.271329	-0.955264	0.108714	-0.905311	0.189341	-0.873502	0.26769
	-0.799948	0.271508	-0.955189	0.108786	-0.905081	0.189466	-0.873307	0.267867
	-0.799859	0.271687	-0.954994	0.108858	-0.905018	0.189591	-0.873289	0.268043
	-0.79935	0.271865	-0.95499	0.108929	-0.904911	0.189715	-0.873289	0.26822
	-0.798685	0.272044	-0.954955	0.109001	-0.904805	0.18984	-0.87274	0.268396
	-0.798658	0.272223	-0.954947	0.109073	-0.90462	0.189965	-0.872507	0.268572
	-0.79858	0.272402	-0.954858	0.109144	-0.90455	0.19009	-0.872389	0.268749
	-0.798511	0.272581	-0.954794	0.109216	-0.90452	0.190215	-0.872213	0.268925
	-0.798191	0.27276	-0.954787	0.109288	-0.904401	0.190339	-0.872174	0.269102
	-0.798013	0.272939	-0.954694	0.109359	-0.904349	0.190464	-0.872014	0.269278
	-0.797927	0.273118	-0.954694	0.109431	-0.904164	0.190589	-0.87182	0.269455
	-0.797534	0.273296	-0.954679	0.109503	-0.904157	0.190714	-0.871277	0.269631
	-0.79716	0.273475	-0.954669	0.109574	-0.904142	0.190839	-0.870892	0.269808
	-0.796629	0.273654	-0.954516	0.109646	-0.90392	0.190964	-0.870874	0.269984
	-0.796292	0.273833	-0.954379	0.109718	-0.903841	0.191088	-0.870659	0.270161
	-0.796256	0.274012	-0.954342	0.109789	-0.903704	0.191213	-0.870612	0.270337
	-0.796091	0.274191	-0.954335	0.109861	-0.903585	0.191338	-0.8706	0.270513
	-0.795857	0.27437	-0.954335	0.109933	-0.903437	0.191463	-0.870026	0.27069
	-0.795295	0.274548	-0.954335	0.110004	-0.903335	0.191588	-0.869963	0.270866
	-0.79517	0.274727	-0.954142	0.110076	-0.903175	0.191712	-0.869946	0.271043
	-0.794831	0.274906	-0.954136	0.110148	-0.903118	0.191837	-0.869916	0.271219
	-0.794658	0.275085	-0.954113	0.110219	-0.902555	0.191962	-0.869898	0.271396
	-0.794326	0.275264	-0.954068	0.110291	-0.902338	0.192087	-0.86979	0.271572
	-0.79421	0.275443	-0.954036	0.110363	-0.901779	0.192212	-0.869549	0.271749
	-0.793687	0.275622	-0.954029	0.110434	-0.901717	0.192336	-0.86954	0.271925
	-0.7928	0.2758	-0.954025	0.110506	-0.901417	0.192461	-0.869535	0.272102
	-0.792244	0.275979	-0.954009	0.110578	-0.901284	0.192586	-0.869018	0.272278
	-0.791638	0.276158	-0.953963	0.110649	-0.901252	0.192711	-0.868914	0.272455
	-0.79148	0.276337	-0.953952	0.110721	-0.901151	0.192836	-0.868756	0.272631
	-0.791379	0.276516	-0.953879	0.110793	-0.9011	0.192961	-0.868585	0.272807
	-0.79122	0.276695	-0.953821	0.110864	-0.901047	0.193085	-0.86817	0.272984
	-0.791043	0.276874	-0.953819	0.110936	-0.900873	0.19321	-0.868037	0.27316
	-0.791024	0.277052	-0.9538	0.111008	-0.900787	0.193335	-0.86779	0.273337
	-0.791009	0.277231	-0.953778	0.111079	-0.900722	0.19346	-0.867336	0.273513
	-0.790851	0.27741	-0.95376	0.111151	-0.900649	0.193585	-0.867312	0.27369
	-0.790521	0.277589	-0.953693	0.111223	-0.900641	0.193709	-0.867258	0.273866
	-0.790243	0.277768	-0.953666	0.111294	-0.900636	0.193834	-0.867061	0.274043
	-0.789978	0.277947	-0.953604	0.111366	-0.900621	0.193959	-0.866778	0.274219
	-0.789593	0.278126	-0.953338	0.111438	-0.900543	0.194084	-0.866713	0.274396
	-0.789178	0.278304	-0.953288	0.111509	-0.900472	0.194209	-0.866611	0.274572
	-0.789105	0.278483	-0.953288	0.111581	-0.900098	0.194333	-0.866405	0.274749
	-0.788323	0.278662	-0.953255	0.111653	-0.900091	0.194458	-0.866405	0.274925
	-0.788086	0.278841	-0.953162	0.111724	-0.900049	0.194583	-0.866405	0.275101
	-0.788026	0.27902	-0.953155	0.111796	-0.899983	0.194708	-0.866348	0.275278
	-0.787245	0.279199	-0.953104	0.111868	-0.899915	0.194833	-0.866324	0.275454
	-0.787186	0.279378	-0.953047	0.111939	-0.899767	0.194958	-0.866203	0.275631
	-0.787093	0.279556	-0.953019	0.112011	-0.899624	0.195082	-0.865978	0.275807
	-0.786885	0.279735	-0.952964	0.112083	-0.89925	0.195207	-0.865631	0.275984
	-0.786758	0.279914	-0.952929	0.112154	-0.899128	0.195332	-0.864589	0.27616
	-0.786719	0.280093	-0.95287	0.112226	-0.899117	0.195457	-0.864086	0.276337
	-0.786465	0.280272	-0.952791	0.112298	-0.898803	0.195582	-0.863965	0.276513
	-0.785993	0.280451	-0.952782	0.112369	-0.898765	0.195706	-0.863459	0.27669
	-0.785968	0.28063	-0.952759	0.112441	-0.898691	0.195831	-0.863384	0.276866
	-0.785782	0.280808	-0.952731	0.112513	-0.898475	0.195956	-0.863089	0.277043
	-0.785632	0.280987	-0.952705	0.112584	-0.898288	0.196081	-0.862833	0.277219
	-0.7856	0.281166	-0.952665	0.112656	-0.897688	0.196206	-0.862124	0.277395
	-0.785507	0.281345	-0.952577	0.112728	-0.897067	0.196331	-0.862004	0.277572
	-0.785344	0.281524	-0.952577	0.112799	-0.896985	0.196455	-0.861725	0.277748
	-0.785012	0.281703	-0.952552	0.112871	-0.896896	0.19658	-0.861613	0.277925
	-0.78497	0.281882	-0.952532	0.112943	-0.896716	0.196705	-0.861224	0.278101
	-0.784658	0.28206	-0.952483	0.113014	-0.89648	0.19683	-0.861101	0.278278
	-0.78443	0.282239	-0.952392	0.113086	-0.896332	0.196955	-0.860733	0.278454
	-0.784361	0.282418	-0.95235	0.113158	-0.896265	0.197079	-0.859628	0.278631
	-0.784272	0.282597	-0.95227	0.113229	-0.896232	0.197204	-0.859403	0.278807
	-0.784124	0.282776	-0.952261	0.113301	-0.896232	0.197329	-0.859187	0.278984
	-0.784105	0.282955	-0.952181	0.113373	-0.896144	0.197454	-0.859161	0.27916
	-0.783796	0.283134	-0.952129	0.113444	-0.896085	0.197579	-0.858794	0.279337
	-0.783308	0.283312	-0.952074	0.113516	-0.895983	0.197703	-0.858057	0.279513
	-0.783205	0.283491	-0.952051	0.113588	-0.89587	0.197828	-0.857007	0.279689
	-0.782301	0.28367	-0.95196	0.113659	-0.895835	0.197953	-0.856878	0.279866
	-0.782062	0.283849	-0.951959	0.113731	-0.895717	0.198078	-0.856722	0.280042
	-0.782049	0.284028	-0.951925	0.113802	-0.895686	0.198203	-0.85659	0.280219
	-0.782003	0.284207	-0.951692	0.113874	-0.895644	0.198328	-0.856178	0.280395
	-0.781336	0.284386	-0.951625	0.113946	-0.895628	0.198452	-0.855514	0.280572
	-0.781325	0.284564	-0.951602	0.114017	-0.895117	0.198577	-0.855512	0.280748
	-0.779875	0.284743	-0.951561	0.114089	-0.894936	0.198702	-0.854868	0.280925
	-0.77972	0.284922	-0.951545	0.114161	-0.89486	0.198827	-0.854362	0.281101
	-0.779249	0.285101	-0.951398	0.114232	-0.894856	0.198952	-0.854176	0.281278
	-0.77866	0.28528	-0.951398	0.114304	-0.894789	0.199076	-0.85406	0.281454
	-0.778617	0.285459	-0.951398	0.114376	-0.894631	0.199201	-0.853884	0.28163
	-0.778168	0.285638	-0.951388	0.114447	-0.894336	0.199326	-0.853739	0.281807
	-0.778085	0.285816	-0.951334	0.114519	-0.893801	0.199451	-0.853612	0.281983
	-0.777983	0.285995	-0.951334	0.114591	-0.893705	0.199576	-0.853033	0.28216
	-0.777943	0.286174	-0.951334	0.114662	-0.893409	0.1997	-0.852478	0.282336
	-0.777788	0.286353	-0.951334	0.114734	-0.892881	0.199825	-0.852435	0.282513
	-0.775393	0.286532	-0.951333	0.114806	-0.892756	0.19995	-0.852189	0.282689
	-0.774307	0.286711	-0.951276	0.114877	-0.892712	0.200075	-0.852054	0.282866
	-0.774105	0.28689	-0.951269	0.114949	-0.892686	0.2002	-0.850785	0.283042
	-0.773831	0.287069	-0.951194	0.115021	-0.892558	0.200325	-0.850099	0.283219
	-0.773547	0.287247	-0.951162	0.115092	-0.892509	0.200449	-0.849849	0.283395
	-0.773381	0.287426	-0.951062	0.115164	-0.8924	0.200574	-0.849735	0.283572
	-0.772274	0.287605	-0.95106	0.115236	-0.891988	0.200699	-0.849607	0.283748
	-0.771809	0.287784	-0.951029	0.115307	-0.891809	0.200824	-0.848899	0.283924
	-0.771392	0.287963	-0.950963	0.115379	-0.891806	0.200949	-0.848404	0.284101
	-0.771115	0.288142	-0.950937	0.115451	-0.89172	0.201073	-0.84836	0.284277
	-0.771108	0.288321	-0.95088	0.115522	-0.891468	0.201198	-0.848123	0.284454
	-0.770996	0.288499	-0.950799	0.115594	-0.891359	0.201323	-0.847735	0.28463
	-0.770935	0.288678	-0.950785	0.115666	-0.891357	0.201448	-0.847424	0.284807
	-0.770841	0.288857	-0.950778	0.115737	-0.891345	0.201573	-0.847058	0.284983
	-0.770658	0.289036	-0.950775	0.115809	-0.890919	0.201697	-0.846934	0.28516
	-0.770382	0.289215	-0.950758	0.115881	-0.890828	0.201822	-0.846029	0.285336
	-0.769974	0.289394	-0.950601	0.115952	-0.890626	0.201947	-0.845155	0.285513
	-0.769679	0.289573	-0.950436	0.116024	-0.890458	0.202072	-0.845132	0.285689
	-0.769325	0.289751	-0.95043	0.116096	-0.890456	0.202197	-0.843916	0.285866
	-0.76855	0.28993	-0.95037	0.116167	-0.890455	0.202322	-0.843318	0.286042
	-0.768144	0.290109	-0.950357	0.116239	-0.890396	0.202446	-0.843275	0.286218
	-0.767854	0.290288	-0.950186	0.116311	-0.890272	0.202571	-0.84314	0.286395
	-0.767615	0.290467	-0.950126	0.116382	-0.890207	0.202696	-0.842878	0.286571
	-0.767462	0.290646	-0.949689	0.116454	-0.890055	0.202821	-0.842553	0.286748
	-0.766971	0.290825	-0.949651	0.116526	-0.88998	0.202946	-0.842302	0.286924
	-0.766872	0.291003	-0.949557	0.116597	-0.889955	0.20307	-0.841868	0.287101
	-0.7665	0.291182	-0.949529	0.116669	-0.889786	0.203195	-0.841844	0.287277
	-0.766402	0.291361	-0.949522	0.116741	-0.889508	0.20332	-0.841829	0.287454
	-0.766395	0.29154	-0.949388	0.116812	-0.889436	0.203445	-0.841721	0.28763
	-0.766079	0.291719	-0.949388	0.116884	-0.889342	0.20357	-0.841232	0.287807
	-0.765419	0.291898	-0.949303	0.116956	-0.88911	0.203694	-0.841089	0.287983
	-0.765382	0.292077	-0.949219	0.117027	-0.889094	0.203819	-0.841064	0.28816
	-0.764788	0.292255	-0.949119	0.117099	-0.888708	0.203944	-0.840763	0.288336
	-0.764754	0.292434	-0.949076	0.117171	-0.888675	0.204069	-0.840691	0.288512
	-0.764687	0.292613	-0.948948	0.117242	-0.888488	0.204194	-0.840685	0.288689
	-0.764469	0.292792	-0.948915	0.117314	-0.888419	0.204319	-0.840353	0.288865
	-0.764105	0.292971	-0.948872	0.117386	-0.888137	0.204443	-0.840353	0.289042
	-0.764011	0.29315	-0.94871	0.117457	-0.887929	0.204568	-0.839981	0.289218
	-0.763553	0.293329	-0.948679	0.117529	-0.887906	0.204693	-0.83968	0.289395
	-0.762893	0.293507	-0.948557	0.117601	-0.887868	0.204818	-0.83968	0.289571
	-0.762488	0.293686	-0.948411	0.117672	-0.887842	0.204943	-0.83968	0.289748
	-0.762472	0.293865	-0.948401	0.117744	-0.887724	0.205067	-0.838737	0.289924
	-0.762448	0.294044	-0.948332	0.117816	-0.887626	0.205192	-0.838731	0.290101
	-0.761865	0.294223	-0.948247	0.117887	-0.887348	0.205317	-0.838688	0.290277
	-0.76152	0.294402	-0.948192	0.117959	-0.887267	0.205442	-0.838202	0.290454
	-0.761468	0.294581	-0.94819	0.118031	-0.887216	0.205567	-0.838202	0.29063
	-0.76092	0.294759	-0.948099	0.118102	-0.887174	0.205691	-0.838202	0.290806
	-0.760819	0.294938	-0.948033	0.118174	-0.887111	0.205816	-0.838202	0.290983
	-0.760594	0.295117	-0.947927	0.118246	-0.887063	0.205941	-0.838202	0.291159
	-0.759684	0.295296	-0.94789	0.118317	-0.887037	0.206066	-0.838202	0.291336
	-0.759662	0.295475	-0.947839	0.118389	-0.886789	0.206191	-0.837632	0.291512
	-0.759244	0.295654	-0.947788	0.118461	-0.886407	0.206316	-0.837632	0.291689
	-0.759123	0.295833	-0.947756	0.118532	-0.886299	0.20644	-0.837632	0.291865
	-0.758334	0.296011	-0.947753	0.118604	-0.886043	0.206565	-0.837632	0.292042
	-0.75826	0.29619	-0.947751	0.118676	-0.885704	0.20669	-0.837594	0.292218
	-0.75823	0.296369	-0.947698	0.118747	-0.885671	0.206815	-0.836812	0.292395
	-0.757161	0.296548	-0.94769	0.118819	-0.885526	0.20694	-0.836739	0.292571
	-0.756787	0.296727	-0.947636	0.118891	-0.884984	0.207064	-0.836735	0.292747
	-0.756204	0.296906	-0.947427	0.118962	-0.884976	0.207189	-0.836677	0.292924
	-0.756031	0.297085	-0.947408	0.119034	-0.884785	0.207314	-0.83621	0.2931
	-0.755819	0.297263	-0.947396	0.119106	-0.884765	0.207439	-0.835376	0.293277
	-0.754579	0.297442	-0.947335	0.119177	-0.884765	0.207564	-0.835317	0.293453
	-0.754116	0.297621	-0.947264	0.119249	-0.884511	0.207688	-0.835048	0.29363
	-0.753768	0.2978	-0.947134	0.119321	-0.884503	0.207813	-0.834924	0.293806
	-0.753623	0.297979	-0.947031	0.119392	-0.884281	0.207938	-0.834	0.293983
	-0.753158	0.298158	-0.947004	0.119464	-0.88425	0.208063	-0.83388	0.294159
	-0.753144	0.298337	-0.946918	0.119536	-0.884153	0.208188	-0.833383	0.294336
	-0.753042	0.298515	-0.946624	0.119607	-0.884066	0.208313	-0.833267	0.294512
	-0.753014	0.298694	-0.946527	0.119679	-0.883874	0.208437	-0.832742	0.294689
	-0.752613	0.298873	-0.946292	0.119751	-0.883501	0.208562	-0.832398	0.294865
	-0.75131	0.299052	-0.946291	0.119822	-0.883241	0.208687	-0.832251	0.295041
	-0.751069	0.299231	-0.946211	0.119894	-0.883076	0.208812	-0.832108	0.295218
	-0.751063	0.29941	-0.946176	0.119966	-0.882972	0.208937	-0.832081	0.295394
	-0.750211	0.299589	-0.946034	0.120037	-0.882947	0.209061	-0.832036	0.295571
	-0.749801	0.299767	-0.946024	0.120109	-0.882843	0.209186	-0.83201	0.295747
	-0.749753	0.299946	-0.945956	0.120181	-0.882784	0.209311	-0.831376	0.295924
	-0.749592	0.300125	-0.945776	0.120252	-0.882639	0.209436	-0.831376	0.2961
	-0.749591	0.300304	-0.94577	0.120324	-0.881999	0.209561	-0.830647	0.296277
	-0.749207	0.300483	-0.945714	0.120396	-0.881903	0.209685	-0.829527	0.296453
	-0.748769	0.300662	-0.9457	0.120467	-0.881889	0.20981	-0.828798	0.29663
	-0.748538	0.300841	-0.9457	0.120539	-0.881883	0.209935	-0.828611	0.296806
	-0.748369	0.301019	-0.945646	0.120611	-0.881722	0.21006	-0.828467	0.296983
	-0.747872	0.301198	-0.945611	0.120682	-0.881646	0.210185	-0.828378	0.297159
	-0.747534	0.301377	-0.945594	0.120754	-0.881413	0.21031	-0.828199	0.297335
	-0.747361	0.301556	-0.945547	0.120826	-0.881394	0.210434	-0.828177	0.297512
	-0.747253	0.301735	-0.945529	0.120897	-0.881211	0.210559	-0.827986	0.297688
	-0.74691	0.301914	-0.945499	0.120969	-0.880604	0.210684	-0.826998	0.297865
	-0.746731	0.302093	-0.945402	0.121041	-0.880505	0.210809	-0.82679	0.298041
	-0.746613	0.302272	-0.945251	0.121112	-0.880337	0.210934	-0.826636	0.298218
	-0.746116	0.30245	-0.945199	0.121184	-0.8803	0.211058	-0.826605	0.298394
	-0.745597	0.302629	-0.945116	0.121256	-0.879739	0.211183	-0.826119	0.298571
	-0.74556	0.302808	-0.944961	0.121327	-0.879706	0.211308	-0.825728	0.298747
	-0.7454	0.302987	-0.944958	0.121399	-0.879654	0.211433	-0.825613	0.298924
	-0.744724	0.303166	-0.944954	0.121471	-0.87936	0.211558	-0.825495	0.2991
	-0.74421	0.303345	-0.944941	0.121542	-0.87913	0.211682	-0.825087	0.299277
	-0.743618	0.303524	-0.944873	0.121614	-0.879003	0.211807	-0.824005	0.299453
	-0.743267	0.303702	-0.944759	0.121686	-0.878982	0.211932	-0.823614	0.299629
	-0.743219	0.303881	-0.944754	0.121757	-0.878782	0.212057	-0.823277	0.299806
	-0.742962	0.30406	-0.944748	0.121829	-0.87871	0.212182	-0.822746	0.299982
	-0.742909	0.304239	-0.944579	0.121901	-0.878635	0.212307	-0.82009	0.300159
	-0.742134	0.304418	-0.944517	0.121972	-0.878219	0.212431	-0.81993	0.300335
	-0.741813	0.304597	-0.944293	0.122044	-0.878114	0.212556	-0.818835	0.300512
	-0.741674	0.304776	-0.944259	0.122116	-0.877565	0.212681	-0.818835	0.300688
	-0.741655	0.304954	-0.944238	0.122187	-0.877565	0.212806	-0.81862	0.300865
	-0.741608	0.305133	-0.944066	0.122259	-0.87716	0.212931	-0.817944	0.301041
	-0.741259	0.305312	-0.944009	0.122331	-0.877033	0.213055	-0.817862	0.301218
	-0.740953	0.305491	-0.943937	0.122402	-0.876976	0.21318	-0.817862	0.301394
	-0.739737	0.30567	-0.943918	0.122474	-0.876971	0.213305	-0.817855	0.30157
	-0.738697	0.305849	-0.943795	0.122546	-0.87692	0.21343	-0.817749	0.301747
	-0.738577	0.306028	-0.943738	0.122617	-0.876603	0.213555	-0.817749	0.301923
	-0.738316	0.306206	-0.943735	0.122689	-0.876509	0.213679	-0.817546	0.3021
	-0.738024	0.306385	-0.943722	0.12276	-0.876454	0.213804	-0.817506	0.302276
	-0.737734	0.306564	-0.943684	0.122832	-0.876332	0.213929	-0.817121	0.302453
	-0.737542	0.306743	-0.943502	0.122904	-0.87625	0.214054	-0.815964	0.302629
	-0.737372	0.306922	-0.943368	0.122975	-0.87609	0.214179	-0.81589	0.302806
	-0.737206	0.307101	-0.943365	0.123047	-0.876072	0.214304	-0.815438	0.302982
	-0.737148	0.30728	-0.943303	0.123119	-0.876008	0.214428	-0.815294	0.303159
	-0.736928	0.307458	-0.943238	0.12319	-0.875867	0.214553	-0.81494	0.303335
	-0.73671	0.307637	-0.943206	0.123262	-0.875787	0.214678	-0.814909	0.303512
	-0.736225	0.307816	-0.9432	0.123334	-0.875696	0.214803	-0.814478	0.303688
	-0.736112	0.307995	-0.942827	0.123405	-0.875467	0.214928	-0.814354	0.303864
	-0.735919	0.308174	-0.942827	0.123477	-0.875456	0.215052	-0.81419	0.304041
	-0.735908	0.308353	-0.942714	0.123549	-0.875074	0.215177	-0.813985	0.304217
	-0.735	0.308532	-0.942656	0.12362	-0.874869	0.215302	-0.813457	0.304394
	-0.734888	0.30871	-0.942646	0.123692	-0.874773	0.215427	-0.813157	0.30457
	-0.734449	0.308889	-0.942549	0.123764	-0.874711	0.215552	-0.812294	0.304747
	-0.733938	0.309068	-0.942549	0.123835	-0.874602	0.215676	-0.811157	0.304923
	-0.733578	0.309247	-0.942515	0.123907	-0.874034	0.215801	-0.811157	0.3051
	-0.733555	0.309426	-0.942468	0.123979	-0.873634	0.215926	-0.811157	0.305276
	-0.73333	0.309605	-0.942145	0.12405	-0.87359	0.216051	-0.811114	0.305453
	-0.733045	0.309784	-0.942141	0.124122	-0.873553	0.216176	-0.810942	0.305629
	-0.732677	0.309962	-0.942093	0.124194	-0.87328	0.216301	-0.810455	0.305806
	-0.732244	0.310141	-0.941855	0.124265	-0.873165	0.216425	-0.810256	0.305982
	-0.73204	0.31032	-0.941759	0.124337	-0.873038	0.21655	-0.809949	0.306158
	-0.732036	0.310499	-0.941759	0.124409	-0.872947	0.216675	-0.8099	0.306335
	-0.73123	0.310678	-0.941682	0.12448	-0.87294	0.2168	-0.809686	0.306511
	-0.731182	0.310857	-0.941681	0.124552	-0.872911	0.216925	-0.809494	0.306688
	-0.730973	0.311036	-0.941652	0.124624	-0.872797	0.217049	-0.809493	0.306864
	-0.730762	0.311214	-0.941621	0.124695	-0.872731	0.217174	-0.808843	0.307041
	-0.730284	0.311393	-0.941523	0.124767	-0.872125	0.217299	-0.807668	0.307217
	-0.729968	0.311572	-0.941401	0.124839	-0.872122	0.217424	-0.807591	0.307394
	-0.729888	0.311751	-0.941396	0.12491	-0.871933	0.217549	-0.807278	0.30757
	-0.729452	0.31193	-0.941392	0.124982	-0.871753	0.217673	-0.807154	0.307747
	-0.72914	0.312109	-0.941389	0.125054	-0.871718	0.217798	-0.806838	0.307923
	-0.728663	0.312288	-0.941351	0.125125	-0.871429	0.217923	-0.805963	0.3081
	-0.72811	0.312466	-0.941087	0.125197	-0.871235	0.218048	-0.805726	0.308276
	-0.728091	0.312645	-0.941084	0.125269	-0.871077	0.218173	-0.805529	0.308452
	-0.727947	0.312824	-0.941068	0.12534	-0.870978	0.218298	-0.805448	0.308629
	-0.727884	0.313003	-0.940905	0.125412	-0.870676	0.218422	-0.805448	0.308805
	-0.727522	0.313182	-0.940897	0.125484	-0.870527	0.218547	-0.805448	0.308982
	-0.72691	0.313361	-0.940739	0.125555	-0.870421	0.218672	-0.805361	0.309158
	-0.726753	0.31354	-0.940726	0.125627	-0.870357	0.218797	-0.805346	0.309335
	-0.726691	0.313718	-0.940701	0.125699	-0.870349	0.218922	-0.8053	0.309511
	-0.7266	0.313897	-0.940678	0.12577	-0.870324	0.219046	-0.805167	0.309688
	-0.726115	0.314076	-0.940631	0.125842	-0.869952	0.219171	-0.804716	0.309864
	-0.726082	0.314255	-0.940627	0.125914	-0.869941	0.219296	-0.804221	0.310041
	-0.725714	0.314434	-0.940591	0.125985	-0.869829	0.219421	-0.804213	0.310217
	-0.725443	0.314613	-0.940585	0.126057	-0.869751	0.219546	-0.803644	0.310394
	-0.724946	0.314792	-0.940543	0.126129	-0.869342	0.21967	-0.803345	0.31057
	-0.724946	0.31497	-0.940505	0.1262	-0.868851	0.219795	-0.803231	0.310746
	-0.724573	0.315149	-0.940467	0.126272	-0.868775	0.21992	-0.803074	0.310923
	-0.724013	0.315328	-0.940413	0.126344	-0.868582	0.220045	-0.802694	0.311099
	-0.723965	0.315507	-0.940299	0.126415	-0.868449	0.22017	-0.802605	0.311276
	-0.723917	0.315686	-0.940176	0.126487	-0.868315	0.220295	-0.802493	0.311452
	-0.723621	0.315865	-0.940056	0.126559	-0.868146	0.220419	-0.802415	0.311629
	-0.723153	0.316044	-0.939878	0.12663	-0.868133	0.220544	-0.802171	0.311805
	-0.72256	0.316223	-0.939656	0.126702	-0.867857	0.220669	-0.801627	0.311982
	-0.722553	0.316401	-0.939548	0.126774	-0.867629	0.220794	-0.801128	0.312158
	-0.722525	0.31658	-0.939519	0.126845	-0.867409	0.220919	-0.801105	0.312335
	-0.72218	0.316759	-0.939465	0.126917	-0.867308	0.221043	-0.80058	0.312511
	-0.722073	0.316938	-0.939417	0.126989	-0.867032	0.221168	-0.800519	0.312687
	-0.722013	0.317117	-0.93939	0.12706	-0.866984	0.221293	-0.800214	0.312864
	-0.721836	0.317296	-0.93938	0.127132	-0.866954	0.221418	-0.80006	0.31304
	-0.721145	0.317475	-0.93932	0.127204	-0.866912	0.221543	-0.799761	0.313217
	-0.720552	0.317653	-0.939267	0.127275	-0.866719	0.221667	-0.799709	0.313393
	-0.71973	0.317832	-0.939229	0.127347	-0.866183	0.221792	-0.799489	0.31357
	-0.719397	0.318011	-0.939204	0.127419	-0.86603	0.221917	-0.798936	0.313746
	-0.719367	0.31819	-0.939186	0.12749	-0.865782	0.222042	-0.798899	0.313923
	-0.719215	0.318369	-0.939152	0.127562	-0.865746	0.222167	-0.798854	0.314099
	-0.719197	0.318548	-0.939038	0.127634	-0.865392	0.222292	-0.798508	0.314276
	-0.719007	0.318727	-0.938926	0.127705	-0.865171	0.222416	-0.798437	0.314452
	-0.71877	0.318905	-0.938593	0.127777	-0.864907	0.222541	-0.797917	0.314629
	-0.718711	0.319084	-0.938543	0.127849	-0.864113	0.222666	-0.797717	0.314805
	-0.718618	0.319263	-0.938508	0.12792	-0.863952	0.222791	-0.797609	0.314981
	-0.718244	0.319442	-0.938362	0.127992	-0.863382	0.222916	-0.797481	0.315158
	-0.717849	0.319621	-0.938344	0.128064	-0.863221	0.22304	-0.797309	0.315334
	-0.717256	0.3198	-0.9383	0.128135	-0.862975	0.223165	-0.797093	0.315511
	-0.716921	0.319979	-0.938256	0.128207	-0.862857	0.22329	-0.796772	0.315687
	-0.716629	0.320157	-0.938235	0.128279	-0.862712	0.223415	-0.796157	0.315864
	-0.716268	0.320336	-0.938191	0.12835	-0.862284	0.22354	-0.796024	0.31604
	-0.716144	0.320515	-0.938183	0.128422	-0.862281	0.223665	-0.794824	0.316217
	-0.71498	0.320694	-0.9381	0.128494	-0.86223	0.223789	-0.794713	0.316393
	-0.714889	0.320873	-0.938061	0.128565	-0.862184	0.223914	-0.794399	0.31657
	-0.714763	0.321052	-0.938002	0.128637	-0.862058	0.224039	-0.794136	0.316746
	-0.714734	0.321231	-0.937979	0.128709	-0.861367	0.224164	-0.793859	0.316923
	-0.714662	0.321409	-0.937771	0.12878	-0.86051	0.224289	-0.79328	0.317099
	-0.714645	0.321588	-0.937662	0.128852	-0.860404	0.224413	-0.792208	0.317275
	-0.713888	0.321767	-0.937554	0.128924	-0.860125	0.224538	-0.792205	0.317452
	-0.713243	0.321946	-0.937553	0.128995	-0.859935	0.224663	-0.791587	0.317628
	-0.713043	0.322125	-0.937535	0.129067	-0.85981	0.224788	-0.791473	0.317805
	-0.712739	0.322304	-0.937379	0.129139	-0.859728	0.224913	-0.791301	0.317981
	-0.712534	0.322483	-0.937379	0.12921	-0.859728	0.225037	-0.791206	0.318158
	-0.711316	0.322661	-0.937379	0.129282	-0.859647	0.225162	-0.790811	0.318334
	-0.711154	0.32284	-0.937331	0.129354	-0.859473	0.225287	-0.789499	0.318511
	-0.71114	0.323019	-0.937232	0.129425	-0.859473	0.225412	-0.789498	0.318687
	-0.711048	0.323198	-0.93721	0.129497	-0.859323	0.225537	-0.789334	0.318864
	-0.710989	0.323377	-0.937187	0.129569	-0.859038	0.225662	-0.788954	0.31904
	-0.710207	0.323556	-0.937148	0.12964	-0.858992	0.225786	-0.788204	0.319217
	-0.709503	0.323735	-0.937135	0.129712	-0.858533	0.225911	-0.788126	0.319393
	-0.708786	0.323913	-0.937135	0.129784	-0.858508	0.226036	-0.788005	0.319569
	-0.708132	0.324092	-0.937135	0.129855	-0.858127	0.226161	-0.787839	0.319746
	-0.707913	0.324271	-0.937064	0.129927	-0.858038	0.226286	-0.78705	0.319922
	-0.706874	0.32445	-0.936522	0.129999	-0.857829	0.22641	-0.786836	0.320099
	-0.706809	0.324629	-0.936492	0.13007	-0.85761	0.226535	-0.786797	0.320275
	-0.706791	0.324808	-0.936487	0.130142	-0.857602	0.22666	-0.785545	0.320452
	-0.706221	0.324987	-0.936361	0.130214	-0.857594	0.226785	-0.785147	0.320628
	-0.705843	0.325165	-0.936266	0.130285	-0.857536	0.22691	-0.785073	0.320805
	-0.705811	0.325344	-0.936211	0.130357	-0.857263	0.227034	-0.785073	0.320981
	-0.705768	0.325523	-0.936016	0.130429	-0.857014	0.227159	-0.785073	0.321158
	-0.705086	0.325702	-0.935914	0.1305	-0.856843	0.227284	-0.784268	0.321334
	-0.704526	0.325881	-0.93581	0.130572	-0.85671	0.227409	-0.784032	0.32151
	-0.704202	0.32606	-0.935721	0.130644	-0.856377	0.227534	-0.783999	0.321687
	-0.704045	0.326239	-0.935721	0.130715	-0.856194	0.227659	-0.783521	0.321863
	-0.703943	0.326417	-0.93567	0.130787	-0.855922	0.227783	-0.783159	0.32204
	-0.703943	0.326596	-0.935652	0.130859	-0.855441	0.227908	-0.783113	0.322216
	-0.703586	0.326775	-0.935623	0.13093	-0.855373	0.228033	-0.782216	0.322393
	-0.702919	0.326954	-0.935577	0.131002	-0.855256	0.228158	-0.781378	0.322569
	-0.702359	0.327133	-0.935536	0.131074	-0.855131	0.228283	-0.78056	0.322746
	-0.701659	0.327312	-0.935454	0.131145	-0.854751	0.228407	-0.780505	0.322922
	-0.701437	0.327491	-0.935416	0.131217	-0.854681	0.228532	-0.780459	0.323099
	-0.701239	0.327669	-0.935389	0.131289	-0.854677	0.228657	-0.780457	0.323275
	-0.700945	0.327848	-0.93529	0.13136	-0.854662	0.228782	-0.779942	0.323452
	-0.700671	0.328027	-0.935116	0.131432	-0.854617	0.228907	-0.77975	0.323628
	-0.700118	0.328206	-0.935089	0.131504	-0.854409	0.229031	-0.779716	0.323804
	-0.699966	0.328385	-0.934947	0.131575	-0.854325	0.229156	-0.779607	0.323981
	-0.699484	0.328564	-0.934917	0.131647	-0.85415	0.229281	-0.779417	0.324157
	-0.699408	0.328743	-0.934845	0.131719	-0.853811	0.229406	-0.778904	0.324334
	-0.699221	0.328921	-0.93479	0.13179	-0.853383	0.229531	-0.778835	0.32451
	-0.699115	0.3291	-0.934753	0.131862	-0.853383	0.229656	-0.778748	0.324687
	-0.698996	0.329279	-0.934629	0.131933	-0.853383	0.22978	-0.77836	0.324863
	-0.698811	0.329458	-0.934517	0.132005	-0.853095	0.229905	-0.77798	0.32504
	-0.698365	0.329637	-0.934509	0.132077	-0.85273	0.23003	-0.777498	0.325216
	-0.698091	0.329816	-0.934196	0.132148	-0.852681	0.230155	-0.777276	0.325393
	-0.697901	0.329995	-0.93414	0.13222	-0.85263	0.23028	-0.77693	0.325569
	-0.697033	0.330173	-0.934069	0.132292	-0.852547	0.230404	-0.776797	0.325746
	-0.696788	0.330352	-0.934047	0.132363	-0.85246	0.230529	-0.776588	0.325922
	-0.696672	0.330531	-0.934045	0.132435	-0.85223	0.230654	-0.776387	0.326098
	-0.696437	0.33071	-0.934016	0.132507	-0.850956	0.230779	-0.775929	0.326275
	-0.69638	0.330889	-0.933802	0.132578	-0.850881	0.230904	-0.775851	0.326451
	-0.696317	0.331068	-0.933718	0.13265	-0.850265	0.231028	-0.775754	0.326628
	-0.695197	0.331247	-0.933707	0.132722	-0.850041	0.231153	-0.775739	0.326804
	-0.69388	0.331426	-0.933638	0.132793	-0.849964	0.231278	-0.775331	0.326981
	-0.693641	0.331604	-0.933503	0.132865	-0.849844	0.231403	-0.775266	0.327157
	-0.693165	0.331783	-0.933353	0.132937	-0.849599	0.231528	-0.775015	0.327334
	-0.692963	0.331962	-0.933339	0.133008	-0.849183	0.231653	-0.7748	0.32751
	-0.69266	0.332141	-0.933238	0.13308	-0.849104	0.231777	-0.774766	0.327687
	-0.692403	0.33232	-0.933183	0.133152	-0.84905	0.231902	-0.774765	0.327863
	-0.691844	0.332499	-0.93308	0.133223	-0.84903	0.232027	-0.774559	0.32804
	-0.691835	0.332678	-0.933045	0.133295	-0.848852	0.232152	-0.774248	0.328216
	-0.691803	0.332856	-0.932934	0.133367	-0.84872	0.232277	-0.774155	0.328392
	-0.69165	0.333035	-0.932883	0.133438	-0.848413	0.232401	-0.774123	0.328569
	-0.691533	0.333214	-0.932852	0.13351	-0.848377	0.232526	-0.773511	0.328745
	-0.691199	0.333393	-0.932811	0.133582	-0.848193	0.232651	-0.773313	0.328922
	-0.691104	0.333572	-0.932788	0.133653	-0.848153	0.232776	-0.772971	0.329098
	-0.691077	0.333751	-0.932713	0.133725	-0.847832	0.232901	-0.772843	0.329275
	-0.690911	0.33393	-0.932685	0.133797	-0.847584	0.233025	-0.772769	0.329451
	-0.690861	0.334108	-0.932562	0.133868	-0.846828	0.23315	-0.77217	0.329628
	-0.690248	0.334287	-0.932554	0.13394	-0.846823	0.233275	-0.772065	0.329804
	-0.690021	0.334466	-0.93245	0.134012	-0.846779	0.2334	-0.772023	0.329981
	-0.689363	0.334645	-0.93244	0.134083	-0.846752	0.233525	-0.771923	0.330157
	-0.689313	0.334824	-0.932425	0.134155	-0.846632	0.23365	-0.770654	0.330334
	-0.689293	0.335003	-0.932316	0.134227	-0.846473	0.233774	-0.770529	0.33051
	-0.689281	0.335182	-0.932301	0.134298	-0.846453	0.233899	-0.770513	0.330686
	-0.688918	0.33536	-0.932216	0.13437	-0.846181	0.234024	-0.770323	0.330863
	-0.688747	0.335539	-0.932099	0.134442	-0.845294	0.234149	-0.76969	0.331039
	-0.688572	0.335718	-0.932062	0.134513	-0.845292	0.234274	-0.769617	0.331216
	-0.688257	0.335897	-0.931708	0.134585	-0.845185	0.234398	-0.769147	0.331392
	-0.687247	0.336076	-0.931676	0.134657	-0.845083	0.234523	-0.769022	0.331569
	-0.687224	0.336255	-0.931598	0.134728	-0.844475	0.234648	-0.76899	0.331745
	-0.686929	0.336434	-0.931555	0.1348	-0.844471	0.234773	-0.768879	0.331922
	-0.686905	0.336612	-0.931539	0.134872	-0.844468	0.234898	-0.76868	0.332098
	-0.686823	0.336791	-0.931523	0.134943	-0.844209	0.235022	-0.768658	0.332275
	-0.686698	0.33697	-0.931445	0.135015	-0.844203	0.235147	-0.768642	0.332451
	-0.686429	0.337149	-0.931445	0.135087	-0.844086	0.235272	-0.768473	0.332627
	-0.686268	0.337328	-0.931445	0.135158	-0.843902	0.235397	-0.768044	0.332804
	-0.686141	0.337507	-0.93139	0.13523	-0.8437	0.235522	-0.767851	0.33298
	-0.685184	0.337686	-0.931375	0.135302	-0.843666	0.235647	-0.767701	0.333157
	-0.685106	0.337864	-0.931312	0.135373	-0.843638	0.235771	-0.767401	0.333333
	-0.684839	0.338043	-0.931251	0.135445	-0.843595	0.235896	-0.767002	0.33351
	-0.684803	0.338222	-0.931213	0.135517	-0.843348	0.236021	-0.766966	0.333686
	-0.684619	0.338401	-0.931137	0.135588	-0.842628	0.236146	-0.766668	0.333863
	-0.684407	0.33858	-0.931137	0.13566	-0.84258	0.236271	-0.76566	0.334039
	-0.684181	0.338759	-0.9311	0.135732	-0.842014	0.236395	-0.765465	0.334216
	-0.683438	0.338938	-0.931027	0.135803	-0.841965	0.23652	-0.76488	0.334392
	-0.683124	0.339116	-0.930994	0.135875	-0.841749	0.236645	-0.764645	0.334569
	-0.682977	0.339295	-0.930946	0.135947	-0.841667	0.23677	-0.764435	0.334745
	-0.682948	0.339474	-0.930819	0.136018	-0.841256	0.236895	-0.763624	0.334921
	-0.682355	0.339653	-0.930798	0.13609	-0.841107	0.237019	-0.763348	0.335098
	-0.68225	0.339832	-0.930724	0.136162	-0.840844	0.237144	-0.763132	0.335274
	-0.681847	0.340011	-0.93068	0.136233	-0.840784	0.237269	-0.762796	0.335451
	-0.681362	0.34019	-0.930677	0.136305	-0.840632	0.237394	-0.762623	0.335627
	-0.68007	0.340368	-0.930281	0.136377	-0.840446	0.237519	-0.762368	0.335804
	-0.678436	0.340547	-0.930203	0.136448	-0.840363	0.237644	-0.761846	0.33598
	-0.677941	0.340726	-0.929934	0.13652	-0.8402	0.237768	-0.759897	0.336157
	-0.677825	0.340905	-0.929836	0.136592	-0.8402	0.237893	-0.759891	0.336333
	-0.677798	0.341084	-0.929784	0.136663	-0.839956	0.238018	-0.75963	0.33651
	-0.677612	0.341263	-0.929747	0.136735	-0.839858	0.238143	-0.758775	0.336686
	-0.676773	0.341442	-0.929683	0.136807	-0.839373	0.238268	-0.757939	0.336863
	-0.676668	0.34162	-0.929618	0.136878	-0.839191	0.238392	-0.757642	0.337039
	-0.676473	0.341799	-0.929585	0.13695	-0.839058	0.238517	-0.757617	0.337215
	-0.676124	0.341978	-0.929546	0.137022	-0.838994	0.238642	-0.756698	0.337392
	-0.676088	0.342157	-0.929373	0.137093	-0.838705	0.238767	-0.756669	0.337568
	-0.675326	0.342336	-0.92932	0.137165	-0.838501	0.238892	-0.756328	0.337745
	-0.674615	0.342515	-0.929272	0.137237	-0.838032	0.239016	-0.756151	0.337921
	-0.674368	0.342694	-0.92925	0.137308	-0.837989	0.239141	-0.755512	0.338098
	-0.674231	0.342872	-0.929154	0.13738	-0.837763	0.239266	-0.754845	0.338274
	-0.674181	0.343051	-0.929024	0.137452	-0.837114	0.239391	-0.754743	0.338451
	-0.673616	0.34323	-0.928971	0.137523	-0.836894	0.239516	-0.753686	0.338627
	-0.673427	0.343409	-0.928825	0.137595	-0.836701	0.239641	-0.75361	0.338804
	-0.672487	0.343588	-0.928799	0.137667	-0.836561	0.239765	-0.753599	0.33898
	-0.672257	0.343767	-0.928718	0.137738	-0.836428	0.23989	-0.753599	0.339157
	-0.672108	0.343946	-0.928706	0.13781	-0.836326	0.240015	-0.753599	0.339333
	-0.671958	0.344124	-0.928593	0.137882	-0.835883	0.24014	-0.752052	0.339509
	-0.671538	0.344303	-0.928519	0.137953	-0.835862	0.240265	-0.751686	0.339686
	-0.67134	0.344482	-0.928385	0.138025	-0.835746	0.240389	-0.751686	0.339862
	-0.671021	0.344661	-0.928378	0.138097	-0.835476	0.240514	-0.751245	0.340039
	-0.671005	0.34484	-0.928373	0.138168	-0.835281	0.240639	-0.751212	0.340215
	-0.671002	0.345019	-0.928324	0.13824	-0.834767	0.240764	-0.751097	0.340392
	-0.670969	0.345198	-0.928232	0.138312	-0.834616	0.240889	-0.751013	0.340568
	-0.670839	0.345376	-0.928165	0.138383	-0.834437	0.241013	-0.750263	0.340745
	-0.67062	0.345555	-0.928021	0.138455	-0.834122	0.241138	-0.750235	0.340921
	-0.670472	0.345734	-0.927863	0.138527	-0.834002	0.241263	-0.750176	0.341098
	-0.669922	0.345913	-0.92783	0.138598	-0.83369	0.241388	-0.749927	0.341274
	-0.669664	0.346092	-0.927829	0.13867	-0.833414	0.241513	-0.74981	0.341451
	-0.669618	0.346271	-0.927779	0.138742	-0.833214	0.241638	-0.749676	0.341627
	-0.669332	0.34645	-0.927733	0.138813	-0.833137	0.241762	-0.74907	0.341803
	-0.668218	0.346629	-0.927733	0.138885	-0.833102	0.241887	-0.748917	0.34198
	-0.667704	0.346807	-0.927679	0.138957	-0.833039	0.242012	-0.748536	0.342156
	-0.667517	0.346986	-0.927435	0.139028	-0.833008	0.242137	-0.747809	0.342333
	-0.667237	0.347165	-0.927389	0.1391	-0.832755	0.242262	-0.747746	0.342509
	-0.66721	0.347344	-0.927314	0.139172	-0.832568	0.242386	-0.747408	0.342686
	-0.66721	0.347523	-0.927302	0.139243	-0.832331	0.242511	-0.74711	0.342862
	-0.66715	0.347702	-0.927116	0.139315	-0.831973	0.242636	-0.746762	0.343039
	-0.666448	0.347881	-0.927041	0.139387	-0.831925	0.242761	-0.746755	0.343215
	-0.666087	0.348059	-0.927013	0.139458	-0.831463	0.242886	-0.746421	0.343392
	-0.665461	0.348238	-0.926941	0.13953	-0.831317	0.24301	-0.745926	0.343568
	-0.665418	0.348417	-0.926801	0.139602	-0.83121	0.243135	-0.745836	0.343744
	-0.664895	0.348596	-0.92678	0.139673	-0.830946	0.24326	-0.745779	0.343921
	-0.664689	0.348775	-0.926765	0.139745	-0.830625	0.243385	-0.745213	0.344097
	-0.663918	0.348954	-0.926712	0.139817	-0.830385	0.24351	-0.744555	0.344274
	-0.66389	0.349133	-0.926594	0.139888	-0.830385	0.243635	-0.743635	0.34445
	-0.663887	0.349311	-0.926409	0.13996	-0.83033	0.243759	-0.742733	0.344627
	-0.663266	0.34949	-0.926359	0.140032	-0.830323	0.243884	-0.742704	0.344803
	-0.662861	0.349669	-0.926357	0.140103	-0.83029	0.244009	-0.7427	0.34498
	-0.662755	0.349848	-0.926245	0.140175	-0.830166	0.244134	-0.742072	0.345156
	-0.66251	0.350027	-0.926186	0.140247	-0.830015	0.244259	-0.741467	0.345333
	-0.661666	0.350206	-0.926034	0.140318	-0.829983	0.244383	-0.741138	0.345509
	-0.661624	0.350385	-0.925995	0.14039	-0.82983	0.244508	-0.741073	0.345686
	-0.66004	0.350563	-0.925882	0.140462	-0.829719	0.244633	-0.740491	0.345862
	-0.659867	0.350742	-0.925749	0.140533	-0.829275	0.244758	-0.740491	0.346038
	-0.659662	0.350921	-0.925748	0.140605	-0.829187	0.244883	-0.740491	0.346215
	-0.659276	0.3511	-0.925679	0.140677	-0.828676	0.245007	-0.740491	0.346391
	-0.659125	0.351279	-0.925678	0.140748	-0.828581	0.245132	-0.740491	0.346568
	-0.658576	0.351458	-0.92556	0.14082	-0.828025	0.245257	-0.740211	0.346744
	-0.65853	0.351637	-0.925524	0.140892	-0.827929	0.245382	-0.740046	0.346921
	-0.657561	0.351815	-0.925358	0.140963	-0.827842	0.245507	-0.739713	0.347097
	-0.656856	0.351994	-0.92534	0.141035	-0.827696	0.245632	-0.738674	0.347274
	-0.656133	0.352173	-0.925273	0.141106	-0.827681	0.245756	-0.738653	0.34745
	-0.654794	0.352352	-0.925234	0.141178	-0.827657	0.245881	-0.738548	0.347627
	-0.654632	0.352531	-0.925217	0.14125	-0.827564	0.246006	-0.738445	0.347803
	-0.654216	0.35271	-0.925214	0.141321	-0.827488	0.246131	-0.738368	0.34798
	-0.654078	0.352889	-0.925126	0.141393	-0.827159	0.246256	-0.738179	0.348156
	-0.654025	0.353067	-0.92498	0.141465	-0.827118	0.24638	-0.738023	0.348332
	-0.653892	0.353246	-0.924713	0.141536	-0.826903	0.246505	-0.737799	0.348509
	-0.653635	0.353425	-0.9246	0.141608	-0.826145	0.24663	-0.736598	0.348685
	-0.653037	0.353604	-0.924591	0.14168	-0.826109	0.246755	-0.736547	0.348862
	-0.652788	0.353783	-0.924488	0.141751	-0.826004	0.24688	-0.736502	0.349038
	-0.652783	0.353962	-0.924264	0.141823	-0.825601	0.247004	-0.736418	0.349215
	-0.651796	0.354141	-0.924255	0.141895	-0.824925	0.247129	-0.736414	0.349391
	-0.651321	0.354319	-0.924251	0.141966	-0.824571	0.247254	-0.736253	0.349568
	-0.650904	0.354498	-0.924126	0.142038	-0.82366	0.247379	-0.735576	0.349744
	-0.650875	0.354677	-0.923941	0.14211	-0.82366	0.247504	-0.735255	0.349921
	-0.650594	0.354856	-0.923861	0.142181	-0.823566	0.247629	-0.73484	0.350097
	-0.650286	0.355035	-0.92381	0.142253	-0.823533	0.247753	-0.734652	0.350274
	-0.647346	0.355214	-0.923787	0.142325	-0.823429	0.247878	-0.734463	0.35045
	-0.646924	0.355393	-0.923726	0.142396	-0.823192	0.248003	-0.734284	0.350626
	-0.646826	0.355571	-0.923626	0.142468	-0.822983	0.248128	-0.734271	0.350803
	-0.646023	0.35575	-0.923591	0.14254	-0.822818	0.248253	-0.734202	0.350979
	-0.645853	0.355929	-0.923514	0.142611	-0.822778	0.248377	-0.733267	0.351156
	-0.645811	0.356108	-0.923466	0.142683	-0.822663	0.248502	-0.733239	0.351332
	-0.645272	0.356287	-0.923313	0.142755	-0.822546	0.248627	-0.732723	0.351509
	-0.644823	0.356466	-0.923247	0.142826	-0.822239	0.248752	-0.732723	0.351685
	-0.644115	0.356645	-0.923189	0.142898	-0.822107	0.248877	-0.732723	0.351862
	-0.642181	0.356823	-0.923088	0.14297	-0.821974	0.249001	-0.732723	0.352038
	-0.641598	0.357002	-0.923071	0.143041	-0.821974	0.249126	-0.732453	0.352215
	-0.641114	0.357181	-0.922954	0.143113	-0.821867	0.249251	-0.732239	0.352391
[truncated: 11,957 more rows]
