# Supplementary material for: An adaptive behavioral control motif mediated by cortical axo-axonic inhibition
Source: Nat Neurosci. 2023 Jul 20;26(8):1379–93. doi: 10.1038/s41593-023-01380-x (PMC10400431; doi:10.1038/s41593-023-01380-x)
Supplement: Source Data Extended Data Fig. 4 — Statistical source data. [file 41593_2023_1380_MOESM17_ESM.xlsx]

## Sheet: EDF_4_b
		Speed		Speed
		PV-NpHR		SOM-NpHR
	Session	Mean	SEM	Mean	SEM
	1	0.179723	0.0223993	0.117679	0.0223559
	2	0.234464	0.0328058	0.179866	0.0510737
	3	0.267611	0.0397599	0.144024	0.0208129
	4	0.229546	0.0174922	0.209077	0.0106743
	5	0.23317	0.0284464	0.188122	0.0132243
	6	0.247048	0.023319	0.185674	0.0293221
	7	0.223207	0.0192154	0.184428	0.0171653
	8	0.322424	0.032285	0.199535	0.0350968
	9	0.209073	0.0168483	0.165977	0.012072

## Sheet: EDF_4_c
		Acc		Acc
		PV-NpHR		SOM-NpHR
	Session	Mean	SEM	Mean	SEM
	1	1.27083	0.0129733	1.23511	0.017928
	2	1.31028	0.0246999	1.2518	0.0252927
	3	1.32568	0.0169995	1.27118	0.0111025
	4	1.3332	0.0182779	1.26362	0.0171818
	5	1.3483	0.0225207	1.30048	0.0308393
	6	1.32363	0.0143574	1.31472	0.0206837
	7	1.34815	0.0191156	1.29036	0.00960115
	8	1.33375	0.021336	1.30069	0.0111005
	9	1.34522	0.0115667	1.33302	0.0161802

## Sheet: EDF_4_d
		Latency		Latency
		PV-NpHR		SOM-NpHR
	Session	Mean	SEM	Mean	SEM
	1	36.5197	4.46028	39.0095	12.9698
	2	19.0282	2.56778	28.19	8.91275
	3	15.5203	2.29845	15.3598	1.91087
	4	14.005	2.26743	11.846	0.619129
	5	14.3621	1.74924	11.4738	1.2957
	6	11.8561	0.959973	11.4677	1.26839
	7	10.0766	1.14376	11.8708	0.869176
	8	25.1308	4.99159	11.5154	1.53113
	9	10.226	0.816613	11.8819	1.30551

## Sheet: EDF_4_e
	Proximity
	PV-NpHR			SOM-NpHR
	S7	S8	S9	S7	S8	S9
	0.698359	0.598779	0.718685	0.628863	0.651234	0.680891
	0.741741	0.607967	0.741882	0.643786	0.667533	0.629433
	0.711407	0.619287	0.647787	0.663906	0.668029	0.698523
	0.6672	0.567255	0.759204	0.640978	0.614077	0.684808
	0.687491	0.559603	0.727596	0.644646	0.690295	0.663075
	0.742979	0.580873	0.738619
	0.742906	0.583418	0.677095
	0.698638	0.595724	0.706354

## Sheet: EDF_4_f
	Accuracy
	PV-NpHR			SOM-NpHR
	S7	S8	S9	S7	S8	S9
	18.3009	18.4498	15.9477	16.8279	16.0165	19.6016
	25.7926	16.6847	26.3705	14.8464	20.0325	18.4067
	17.5652	13.1731	14.9149	16.3606	14.6504	17.7039
	14.5994	9.70942	17.0206	18.4698	15.5765	23.2413
	10.447	5.55044	17.5612	17.2805	19.9725	19.9226
	19.7019	8.49759	17.5763
	15.1055	8.60982	14.5572
	17.7956	9.09756	21.1259

## Sheet: EDF_4_h
	Cumulative Turning angle
	PV-NpHR			SOM-NpHR
	S7	S8	S9	S7	S8	S9
	66064.8	51419.3	77349.7	111678	109817	81798.7
	118695	92224.2	133769	70329.4	74418.7	71249.4
	79013.5	41918.8	65399.2	61592.1	62149.6	64814.7
	44706.9	39295.3	71955.5	54964	60220.5	89095.5
	59083.4	46543.3	79686.2	87372.3	117449	123057
	83431.9	54588.2	78730.5
	60629.3	58766.8	68126.3
	93462.9	42030.4	97967.3
