# Supplementary material for: An adaptive behavioral control motif mediated by cortical axo-axonic inhibition
Source: Nat Neurosci. 2023 Jul 20;26(8):1379–93. doi: 10.1038/s41593-023-01380-x (PMC10400431; doi:10.1038/s41593-023-01380-x)
Supplement: Source Data Extended Data Fig. 5 — Statistical source data. [file 41593_2023_1380_MOESM18_ESM.xlsx]

## Sheet: EDF_5_d
	ChC Depth from pia
	149.53
	149.94
	178.689
	232.652
	170.595
	145.78
	104.821
	117.876
	125.386
	137.163
	130.458
	175.952
	137.969
	118.93
	132.372
	95.078
	103.103
	138.072
	136.574
	127.292
	161.038
	141.484
	144.667
	149.632
	184.723
	163.951
	163.768
	185.066
	169.222
	168.25
	183.85
	158.971
	224.043
	141.511
	142.956
	141.69
	171.713
	187.51
	167.295
	163.817
	151.317
	233.934
	182.507
	173.263
	196.542
	94.008
	209.641
	126.911
	145.285
	180.467
	207.252
	640.985
	129.162
	130.704
	138.967
	137.286
	295.326
	138.118
	198.02
	170.572
	181.354
	199.059
	185.178
	182.169
	186.854
	160.436
	141.797
	158.087
	172.477
	207.732
	158.945
	143.174
	671.237
	722.861
	180.858
	189.776
	180.935
	235.282
	176.596
	157.36
	128.657
	139.342
	130.16
	190.65
	129.542
	167.016
	144.193
	119.8
