# Supplementary material for: An adaptive behavioral control motif mediated by cortical axo-axonic inhibition
Source: Nat Neurosci. 2023 Jul 20;26(8):1379–93. doi: 10.1038/s41593-023-01380-x (PMC10400431; doi:10.1038/s41593-023-01380-x)
Supplement: Source Data Extended Data Fig. 6 — Statistical source data. [file 41593_2023_1380_MOESM19_ESM.xlsx]

## Sheet: EDF_6_c
	Density
	PV-TeTxLC	ChC-TeTxLC	ChC-tdTomato
	50.525	40.7651	61.575
	36.3452	53.5768	61.2961
	60.4509	52.6816	61.1132
	74.4681	52.8493	51.1633
	45.2623	45.4439	30.7312
	51.7512		43.5086
	53.4793		29.8377
			29.9452
			32.4405
			60.2585
			51.7555

## Sheet: EDF_6_e
		# of Success
		sparse PV-TeTxLC		PV control
	Session	Mean	SEM	Mean	SEM
	1	22.5714	2.63545	33.5714	9.03922
	2	37.5714	6.79235	45	10.0167
	3	46.4286	4.96587	52.4286	13.2375
	4	53	5.15937	52.1429	9.62989
	5	68.5714	11.2141	66.1429	15.2775
	6	69.7143	13.5659	70.8571	12.8516
	7	82.4286	16.5599	82.2857	16.9097

## Sheet: EDF_6_f
		Latency
		sparse PV-TeTxLC		PV control
	Session	Mean	SEM	Mean	SEM
	1	31.103	4.87063	33.9289	7.90668
	2	25.0148	5.03908	24.5869	7.53106
	3	17.4454	1.71813	19.2513	3.80879
	4	14.3539	1.48495	19.8155	4.92827
	5	12.8726	1.77599	16.8624	3.91599
	6	12.7611	1.96627	14.2983	3.83686
	7	10.0038	1.29819	13.1346	3.11296
