# Supplementary material for: An adaptive behavioral control motif mediated by cortical axo-axonic inhibition
Source: Nat Neurosci. 2023 Jul 20;26(8):1379–93. doi: 10.1038/s41593-023-01380-x (PMC10400431; doi:10.1038/s41593-023-01380-x)
Supplement: Source Data Extended Data Fig. 7 — Statistical source data. [file 41593_2023_1380_MOESM20_ESM.xlsx]

## Sheet: f
	Distance from L1/L2 border (um)
	ChC Soma	ChC-AIS
	16.5992	3.43887
	33.1435	26.7859
	9.5424	69.6417
	9.45916	77.8528
	14.4181	59.1887
	90.9584	71.1667
	52.962	76.0308
	7.5046	89.6473
	-116.396	115.448
	55.2434	112.282
	34.839	105.432
	17.4707	121.425
	13.2456	86.0444
	71.9327	49.9632
	57.3277	102.544
	16.9088	143.057
	24.4263	154.765
	54.2208	175.132
	25.2488	112.21
	29.4476	134.037
	21.3483	45.0559
	51.9585	12.8657
	30.7137	86.5596
	-10.1321	157.192
	33.0503	93.9199
	-14.1124	107.594
	27.3346	207.34
	65.1868	160.429
	-59.1224	186.191
	10.0176	149.176
	50.0886	209.151
	-50.2272	95.423
	21.5322	125.084
	49.0004	71.5589
	9.73312	155.045
	38.2407	84.8442
	79.1046	102.934
	29.5004	154.935
	20.1011	142.123
	17.7638	203.215
	55.4336	156.785
	15.007	146.805
	29.9491	202.704
	12.42	195.029
	40.8715	215.321
		201.061
		214.293
		226.666
		179.109
		168.045
		30.8458
		79.6069
		101.881
		141.662
		21.1744
		51.8817
		145.213
		81.7946
		99.7954
		61.6009
		183.667
		174.639
		145.699
		79.6438
		169.47
		150.135
		89.8403
		107.131
		113.417
		123.462
		179.087
		209.766
		40.4328
		78.2355
		69.8238
		95.507
		164.975
		48.0893
		89.863
		91.3973
		202.047
		123.56
		128.873
		161.94
		80.8799
		83.7388
		119.54
		118.279
		120.908
		80.0815
		144.083
		37.5488
		165.362
		43.7115
		115.42
		155.104
		131.693
		172.5
		167.252
		31.9143
		44.5566
		94.9406
		76.3724
		100.52
		53.194
		145.893
		42.9354
		45.943
		106.02
		166.104
		190.152
		184.288
		-2.58324
		43.4169
		53.6327
		42.9437
		105.149
		132.696
		149.018
		94.0163
		49.0384
		142.416
		151.367
		21.5022
		114.428
		129.91
		124.399
		158.83
		115.249
		131.927
		114.508
		167.477
		151.501
		41.9633
		33.3856
		28.9208
		48.1197
		71.0223
		93.8611
		23.4886
		112.794
		37.0968
		59.0173
		166.649
		121.609
		47.9817
		47.3955
		69.5647
		134.166
		114.63
		23.4906
		86.3894
		80.7644
		32.4174
		62.8734
		159.955
		97.7757
		75.8027
		155.319
		34.2136
		171.007
		154.255
		86.4434
		89.5551
		169.977
		167.569
		-6.29941
		57.7755
		56.9923
		79.8847
		43.8718
		49.9028
		32.5865
		61.0119
		112.392
		69.2891
		73.7126
		40.2278
		107.826
		9.90733
		102.266
		65.7552
		75.8334
		121.194
		63.1397
		80.2875
		71.4047
		53.2654
		67.1106
		107.758
		132.133
		99.8769
		162.564
		79.0975
		90.2484
		181.098
		97.8379
		143.281
		69.1819
		115.624
		128.994
		160.635
		97.837
		149.246
		117.268
		120.456
		143.591
		145.802
		174.251
		165.226
		161.751
		41.1453
		25.2124
		67.8539
		93.3108
		125.338
		164.501
		75.6495
		97.8411
		83.9698
		201.454
		138.998
		41.1222
		168.193
		179.245
		121.471
		176.301
		134.636
		159.966
		99.8784
		168.967
		39.2965
		49.3631
		71.7225
		57.0323
		88.2216
		68.6041
		147.356
		136.537
		123.796
		85.6939
		117.505
		172.965
		162.771
		135.602
		190.102
		9.41168
		22.5272
		45.9629
		79.5045
		80.0035
		131.609
		146.189
		79.917
		80.6338
		57.6719
		61.013
		78.3468
		83.4572
		49.3437
		44.9359
		103.155
		66.0213
		126.762
		68.4815
		124.251
		52.4167
		66.6879
		125.218
		133.656
		113.11
		309.26
		136.177
		35.4883
		35.7846
		108.282
		117.067
		44.4943
		140.223
		136.239
		83.9622
		81.126
		99.1743
		169.914
		119.691
		42.0665
		86.132
		117.7
		67.5043
		68.4111
		90.5943
		7.26015
		66.2514
		96.626
		196.86
		100.218
		94.9592
		135.444
		164.61
		180.735
		50.3567
		94.76
		53.1463
		90.6357
		155.159
		143.055
		33.9795
		141.294
		81.5821
		96.3987
		124.376
		37.7421
		52.7139
		15.5771
		117.306
		59.4261
		74.3807
		111.097
		103.002
		133.294
		39.8233
		100.559
		116.282
		87.5084
		129.186
		187.458
		46.5126
		128.459
		50.0986
		79.3419
		24.2303
		71.9485
		52.0273
		91.5396
		18.4357
		89.7321
		208.686
		23.4363
		146.828
		39.3156
		34.8965
		68.4817
		91.4468
		40.4408
		100.167
		60.5775
		46.0319
		92.3905
		23.162
		19.1329
		115.833
		44.1832
		64.2439
		88.62
		68.5151
		38.8979
		115.108
		31.3488
		108.558
		113.721
		33.8695
		63.8174
		135.634
		22.47
		22.0612
		161.908
		27.132
		85.4798
		116.634
		16.2565
		69.2575
		109.978
		33.9721
		47.1849
		62.7578
		111.486
		87.9483
		47.2265
		18.0594
		17.7816
		48.7553
		204.054
		31.1199
		53.1909
		34.7099
		201.756
		96.9287
		11.0235
		57.1485
		72.7267
		51.1257
		-5.84551
		23.8019
		117.699
		129.12
		153.979
		93.3828
		101.333
		49.9317
		46.6335
		82.5607
		166.766
		72.583
		150.169
		80.0801
		35.5269
		53.3654
		118.524
		201.325
		45.7244
		210.05
		28.3652
		91.0707
		98.9675
		42.3379
		106.219
		38.7944
		92.9927
		38.0887
		213.701
		33.8692
		108.961
		153.55
		99.5056
		70.1163
		199.274
		119.845
		107.348
		256.256
		287.886
		120.449
		41.1712
		66.2189
		228.984
		103.582
		68.2496
		49.0831
		41.5416
		65.8938
		60.083
		107.61
		134.561
		62.9723
		180.854
		126.776
		104.153
		266.478
		63.8022
		53.0128
		88.9906
		67.8565
		160.164
		135.987
		43.7553
		114.149
		64.2167
		30.9764
		37.0112
		54.6114
		96.6056
		110.006
		23.4007
		68.9836
		55.236
		69.5904
		127.061
		104.091
		28.2053
		83.3256
		54.0967
		84.8208
		99.3364
		108.918
		70.123
		97.4834
		46.5562
		31.6945
		58.2058
		66.056
		144.345
		163.22
		111.112
		81.6482
		64.9219
		39.8812
		181.265
		87.4429
		39.6263
		82.7749
		104.711
		22.8948
		181.247
		48.2902
		125.84
		31.8524
		29.2513
		77.2494
		147.312
		36.7396
		130.284
		148.256
		154.893
		130.467
		69.7994
		114.715
		63.373
		120.832
		75.553
		25.7258
		31.0832
		68.9521
		54.5732
		99.8369
		109.319
		52.5316
		21.5949
		169.431
		156.222
		64.7172
		61.7724
		24.8007
		49.0894
		166.339
		49.521
		50.7618
		146.68
		169.74
		95.4027
		-14.1086
		61.5686
		41.1175
		41.1613
		66.1822
		143.935
		79.1936
		83.9381
		110.767
		60.0919
		27.6844
		71.0062
		60.4759
		51.9297
		89.7108
		85.8895
		55.6098
		21.0694
		47.1433
		98.5291
		45.3248
		154.823
		88.3271
		101.799
		78.4466
		55.6339
		81.5256
		31.6839
		60.9472
		143.966
		110.399
		93.6917
		91.3037
		62.2838
		128.904
		70.1994
		85.2935
		85.9373
		99.6559
		51.8112
		50.6592
		62.2423
		116.342
		154.269
		183.366
		151.289
		120.098
		62.7674
		79.1438
		25.1433
		114.046
		68.112
		157.619
		222.515
		108.554
		71.4628
		75.5599
		90.3225
		295.392
		138.243
		188.316
		123.163
		120.137
		264.28
		227.086
		285.996
		117.679
		159.571
		265.872
		180.861
		183.28
		318.239
		-51.8898
		43.3182
		51.3038
		77.0515
		66.463
		123.215
		159.368
		130.091
		100.023
		113.077
		91.4355
		140.517
		177.211
		50.8459
		121.623
		40.6916
		76.4836
		50.7771
		82.863
		262.445
		99.1989
		164.79
		322.012
		179.108
		192.987
		120.67
		185.327
		29.8821
		41.4422
		75.526
		100.886
		147.712
		55.8729
		59.9845
		249.219
		249.349
		260.303
		105.812
		36.7914
		69.7263
		104.214
		55.12
		36.9825
		155.207
		197.301
		83.4065
		128.31
		82.4437
		171.777
		57.2528
		205.87
		120.127
		144.412
		153.973
		204.667
		213.42
		276.955
		50.0381
		53.5935
		67.327
		139.791
		194.072
		157.154
		77.5748
		76.5632
		123.051
		95.0485
		68.512
		63.1283
		92.4595
		83.7912
		42.0097
		118.186
		69.096
		63.0208
		197.638
		40.5498
		194.858
		113.411
		56.0239
		137.049
		158.258
		313.646
		188.306
		3.97645
		70.5967
		23.8266
		87.3893
		60.1355
		71.981
		197.005
		250.179
		104.742
		118.479
		77.5441
		203.208
		107.011
		211.571
		71.6059
		187.018
		125.211
		69.0162
		129.888
		84.4066
		206.459
		125.122
		274.169
		147.424
		271.642
		66.2026
		128.837
		72.5539
		209.91
		101.934
		85.6596
		69.6764
		143.942
		186.718
		47.5987
		115.353
		109.984
		153.802
		112.204
		50.5263
		279.162
		272.055
		149.156
		231.183
		133.318
		140.959
		163.581
		136.988
		171.637
		111.877
		274.76
		164.107
		256.442
		274.73
		163.188
		127.895
		88.8345
		241.766
		96.3566
		170.238
		162.014
		107.292
		100.209
		92.2308
		140.49
		249.625
		169.165
		104.679
		256.791
		75.1514
		71.6808
		96.3046
		228.589
		112.829
		148.88
		116.048
		114.188
		116.987
		54.1259
		125.979
		55.3003
		49.8426
		89.7883
		218.811
		93.2239
		204.492
		117.161
		52.6722
		190.039
		121.721
		70.3814
		98.9794
		154.636
		103.839
		26.6688
		197.783
		115.452
		122.58
		91.2855
		107.946
		113.741
		35.8803
		143.462
		36.3616
		179.665
		58.4851
		152.883
		143.773
		103.831
		64.4814
		65.5714
		76.4327
		38.368
		128.407
		131.25
		156.658
		108.385
		121.135
		29.4993
		35.3888
		42.9015
		50.8567
		124.241
		86.6994
		107.475
		89.5618
		70.2859
		38.0575
		46.2864
		35.8628
		60.1631
		74.212
		133.661
		66.1102
		157.241
		107.842
		54.634
		173.61
		31.502
		92.9441
		107.031
		19.2493
		69.7708
		186.524
		276.016
		128.989
		269.73
		70.4155
		176.304
		142.24
		53.0975
		168.863
		82.7693
		282.575
		177.291
		236.316
		154.687
		59.2727
		91.8245
		154.369
		159.103
		153.954
		88.1575
		114.693
		90.5216
		48.8228
		91.1439
		56.3496
		44.8131
		206.593
		92.6268
		130.962
		77.6579
		180.662
		139.016
		120.021
		152.098
		73.1502
		98.3441
		229.854
		151.854
		114.635
		206.512
		132.122
		163.063
		187.252
		122.847
		151.377
		96.0932
		75.1851
		16.2549
		69.5652
		48.2125
		108.106
		71.4393
		31.3911
		90.0363
		81.1666
		99.5784
		146.894
		164.462
		109.081
		137.921
		165.238
		148.904
		82.7967
		67.2335
		147.718
		157.421
		232.652
		127.981
		174.888
		166.095
		175.305
		22.8178
		97.8875
		90.5221
		46.0173
		145.23
		102.505
		37.0557
		103.727
		156.071
		174.709
		188.523
		64.0239
		159.876
		55.8299
		246.466
		66.0778
		63.8284
		168.403
		65.4074
		155.774
		108.756
		93.1555
		99.1011
		58.0384
		88.9761
		40.53
		62.3516
		71.9097
		62.8737
		80.9782
		98.3168
		122.103
		99.8211
		54.9813
		37.626
		113.61
		68.2249
		127.962
		90.878
		115.509
		129.017
		130.056
		96.3226
		55.0502
		80.7743
		68.1589
		156.375
		118.841
		95.3201
		72.6209
		137.888
		111.53
		251.458
		92.7761
		69.5233
		58.2299
		91.3307
		63.3444
		167.872
		108.297
		206.153
		199.028
		25.5345
		125.074
		117.716
		72.7003
		56.5324
		237.679
		197.694
		169.84
		110.997
		97.6337
		208.374
		57.0454
		49.3949
		98.514
		28.6233
		31.2651
		68.7924
		186.194
		69.9586
		99.0311
		127.8
		172.814
		180.142
		221.417
		199.691
		58.7864
		75.096
		77.8665
		42.9998
		28.5142
		36.4845
		116.823
		112.25
		44.8622
		43.181
		127.154
		69.5585
		251.536
		120.297
		207.002
		32.6025
		49.7614
		45.4793
		59.2473
		100.018
		169.139
		30.0603
		82.7436
		187.997
		134.327
		298.845
		153.009
		294.39
		100.44
		160.971
		258.036
		156.961
		162.129
		55.2396
		81.8094
		30.4806
		36.6347
		102
		62.1746
		163.309
		115.388
		135.353
		113.675
		135.586
		105.559
		139.87
		135.161
		149.404
		82.4885
		282.972
		270.905
		254.437
		61.4699
		107.595
		194.738
		85.0208
		62.6478
		145.269
		189.867
		63.5025
		133.928
		175.61
		237.832
		190.414
		49.2437
		29.0736
		72.0225
		45.0152
		117.229
		20.2424
		22.8079
		161.169
		89.5611
		76.1694
		62.3008
		82.4198
		199.415
		118.136
		209.11
		186.191
		201.712
		68.7642
		32.9903
		154.337
		170.84
		50.8113
		127.722
		138.868
		147.852
		48.7847
		193.113
		163.143
		139.452
		50.994
		107.518
		143.979
		160.532
		66.8759
		192.502
		151.424
		148.119
		101.225
		148.335
		165.082
		44.053
		52.4346
		53.5946
		44.6083
		30.5608
		91.4242
		70.6874
		115.764
		40.3954
		52.1518
		102.348
		206.847
		53.9625
		52.9016
		283.613
		198.434
		66.883
		133.826
		27.2207
		71.9374
		36.5333
		99.6971
		34.0006
		130.833
		75.6012
		58.8339
		110.521
		135.985
		51.1114
		54.9949
		180.269
		30.136
		233.758
		49.4403
		43.6847
		51.4324
		172.93
		148.736
		102.771
		183.282
		21.7576
		109.964
		76.1861
		150.917
		101.55
		242.108
		119.32
		97.2771
		91.5769
		67.4321
		242.259
		104.961
		190.852
		70.9871
		141.413
		111.815
		122.305
		176.544
		156.31
		235.798
		224.355
		220.329
		69.6489
		29.0297
		27.0797
		106.133
		272.389
		263.348
		75.2229
		221.019
		221.604
		127.192
		125.718
		106.77
		64.8615
		168.216
		122.716
		147.72
		104.472
		61.4864
		51.483
		65.3112
		163.096
		82.4906
		34.0829
		74.1923
		39.4621
		118.325
		201.983
		201.223
		134.398
		54.0198
		177.598
		77.9228
		59.4392
		109.608
		185.033
		50.9794
		61.7662
		59.7543
		160.904
		226.298
		70.9931
		201.526
		172.114
		99.0381
		173.377
		153.66
		243.667
		247.79
		101.874
		80.3841
		14.9972
		191.994
		168.636
		61.6082
		231.412
		103.178
		169.883
		27.1971
		151.206
		140.545
		155.273
		51.6517
		99.9275
		169.582
		51.4169
		208.007
		223.213
		92.2338
		67.0189
		46.3347
		75.0868
		213.093
		227.288
		45.7613
		78.9466
		217.945
		134.415
		136.471
		80.5218
		198.366
		192.545
		141.409
		80.7663
		44.1424
		47.361
		134.262
		171.509
		44.3366
		128.392
		203.895
		212.667
		91.8017
		96.5513
		77.5526
		151.32
		122.644
		64.2962
		51.457
		106.396
		161.023
		78.1984
		74.7313
		84.4061
		67.1371
		78.0722
		186.296
		98.6426
		189.319
		92.5191
		74.8933
		167.91
		145.608
		132.078
		215.138
		188.731
		83.6675
		129.283
		126.784
		204.775
		236.33
		237.897
		194.928
		243.97
		166.162
		75.83
		97.0195
		75.1952
		186.724
		227.584
		30.3853
		89.8179
		88.5981
		67.1094
		61.9411
		94.2233
		67.2642
		105.118
		246.606
		104.796
		103.979
		55.4503
		74.5833
		57.8367
		119.474
		62.1856
		222.55
		238.888
		48.9879
		32.4664
		125.765
		109.349
		197.622
		121.309
		124.891
		158.773
		185.358
		87.0812
		112.138
		130.611
		103.454
		164.974
		148.091
		163.723
		102.865
		198.236
		269.831
		117.785
		112.1
		94.1092
		153.599
		144.403
		174.729
		234.605
		105.229
		176.87
		200.819
		22.934
		179.374
		221.364
		108.317
		162.407
		167.467
		180.318
		51.7293
		32.1631
		178.647
		72.8065
		98.9935
		182.675
		194.173
		120.541
		169.967
		76.7529
		105.37
		217.5
		53.357
		76.6753
		49.4802
		100.094
		77.1312
		63.4903
		46.9062
		102.085
		87.9244
		152.608
		168.929
		154.551
		166.443
		103.766
		98.8005
		150.208
		151.104
		126.266
		173.276
		81.154
		161.872
		110.529
		185.341
		200.033
		93.8439
		65.7334
		180.734
		192.928
		171.155
		114.127
		149.782
		126.527
		52.8378
		142.149
		128.641
		89.8984
		75.9795
		184.79
		112.956
		119.626
		134.81
		52.2544
		85.9975
		67.3233
		117.253
		107.187
		142.815
		69.7172
		26.4058
		52.5526
		102.301
		104.468
		123.056
		163.379
		113.837
		44.0219
		104.393
		72.8378
		126.98
		96.7736
		56.6968
		34.8119
		171.755
		72.5499
		63.5826
		60.5523
		28.6494
		108.061
		125.836
		62.2925
		72.188
		173.311
		122.832
		179.003
		101.369
		63.7409
		21.5292
		142.354
		75.6571
		49.5929
		140.249
		92.2778
		101.293
		84.1834
		88.9994
		72.9656
		53.8789
		63.1759
		53.7943
		107.874
		55.445
		81.469
		69.5609
		144.497
		212.141
		27.3136
		53.5729
		93.6339
		82.0645
		42.9859
		41.6256
		79.5542
		185.539
		162.972
		49.2546
		26.984
		67.8865
		85.5544
		147.971
		168.663
		99.6691
		74.8066
		54.7075
		115.191
		114.033
		112.121
		86.9013
		53.3252
		72.7233
		41.2287
		174.241
		43.6442
		113.55
		114.073
		134.327
		30.0959
		66.2069
		90.883
		43.9564
		150.836
		169.241
		65.8905
		63.4165
		152.472
		150.73
		35.7792
		144.61
		45.3407
		25.5309
		35.1108
		151.734
		62.0234
		31.0259
		129.371
		124.191
		101.992
		96.7169
		42.4831
		123.227
		147.566
		31.5256
		57.8252
		148.436
		66.9542
		142.511
		110.495
		49.4358
		70.8957
		74.0454
		30.9959
		82.8476
		133.138
		72.6834
		94.3902
		89.8171
		56.0403
		63.5498
		80.9451
		122.628
		167.615
		10.0363
		189.322
		113.583
		200.958
		170.919
		108.55
		34.6421
		58.8128
		72.9341
		154.582
		82.6941
		78.5553
		-18.8857
		107.94
		73.0467
		132.555
		168.108
		95.9981
		30.5029
		130.389
		70.923
		96.7697
		126.641
		88.5819
		77.2443
		132.931
		114.84
		63.6178
		100.075
		80.5737
		98.4964
		73.2084
		53.1368
		115.174
		112.002
		75.7807
		131.213
		35.3522
		54.3751
		39.687
		61.1535
		-1.82309
		86.0338
		63.5114
		149.933
		133.34
		112.224
		152.499
		52.2526
		57.8739
		148.065
		110.81
		77.5312
		31.8743
		143.637
		47.9494
		116.219
		141.106
		54.7763
		69.1235
		242.617
		134.766
		57.4792
		81.3343
		127.606
		76.3161
		174.005
		24.6569
		58.7809
		48.5879
		105.876
		133.492
		182.203
		125.052
		54.191
		115.681
		59.4606
		63.7987
		73.49
		94.7054
		199.758
		44.4048
		65.6972
		198.863
		56.2904
		164.993
		147.362
		75.6079
		86.384
		49.6962
		106.717
		64.7933
		43.8989
		130.778
		63.3083
		89.3227
		74.0753
		191.243
		148.649
		105.945
		103.45
		65.263
		106.025
		76.0931
		56.7185
		119.156
		69.0168
		125.078
		67.733
		151.403
		72.0356
		47.2549
		81.5713
		115.112
		82.9449
		64.3432
		65.9816
		81.836
		89.6326
		110.881
		62.0175
		-22.136
		87.4017
		131.532
		232.218
		129.936
		87.0692
		66.2835
		120.101
		49.5785
		95.0064
		57.1579
		66.3675
		104.627
		147.46
		156.182
		65.1816
		74.2529
		158.67
		122.687
		58.2099
		163.639
		38.7997
		63.9416
		132.893
		77.3819
		145.309
		239.649
		62.6636
		58.492
		99.2937
		84.3054
		22.2864
		77.9574
		65.2146
		106.252
		144.743
		109.866
		118.254
		247.183
		104.604
		81.7287
		123.654
		141.077
		81.446
		85.225
		85.3721
		95.3924
		47.6351
		120.022
		65.2746
		190.956
		157.057
		109.032
		95.5404
		99.6571
		98.0635
		146.13
		159.542
		91.0274
		26.9767
		140.218
		57.7795
		71.0349
		159.477
		98.8563
		60.235
		49.7523
		209.328
		80.08
		180.868
		152.156
		95.8949
		227.21
		208.153
		222.39
		206.979
		186.365
		72.7159
		32.5831
		115.379
		189.499
		64.7325
		124.69
		106.722
		94.0962
		69.9025
		165.923
		31.0479
		234.429
		55.3812
		126.983
		185.517
		206.414
		137.869
		97.0428
		84.7964
		126.002
		164.676
		194.245
		147.857
		80.6594
		172.889
		132.297
		-3.02118
		29.3537
		77.1139
		155.373
		42.1852
		104.459
		65.3181
		126.918
		35.7835
		71.0314
		121.018
		64.4089
		115.969
		65.4728
		32.5553
		116.345
		130.23
		124.102
		122.162
		99.9873
		120.706
		144.385
		161.397
		25.4548
		23.3517
		172.007
		100.304
		46.1396
		48.8283
		178.017
		69.5606
		104.766
		200.202
		51.1405
		69.5657
		166.333
		84.2739
		174.676
		186.42
		178.071
		165.666
		198.083
		211.27
		149.791
		46.8844
		124.211
		84.6636
		69.2539
		170.122
		83.57
		121.607
		143.848
		114.413
		91.2604
		48.0197
		174.293
		94.8614
		173.587
		46.1315
		52.2997
		58.415
		91.0952
		76.6031
		42.1404
		51.5969
		228.408
		69.2966
		78.6392
		72.5162
		116.416
		216.231
		155.007
		87.3694
		202.234
		135.385
		179.868
		141.813
		192.175
		54.9076
		148.184
		77.2357
		207.807
		146.35
		141.635
		62.0744
		143.881
		91.6102
		48.1717
		153.15
		45.4671
		59.5336
		189.25
		162.747
		53.5774
		107.637
		127.521
		38.4101
		191.75
		184.571
		146.277
		195.373
		43.1469
		191.609
		201.95
		82.1841
		76.7485
		75.8948
		17.2731
		170.374
		76.6374
		105.029
		41.325
		94.8105
		6.67088
		128.834
		60.2787
		41.2669
		102.802
		28.7049
		19.2549
		47.6973
		63.9673
		67.3075
		36.93
		127.33
		59.6978
		4.39182
		127.951
		186.853
		167.797
		203.107
		96.6728
		211.02
		93.0999
		131.525
		38.4244
		43.5731
		75.1287
		110.779
		22.2721
		116.613
		85.6823
		80.0237
		88.1537
		210.472
		57.6948
		201.05
		224.214
		113.498
		161.976
		81.1992
		69.1625
		134.961
		124.247
		102.885
		107.406
		39.3845
		67.8373
		230.074
		119.083
		49.4433
		43.4146
		103.374
		70.7809
		24.0377
		65.9246
		48.4046
		120.965
		64.3087
		147.88
		83.6047
		91.3361
		159.509
		132.38
		182.388
		181.177
		107.353
		15.6476
		29.4642
		73.1297
		89.4714
		128.512
		57.2951
		173.17
		123.872
		200.951
		36.7377
		27.7893
		73.8162
		45.2683
		3.2434
		87.1889
		55.7418
		123.004
		51.0528
		43.0092
		72.4847
		44.2741
		138.817
		42.5182
		149.778
		157.995
		107.276
		54.1638
		20.261
		67.6854
		165.546
		109.026
		63.1959
		73.31
		88.9222
		100.624
		77.1003
		99.8452
		137.947
		63.9758
		71.891
		68.4457
		116.331
		34.1347
		85.559
		112.079
		98.8382
		100.241
		113.14
		135.761
		126.276
		85.3719
		37.2992
		40.4251
		31.4692
		124.424
		143.924
		160.415
		43.9881
		26.2414
		69.4785
		148.451
		54.7297
		2.37798
		116.367
		34.597
		72.8527
		170.287
		109.682
		164.731
		70.0622
		31.9011
		70.3578
		150.41
		130.901
		24.0577
		31.9575
		44.8626
		61.3918
		157.359
		88.874
		62.4771
[truncated: 1,184 more rows]

## Sheet: h
	Raw				Detected								Perfomance
S1													Sensitivity	Accuracy	Merging	Fragmentation
												S1	1	1	0.05	0
									sensitivity = 41/41 = 1			S2	1	1	0.023	0.047
									accuracy = 39/39 = 1			S3	1	0.971	0.029	0
									fragmentation=0/46=0			S4	1	1	0	0.043
									merging=2/39=0.05			S5	1	1	0	0.048
												S6	1	1	0	0.038
												mean	1	0.995167	0.017	0.0293333
												std	0	0.010808	0.018868	0.0209894
S2
									sensitivity = 44/44 = 1
									accuracy = 43/43 = 1
									fragmentation=2/43=0.047
									merging=1/43=0.023
S3
									sensitivity = 34/34 = 1
									accuracy = 34/35 = 0.971
									fragmentation=0/34=0
									merging=1/35=0.029
S4
									sensitivity = 23/23 = 1
									accuracy = 23/23 = 1
									fragmentation=1/23=0.043
									merging=0/23=0
S5
									sensitivity = 21/21 = 1
									accuracy = 21/21 = 1
									fragmentation=1/21=0.048
									merging=0/21=0
S6
									sensitivity = 26/26 = 1
									accuracy = 26/26 = 1
									fragmentation=1/26=0.038
									merging=0/26=0
