# Supplementary material for: An adaptive behavioral control motif mediated by cortical axo-axonic inhibition
Source: Nat Neurosci. 2023 Jul 20;26(8):1379–93. doi: 10.1038/s41593-023-01380-x (PMC10400431; doi:10.1038/s41593-023-01380-x)
Supplement: Source Data Extended Data Fig. 8 — Statistical source data. [file 41593_2023_1380_MOESM21_ESM.xlsx]

## Sheet: EDF_8_b
			x - PreSSE									raw data: Fig8, sheet (i)
	C/E	ID_mouse	0-0.5	0.5-1.0	1.0-1.5	1.5-2.0	2.0-2.5	2.5-3.0	3.0-3.5	3.5-4.0
y - CDF	Control	1	0.513761	0.130734	0.155963	0.105505	0.0504587	0.0206422	0.0137615	0.00688073
	Control	2	0.474227	0.197595	0.189003	0.0841924	0.0309278	0.0171821	0.00515464	0
	Control	3	0.436893	0.190291	0.194175	0.104854	0.0582524	0.00970874	0.00582524	0
	Control	4	0.593819	0.103753	0.0927152	0.0728477	0.0816777	0.0286976	0.0198675	0.00662252
	Control	5	0.571963	0.168224	0.11215	0.0766355	0.046729	0.0168224	0.00560748	0.00186916
	Control	6	0.371429	0.139496	0.159664	0.163025	0.0957983	0.0319328	0.0218487	0.00840336

## Sheet: EDF_8_c
			x - PostSSE											raw data: Fig8, sheet (i)
	C/E	ID_mouse	0-0.1	0.1-0.2	0.2-0.3	0.3-0.4	0.4-0.5	0.5-0.6	0.6-0.7	0.7-0.8	0.8-0.9	0.9-1.0
y - CDF	Control	1	0.518349	0.107798	0.0940367	0.0756881	0.087156	0.0711009	0.0321101	0.00917431	0.00458716	0
	Control	2	0.506873	0.128866	0.0945017	0.103093	0.0876289	0.0498282	0.0120275	0.00859107	0.00343643	0.00515464
	Control	3	0.466019	0.149515	0.108738	0.0970874	0.0757282	0.0504854	0.0194175	0.0213592	0.00970874	0.00194175
	Control	4	0.629139	0.0905077	0.0794702	0.0883002	0.0353201	0.0331126	0.0309051	0.00662252	0.00662252	0
	Control	5	0.585047	0.0934579	0.100935	0.082243	0.0728972	0.0411215	0.011215	0.0130841	0	0
	Control	6	0.447059	0.127731	0.131092	0.107563	0.0823529	0.0470588	0.0268908	0.0184874	0.010084	0.00168067

## Sheet: EDF_8_d
			x - PreSSE									raw data: Fig8, sheet (i)
	C/E	ID_mouse	0-0.5	0.5-1.0	1.0-1.5	1.5-2.0	2.0-2.5	2.5-3.0	3.0-3.5	3.5-4.0
y - CDF	Exp.	1	0.480769	0.146154	0.142308	0.111538	0.0692308	0.0269231	0.0192308	0.00384615
	Exp.	2	0.585455	0.12	0.134545	0.0690909	0.0545455	0.0218182	0.0145455	0
	Exp.	3	0.549118	0.110831	0.15869	0.0957179	0.0503778	0.0277078	0.00503778	0.00251889
	Exp.	4	0.489971	0.108883	0.0945559	0.108883	0.0716332	0.0487106	0.0515759	0.0200573
	Exp.	5	0.473088	0.121813	0.175637	0.133144	0.0679887	0.01983	0.00566572	0.00283286

## Sheet: EDF_8_e
			x - PostSSE											raw data: Fig8, sheet (i)
	C/E	ID_mouse	0-0.1	0.1-0.2	0.2-0.3	0.3-0.4	0.4-0.5	0.5-0.6	0.6-0.7	0.7-0.8	0.8-0.9	0.9-1.0
y - CDF	Exp.	1	0.484615	0.1	0.130769	0.103846	0.0653846	0.0576923	0.0307692	0.0230769	0	0.00384615
	Exp.	2	0.698182	0.0545455	0.0654545	0.0545455	0.04	0.0145455	0.0290909	0.00363636	0.0145455	0.0254545
	Exp.	3	0.61461	0.0806045	0.0755668	0.0680101	0.0554156	0.0528967	0.0251889	0.0176322	0.00755668	0.00251889
	Exp.	4	0.590258	0.0859599	0.0945559	0.0687679	0.0401146	0.0601719	0.0429799	0.00859599	0.00859599	0
	Exp.	5	0.603399	0.113314	0.0651558	0.0793201	0.0538244	0.0339943	0.0169972	0.0141643	0.0113314	0.00849858

## Sheet: EDF_8_f
		PreSSE : C vs C								PreSSE : E vs E								PreSSE : U vs U								PreSSE : E vs C
	Sampling	0-0.5	0.5-1.0	1.0-1.5	1.5-2.0	2.0-2.5	2.5-3.0	3.0-3.5	3.5-4.0	0-0.5	0.5-1.0	1.0-1.5	1.5-2.0	2.0-2.5	2.5-3.0	3.0-3.5	3.5-4.0	0-0.5	0.5-1.0	1.0-1.5	1.5-2.0	2.0-2.5	2.5-3.0	3.0-3.5	3.5-4.0	0-0.5	0.5-1.0	1.0-1.5	1.5-2.0	2.0-2.5	2.5-3.0	3.0-3.5	3.5-4.0
Difference in Probability	1	0.00291465	-0.000668733	-0.000768147	-0.000813938	-0.000492063	-7.73368e-05	-4.65135e-05	3.11148e-05	-0.0016827	-0.000315649	-0.00114124	0.000644076	0.000468729	0.000494512	0.000958752	0.000434068	-0.000865396	-0.000556445	-1.35277e-06	0.000871724	0.000295768	4.68114e-05	7.89136e-05	0.0001276	0.0219972	-0.0343646	-0.0103122	0.00271024	0.00276571	0.00856094	0.00750564	0.00203542
	2	-0.00138793	0.000278637	0.000691823	0.000467381	-0.000344369	0.000141057	2.71483e-05	2.92307e-05	-0.00168004	0.000248128	0.000667273	0.000885541	0.00017269	-5.6952e-05	-0.000208135	-7.49546e-06	0.0023722	-0.000822583	0.000606512	-0.000433119	-0.000730673	-0.000230585	-0.000446123	-0.000105871	0.0239673	-0.0339885	-0.0109993	0.00219023	0.00214749	0.00829426	0.00733747	0.00197778
	3	0.00253595	-0.000347059	-0.00103719	-0.000701517	-0.000544337	0.000103192	-2.837e-05	2.84333e-05	0.000442096	0.000357943	-0.00111838	-0.000633309	9.17722e-05	0.000204038	0.000533096	9.02749e-05	-0.000395742	-0.000319707	-1.48428e-05	0.000334334	0.000236168	3.27454e-05	3.18596e-05	8.30095e-05	0.0243387	-0.0333183	-0.00969531	0.00136299	0.00157624	0.00798213	0.0069835	0.00178645
	4	0.00131972	-0.000212791	-0.00109288	-0.000111114	-2.08976e-05	8.13045e-05	-5.36155e-06	2.73209e-05	-0.00270358	0.000541137	0.00131618	0.00144214	0.000361084	-0.000316453	-0.000467789	-0.000113501	0.00301937	-0.000572842	-0.000627485	-0.000908509	-0.000107932	-0.000105398	-0.00042459	-0.00017596	0.0216794	-0.033366	-0.00931963	0.00249976	0.00255117	0.00805658	0.00709394	0.00177202
	5	0.0013607	0.000536147	0.000192261	-0.00116897	-0.000374369	-0.000164606	-0.000144094	-0.000119842	-0.000165134	-0.000276565	0.000277739	0.000252032	-5.45394e-05	3.19321e-05	-0.000103838	3.07317e-05	0.0019107	0.000222983	-0.000620301	-0.000902516	0.000213655	-0.000256401	-0.000348714	-0.00020176	0.0194982	-0.0334964	-0.00846807	0.00387287	0.00244424	0.00817333	0.00697575	0.00188962
	6	-0.00283194	0.000950305	0.000955484	0.000863096	0.000270447	-0.000118517	-7.59724e-05	-5.79575e-05	0.000452543	0.000372998	-0.000798535	-0.000570428	-5.26103e-05	0.000222528	0.000314333	4.96202e-05	-0.00230542	0.00141665	0.000973957	0.000469471	-0.000359804	-2.72226e-05	-0.000189614	-5.0122e-05	0.0229975	-0.0342243	-0.0112323	0.00195812	0.00240381	0.00866163	0.00806658	0.00223073
	7	-0.00191083	0.000843015	0.000738235	0.00048643	-0.000273337	9.28591e-05	-4.32667e-05	-2.74967e-05	0.000839612	0.000228016	0.000334947	-0.000400895	-0.000113483	-0.000292423	-0.000328745	-0.000207813	0.00203716	0.000187742	-0.00142294	-0.000833178	-0.000277732	5.41693e-05	0.000137246	0.000112046	0.0223286	-0.0323942	-0.00956089	0.0019706	0.00151893	0.00809772	0.00714471	0.00183241
	8	0.00204883	-8.13796e-05	-0.00116609	-0.000713821	3.31853e-05	9.8306e-06	-4.2925e-05	-3.19091e-05	0.00134991	-0.000296533	-0.000262598	-0.000614866	-0.000301436	0.000126839	-1.1079e-05	4.03285e-06	-0.00258779	0.000946574	0.000771171	0.000733761	0.000419362	-0.000269122	-6.49044e-05	-4.84895e-05	0.0232523	-0.0348383	-0.0099165	0.00232546	0.00257097	0.00826934	0.00730818	0.00193105
	9	0.000396108	0.000476489	0.00087945	-0.000255396	-0.000838138	-0.000325301	-0.000218883	-4.78412e-05	0.00120387	-5.83885e-06	0.000470833	-0.000459145	-0.000266485	-0.000242232	-0.000437853	-0.000203929	-0.00183282	-0.000455443	-9.02043e-05	0.00103266	0.000818071	0.000181817	0.000158949	0.000136422	0.0185646	-0.0333809	-0.00963967	0.00381538	0.00294074	0.00845447	0.00790208	0.00212141
	10	0.00225383	-0.000451651	-0.00131801	-0.000559947	0.000115872	9.71159e-06	-4.24119e-06	8.16463e-06	-0.000920021	0.000912761	0.000421641	0.000203313	7.59916e-05	-0.000162101	-0.000285261	-0.000169916	-0.00128228	-0.000529887	0.00098442	0.000899532	3.26619e-05	9.30822e-06	-0.000168333	-2.60961e-05	0.021493	-0.0335614	-0.0103942	0.00260641	0.00253259	0.0084188	0.00770587	0.00206981

## Sheet: EDF_8_g
		PreSSE : C vs C								PreSSE : E vs E								PreSSE : U vs U								PreSSE : E vs C
	Sampling	0-0.5	0.5-1.0	1.0-1.5	1.5-2.0	2.0-2.5	2.5-3.0	3.0-3.5	3.5-4.0	0-0.5	0.5-1.0	1.0-1.5	1.5-2.0	2.0-2.5	2.5-3.0	3.0-3.5	3.5-4.0	0-0.5	0.5-1.0	1.0-1.5	1.5-2.0	2.0-2.5	2.5-3.0	3.0-3.5	3.5-4.0	0-0.5	0.5-1.0	1.0-1.5	1.5-2.0	2.0-2.5	2.5-3.0	3.0-3.5	3.5-4.0
P-Value	1	0.899573	0.490786	0.945749	0.972289	0.886409	0.860416	0.620515	0.556298	0.185518	0.769119	0.65315	0.162871	0.581742	0.6109	0.967161	0.628785	0.326748	0.832145	0.596397	0.245316	0.334508	0.335536	0.212799	0.101852	1.74238e-47	0	9.20177e-29	0.00482349	0.000275588	5.63455e-212	2.596e-88	2.01088e-32
	2	0.803898	0.337453	0.360469	0.592201	0.652488	0.255994	0.394109	0.20406	0.98757	0.331268	0.824692	0.776878	0.812315	0.883462	0.920949	0.820735	0.660463	0.779379	0.747656	0.808682	0.624432	0.376787	0.146707	0.47485	2.52703e-32	0	2.54723e-25	1.38056e-06	1.29514e-06	1.52519e-231	2.94847e-99	1.70602e-42
	3	0.499965	0.966567	0.336546	0.606568	0.764053	0.883552	0.829078	0.759682	0.94268	0.434467	0.192146	0.86786	0.421352	0.310098	0.167026	0.22255	0.331704	0.719971	0.203515	0.379479	0.853285	0.447003	0.735664	0.435604	3.18876e-43	0	4.22405e-28	0.000205192	1.29659e-05	3.64172e-220	3.80472e-91	1.37941e-39
	4	0.703576	0.574602	0.715856	0.445811	0.368325	0.357093	0.393032	0.419233	0.922173	0.191606	0.274603	0.585054	0.366056	0.80489	0.35303	0.810189	0.474689	0.484519	0.316223	0.502762	0.963144	0.203693	0.414572	0.268452	3.47712e-42	0	1.36215e-30	0.000280611	2.1271e-07	1.70237e-230	1.79321e-98	1.04507e-40
	5	0.718269	0.855108	0.59075	0.56754	0.860611	0.746103	0.970582	0.6492	0.0752501	0.0124812	0.675479	0.169874	0.0301056	0.354439	0.978898	0.696451	0.977744	0.748188	0.738436	0.709248	0.770683	0.925205	0.782155	0.823702	3.06194e-41	0	6.27493e-25	0.000824583	1.63417e-06	1.36275e-220	2.59962e-93	6.82859e-34
	6	0.226854	0.380626	0.355751	0.555465	0.463849	0.748704	0.921568	0.437587	0.352527	0.311865	0.28668	0.722783	0.1842	0.370694	0.229419	0.358987	0.721016	0.803387	0.822616	0.781698	0.680402	0.152703	0.189427	0.502165	1.3593e-38	0	7.79223e-28	6.24867e-05	1.60614e-07	2.23558e-239	1.66927e-95	5.33554e-40
	7	0.227382	0.002808	0.0518383	0.733071	0.0253979	0.0452183	0.010129	0.0324239	0.388777	0.460808	0.830252	0.333333	0.613516	0.337143	0.581447	0.306089	0.130303	0.657025	0.0328816	0.19981	0.743366	0.730082	0.431683	0.647354	8.865e-48	0	7.45043e-37	0.00497916	1.83662e-06	2.49473e-236	1.40832e-102	2.28972e-44
	8	0.98181	0.210341	0.266602	0.294243	0.246529	0.234822	0.23178	0.107947	0.272619	0.245453	0.33732	0.624782	0.515441	0.109401	0.301877	0.264307	0.618721	0.499475	0.84352	0.696771	0.46041	0.401008	0.76664	0.32759	3.51767e-40	0	2.87755e-27	0.000123996	1.5019e-06	3.83702e-226	7.71461e-94	1.33827e-35
	9	0.0648955	0.736471	0.519899	0.0545756	0.13711	0.544803	0.48172	0.681739	0.629688	0.313951	0.85903	0.844766	0.455342	0.887983	0.813305	0.969408	0.918028	0.673798	0.891201	0.753973	0.617544	0.457018	0.777476	0.741031	8.02782e-35	0	3.57019e-27	9.74416e-06	1.43979e-07	3.17961e-212	1.70329e-95	5.55164e-36
	10	0.324737	0.871638	0.560773	0.408658	0.743832	0.329649	0.550471	0.731724	0.564503	0.507769	0.492268	0.508324	0.637612	0.485573	0.625492	0.638821	0.506425	0.617847	0.735579	0.795174	0.188717	0.848665	0.711606	0.747406	9.52341e-41	0	1.94321e-28	0.000384127	7.98539e-06	1.15534e-216	2.60439e-95	2.92473e-38

## Sheet: EDF_8_h
		PostSSE : C vs C										PostSSE : E vs E										PostSSE : U vs U										PostSSE : E vs C
	Sampling	0-0.1	0.1-0.2	0.2-0.3	0.3-0.4	0.4-0.5	0.5-0.6	0.6-0.7	0.7-0.8	0.8-0.9	0.9-1.0	0-0.1	0.1-0.2	0.2-0.3	0.3-0.4	0.4-0.5	0.5-0.6	0.6-0.7	0.7-0.8	0.8-0.9	0.9-1.0	0-0.1	0.1-0.2	0.2-0.3	0.3-0.4	0.4-0.5	0.5-0.6	0.6-0.7	0.7-0.8	0.8-0.9	0.9-1.0	0-0.1	0.1-0.2	0.2-0.3	0.3-0.4	0.4-0.5	0.5-0.6	0.6-0.7	0.7-0.8	0.8-0.9	0.9-1.0
Difference in Probability	1	-0.000810401	-1.64564e-06	0.000406572	9.27186e-05	0.000123829	8.78634e-06	8.14173e-05	7.66978e-05	3.92213e-05	-1.71947e-05	-0.00264888	1.72279e-05	0.00118423	0.000594294	0.000348155	0.00050722	0.000133197	0.000255274	-0.000235714	-0.000155013	0.00240305	-0.000695339	-0.000746191	-0.000504303	-0.000126382	-0.000312759	7.84106e-05	-0.000347084	8.39698e-05	0.00016663	0.0707669	-0.0290239	-0.0144673	-0.0167719	-0.022935	-0.00435566	0.00735125	0.000606954	0.00253887	0.00628984
	2	-0.000490587	7.93591e-07	0.000374627	-0.0002079	0.000185727	8.17768e-05	-5.41979e-05	0.000177058	-1.14378e-05	-5.58586e-05	0.00322708	-0.00133843	-0.000530035	-0.000815841	-0.000402606	-0.00057934	0.000178873	-0.000300148	0.000156869	0.00040357	0.00213513	-0.000710381	-0.000623362	-0.000451622	-0.00016649	-9.91549e-05	-2.05888e-06	-0.000144638	-4.91876e-05	0.000111765	0.0749767	-0.0297561	-0.0157918	-0.0177324	-0.0229013	-0.00562855	0.00678724	0.000368188	0.00278286	0.00689515
	3	0.001883	-0.000530879	-0.00044058	-0.00021902	-0.000112852	-0.000107543	-0.000186341	-0.000148276	-0.000138121	6.15904e-07	0.000387828	-0.000400905	4.26385e-05	-6.95698e-05	6.7451e-05	-0.000120278	-3.0711e-05	2.93802e-05	-1.89036e-05	0.00011307	0.000923876	-0.000397818	0.000133832	0.000125914	-0.000345609	-0.000297374	-8.06401e-06	-8.28426e-05	-3.08308e-05	-2.10818e-05	0.0716197	-0.0292296	-0.0147239	-0.0171212	-0.0222166	-0.00515979	0.00671415	0.000694548	0.00265458	0.00676812
	4	-0.00118061	0.000671547	0.000297302	1.4519e-05	-0.000284384	-4.58747e-05	0.000123089	0.000286811	0.000161977	-4.43763e-05	-0.00206919	-1.97076e-05	0.00118815	0.000357002	-0.00010621	0.000456051	0.000481251	-3.32485e-05	-0.000132162	-0.000121938	0.000514344	0.000771206	-0.000416953	6.59887e-05	4.21769e-05	-0.000731558	-0.000541153	8.97177e-06	0.00015768	0.000129297	0.0713326	-0.0292729	-0.0145067	-0.0169833	-0.0223088	-0.00466038	0.00685301	0.000656969	0.0024591	0.00643045
	5	4.10135e-05	-2.63943e-06	-0.000404769	-0.000326285	0.000415895	0.000474341	-3.32527e-06	-0.000123789	-8.22218e-05	1.17812e-05	0.00039381	-0.00015964	3.8525e-05	-6.01654e-05	-0.000138213	-0.000237962	8.30676e-05	-0.000115467	4.2878e-05	0.000153167	0.000634755	4.39306e-05	-0.000460668	-7.04043e-05	0.000261986	6.80858e-05	-0.000312874	-2.34502e-05	-8.17795e-05	-5.95812e-05	0.0725083	-0.0290418	-0.0153057	-0.017515	-0.0226497	-0.00484028	0.00699064	0.00054497	0.00278852	0.00652008
	6	-0.00230257	0.000315262	0.000370759	-3.37176e-06	0.00114247	0.000613957	-0.000103212	-6.76761e-06	-7.02959e-05	4.37685e-05	-0.00280525	-0.000142582	0.00156061	0.000543287	7.31255e-05	0.000566274	0.00047	8.53339e-05	-0.000220772	-0.000130022	4.08758e-05	-0.000266087	0.000247241	-0.000143933	-0.000201669	0.000117778	0.00014742	9.41826e-05	-6.83032e-05	3.2495e-05	0.0739253	-0.0289569	-0.0160717	-0.0173437	-0.0223214	-0.00552043	0.00631396	0.000353892	0.00273813	0.00688292
	7	-0.00122307	-1.89473e-05	-0.000110701	-0.000439484	0.000662701	0.000878188	0.000385234	-0.000104909	1.6976e-07	-2.91812e-05	-0.00298236	-0.000102059	0.00145034	0.000535688	0.000241315	0.000832871	0.000361684	0.000225689	-0.000268585	-0.000294584	-0.00158786	0.0010445	0.000138085	0.00081463	-0.000328207	-0.000261487	-1.23835e-05	9.27742e-05	0.000112292	-1.23381e-05	0.0722862	-0.0287287	-0.0157244	-0.0173671	-0.0224842	-0.00467139	0.00685692	0.000563568	0.00273287	0.00653615
	8	-0.000221841	-7.62351e-05	-6.51102e-05	-0.000504029	0.000439061	0.000492799	2.16843e-05	3.24933e-05	-6.98024e-05	-4.90199e-05	0.00103734	-0.000184658	-0.000511963	-0.000166857	0.000140062	-0.000243034	-0.000273252	6.87655e-05	3.52225e-05	9.83789e-05	-0.000190194	0.000238412	-8.57727e-05	0.000457098	-0.000150114	-0.000211144	-0.000215658	0.000170137	-9.06651e-05	7.78998e-05	0.0722455	-0.0300452	-0.0144288	-0.0176304	-0.0222631	-0.004725	0.00702214	0.000628243	0.00252991	0.00666673
	9	0.0022926	-0.000428798	-0.000829305	-0.000367409	-0.000235512	2.23308e-05	-0.000121083	-0.000205189	-0.000131125	3.49051e-06	-0.00260912	0.00102625	0.000571481	0.000764541	0.000302727	0.000146387	-0.000151308	0.00018505	-0.000110121	-0.000125885	-0.00217983	-1.30018e-05	0.00080733	4.38493e-06	0.000489745	0.000805826	0.000366547	4.758e-05	-0.00010698	-0.000221599	0.0736803	-0.0298146	-0.0150458	-0.0172812	-0.0232357	-0.00522352	0.00720368	0.000446538	0.0026549	0.00661535
	10	0.00102692	-0.000327171	0.000387226	0.000548362	-0.000612125	-0.00089161	-0.000216382	5.15004e-05	1.52706e-05	1.80061e-05	-0.0021272	0.000174423	0.000835904	0.000443287	0.000240344	0.000507643	0.000114443	0.000194357	-0.000173766	-0.00020943	-0.000224927	0.000129438	-0.000228791	-8.83783e-05	9.67092e-05	0.00064749	0.000112145	-5.01136e-05	-0.000170103	-0.00022347	0.0695631	-0.0291199	-0.0141294	-0.0171217	-0.0219559	-0.00435585	0.00720307	0.000694508	0.00263334	0.00658875

## Sheet: EDF_8_i
		PostSSE : C vs C										PostSSE : E vs E										PostSSE : U vs U										PostSSE : E vs C
	Sampling	0-0.1	0.1-0.2	0.2-0.3	0.3-0.4	0.4-0.5	0.5-0.6	0.6-0.7	0.7-0.8	0.8-0.9	0.9-1.0	0-0.1	0.1-0.2	0.2-0.3	0.3-0.4	0.4-0.5	0.5-0.6	0.6-0.7	0.7-0.8	0.8-0.9	0.9-1.0	0-0.1	0.1-0.2	0.2-0.3	0.3-0.4	0.4-0.5	0.5-0.6	0.6-0.7	0.7-0.8	0.8-0.9	0.9-1.0	0-0.1	0.1-0.2	0.2-0.3	0.3-0.4	0.4-0.5	0.5-0.6	0.6-0.7	0.7-0.8	0.8-0.9	0.9-1.0
P-Value	1	0.651176	0.997792	0.366903	0.771788	0.803234	0.978408	0.736953	0.615971	0.696664	0.739754	0.180721	0.975863	0.0977538	0.212902	0.217347	0.31139	0.588614	0.194392	0.0934964	0.556034	0.242241	0.315958	0.203056	0.259212	0.804181	0.434651	0.753212	0.0371607	0.48255	0.382987	1.66324e-301	0	1.83758e-140	0	0	2.20619e-30	1.33528e-210	0.000133889	3.27669e-107	1.94701e-253
	2	0.785085	0.998937	0.401966	0.518266	0.712372	0.804591	0.821253	0.243953	0.90916	0.277759	0.10257	0.0197446	0.455036	0.0879856	0.152464	0.246184	0.456551	0.1269	0.261582	0.129269	0.292739	0.296199	0.291382	0.304791	0.74082	0.802117	0.993369	0.378574	0.679	0.561528	0	0	1.41684e-169	0	0	2.36186e-47	3.80779e-184	0.0207646	3.3019e-127	4.11328e-279
	3	0.291814	0.370191	0.319848	0.496996	0.822913	0.742918	0.437849	0.328675	0.164029	0.990767	0.843448	0.480907	0.951953	0.883548	0.810643	0.808761	0.899401	0.881234	0.891932	0.667783	0.64988	0.561295	0.820872	0.777646	0.488295	0.44392	0.973951	0.613782	0.794822	0.911201	1.82628e-305	0	4.53704e-150	0	0	1.33511e-40	8.71381e-183	9.4828e-06	3.92029e-114	1.17702e-276
	4	0.517184	0.256635	0.51365	0.964201	0.575442	0.889959	0.604148	0.0592036	0.102752	0.399691	0.299572	0.972407	0.0975121	0.455702	0.707509	0.367121	0.0437379	0.867255	0.352849	0.648681	0.799796	0.252316	0.482193	0.88098	0.93317	0.0625127	0.0270884	0.95496	0.184089	0.489662	6.10142e-296	0	1.05984e-140	0	0	2.88395e-33	1.02689e-189	3.51913e-05	1.50614e-102	1.62824e-262
	5	0.981853	0.99647	0.368391	0.31531	0.411266	0.150859	0.988924	0.415072	0.407111	0.822572	0.843377	0.779856	0.957509	0.900871	0.624981	0.632693	0.732561	0.557314	0.762167	0.558609	0.760737	0.950384	0.433246	0.875406	0.607409	0.866447	0.206496	0.886243	0.493164	0.76782	1.21463830420000e-313	0	9.41083e-159	0	0	2.72657e-37	2.11107e-194	0.000613918	1.47207e-133	7.42408e-262
	6	0.197644	0.595664	0.407401	0.991664	0.021701	0.0581081	0.669597	0.964212	0.490569	0.404067	0.153563	0.803541	0.0283477	0.253426	0.793683	0.255168	0.0550723	0.661804	0.113499	0.619612	0.983968	0.694441	0.674138	0.745899	0.687169	0.767949	0.552824	0.571017	0.565666	0.865129	2.00000000000000e-323	0	3.49095e-174	0	0	8.03166e-46	1.14718e-165	0.0247612	7.26247e-125	3.68809e-286
	7	0.499195	0.974802	0.805854	0.172208	0.187667	0.00722081	0.104672	0.494455	0.998652	0.572184	0.132246	0.858118	0.0422477	0.263659	0.391447	0.0970137	0.135217	0.250193	0.0567853	0.263869	0.439032	0.128947	0.815	0.0686716	0.517169	0.51035	0.959977	0.578318	0.354062	0.949177	7.41604778195500e-311	0	5.57072e-168	0	0	7.00182e-34	3.76336e-186	0.000272644	8.49572e-124	4.21001e-274
	8	0.902357	0.898706	0.885524	0.12195	0.371225	0.131318	0.927062	0.83244	0.490052	0.349124	0.600457	0.745901	0.474794	0.726601	0.617017	0.627979	0.258905	0.72558	0.802194	0.710275	0.925611	0.724967	0.88499	0.298477	0.764954	0.598273	0.381969	0.297995	0.451444	0.688704	3.3691e-294	0	2.4667e-139	0	0	8.75001e-34	3.3649e-198	8.95592e-05	5.50652e-110	2.03014e-267
	9	0.201647	0.465718	0.0662809	0.250782	0.641079	0.946225	0.605798	0.176151	0.189757	0.946202	0.195671	0.0777694	0.428803	0.117528	0.290552	0.769215	0.531633	0.355736	0.440888	0.631825	0.281585	0.984661	0.165587	0.992045	0.333645	0.0429034	0.137925	0.772094	0.368926	0.243733	2.13542634518100e-311	0	9.43416e-150	0	0	3.33108e-41	5.38414e-204	0.00534692	2.86795e-117	5.95937e-269
	10	0.574442	0.585448	0.397222	0.0902629	0.232202	0.00751846	0.356668	0.737671	0.877256	0.727126	0.27401	0.754787	0.237787	0.343386	0.38555	0.31305	0.638811	0.314191	0.210121	0.430446	0.911576	0.849302	0.696078	0.841602	0.847097	0.0915459	0.655398	0.760902	0.147006	0.218027	1.20896e-275	0	5.18064e-131	0	0	3.13311e-30	8.50793e-203	1.90096e-05	1.96177e-117	2.90382e-267
